# Supplementary material for: Crystal structure of caesium dimethyl-N-benzoyl­amido­phosphate monohydrate
Source: Acta Crystallogr E Crystallogr Commun. 2023 Jan 6;79(Pt 2):70–3. doi: 10.1107/S2056989022012166 (PMC9912459; doi:10.1107/S2056989022012166)
Supplement: Supplementary file 1 [file e-79-00070-sup1.cif]

##############################################################################
#                                                                            #
# This CIF contains the data in a paper accepted for publication in          #
# Acta Crystallographica Section E. It conforms to the requirements of       #
# Notes for Authors for Acta Crystallographica Section E, and has been       #
# peer reviewed under the auspices of the IUCr Commission on Journals.       #
#                                                                            #
# Full details of the Crystallographic Information File format               #
# are given in the paper "The Crystallographic Information File (CIF):       #
# a New Standard Archive File for Crystallography" by S. R. Hall, F. H.      #
# Allen and I. D. Brown [Acta Cryst. (1991), A47, 655-685].                  #
#                                                                            #
# The current version of the core CIF dictionary is obtainable from          #
# ftp://ftp.iucr.org/pub/cif_core.dic.                                       #
#                                                                            #
# Software is freely available for graphical display of the structure(s)     #
# in this CIF. For information consult the CIF software page                 #
# http://www.iucr.org/resources/cif/software.                                #
#                                                                            #
# This file may be used for bona fide research purposes within the           #
# scientific community so long as proper attribution is given to the journal # 
# article from which it was obtained.                                        #
#                                                                            #
##############################################################################
data_global
_audit_creation_method
;
Olex2 1.5
(compiled 2022.04.07 svn.rca3783a0 for OlexSys, GUI svn.r6498)
;
_journal_date_recd_electronic     2022-11-22
_journal_date_accepted     2022-12-24
_journal_name_full     'Acta Crystallographica, Section E'
_journal_year     2023
_journal_volume     79
_journal_issue      2
_journal_page_first     0
_journal_page_last     0
_journal_paper_category     GM
_journal_paper_doi     10.1107/S2056989022012166
_journal_coeditor_code     MW2194
_publ_contact_author_name     'Nataliia S. Kariaka'
_publ_contact_author_address
;
Department of Chemistry, Kyiv National Taras Shevchenko University, Volodymyrska str. 64, 01601 Kyiv, Ukraine
;
_publ_contact_author_email     'natalia_kariaka@i.ua'
_publ_contact_author_fax      380442393392
_publ_contact_author_phone      380442393392
_publ_section_title
;
Crystal structure of caesium dimethyl-<i>N</i>-benzoylamidophosphate
monohydrate
;
loop_
    _publ_author_name
    _publ_author_footnote
    _publ_author_address
    'Kariaka, Nataliia S.' .
;
Department of Chemistry, Kyiv National Taras Shevchenko University, Volodymyrska
str. 64, 01601 Kyiv, Ukraine
;
    'Dyakonenko, Viktoriya V.' .
;
SSI "Institute for Single Crystals", National Academy of Sciences of Ukraine,
Nauky ave. 60, 61001 Kharkiv, Ukraine
;
    'Shishkina, Svitlana V.' .
;
SSI "Institute for Single Crystals", National Academy of Sciences of Ukraine,
Nauky ave. 60, 61001 Kharkiv, Ukraine
;
    'Sliva, Tatiana Yu.' .
;
Department of Chemistry, Kyiv National Taras Shevchenko University, Volodymyrska
str. 64, 01601 Kyiv, Ukraine
;
    'Amirkhanov, Vladimir M.' .
;
Department of Chemistry, Kyiv National Taras Shevchenko University, Volodymyrska
str. 64, 01601 Kyiv, Ukraine
;
_publ_section_synopsis
;
The crystal structure of the caesium salt of
dimethyl-<i>N</i>-benzoylamidophosphate is reported and discussed.
;
data_I
_database_code_depnum_ccdc_archive 'CCDC 2232690'
_chemical_name_systematic
;
Aqua[dimethyl (<i>N</i>-benzoylamido-\k<i>O</i>)phosphonato-\k<i>O</i>]caesium
;
_chemical_name_common     ?
_chemical_formula_moiety     'C9 H13 Cs N O5 P'
_chemical_formula_sum     'C9 H13 Cs N O5 P'
_chemical_formula_iupac     '[Cs (C9 H11 N O4 P) (H2 O)]'
_chemical_formula_weight     379.08
_chemical_melting_point     ?
_space_group_crystal_system     monoclinic
_space_group_name_H-M_alt     'P 1 21/c 1'
_space_group_name_Hall     '-P 2ybc'
loop_
    _space_group_symop_operation_xyz
    'x, y, z'
    '-x, y+1/2, -z+1/2'
    '-x, -y, -z'
    'x, -y-1/2, z-1/2'
_cell_length_a     14.3676(4)
_cell_length_b     6.8089(2)
_cell_length_c     13.7336(3)
_cell_angle_alpha     90
_cell_angle_beta     90.549(2)
_cell_angle_gamma     90
_cell_volume     1343.46(6)
_cell_formula_units_Z     4
_cell_measurement_reflns_used     3272
_cell_measurement_theta_min     3.6240
_cell_measurement_theta_max     28.1510
_cell_measurement_temperature     294
_exptl_crystal_description     block
_exptl_crystal_colour     colourless
_exptl_crystal_size_max     0.5
_exptl_crystal_size_mid     0.3
_exptl_crystal_size_min     0.2
_exptl_crystal_density_diffrn     1.874
_exptl_crystal_density_meas     ?
_exptl_crystal_density_method     ?
_exptl_crystal_F_000     736
_exptl_absorpt_coefficient_mu     2.883
_exptl_absorpt_correction_type     multi-scan
_exptl_absorpt_process_details
;
(CrysAlisPro; Agilent, 2014)
;
_exptl_absorpt_correction_T_min     0.50504
_exptl_absorpt_correction_T_max     1.00000
_diffrn_ambient_temperature     294.00
_diffrn_source     ?
_diffrn_radiation_type     MoK\a
_diffrn_radiation_wavelength     0.71073
_diffrn_measurement_device_type     'Xcalibur, Sapphire3'
_diffrn_measurement_device     'four-circle diffractometer'
_diffrn_measurement_method     '\w scans'
_diffrn_detector_area_resol_mean     16.1827
_diffrn_reflns_number     13393
_diffrn_reflns_av_R_equivalents     0.0320
_diffrn_reflns_av_unetI/netI     0.0293
_diffrn_reflns_theta_min     3.276
_diffrn_reflns_theta_max     30.000
_diffrn_reflns_theta_full     26.000
_diffrn_measured_fraction_theta_max     0.999
_diffrn_measured_fraction_theta_full     0.999
_diffrn_reflns_limit_h_min     -19
_diffrn_reflns_limit_h_max     20
_diffrn_reflns_limit_k_min     -9
_diffrn_reflns_limit_k_max     9
_diffrn_reflns_limit_l_min     -18
_diffrn_reflns_limit_l_max     19
_refine_special_details     ?
_reflns_number_total     3918
_reflns_number_gt     3169
_reflns_threshold_expression     'I > 2\s(I)'
_refine_ls_structure_factor_coef     Fsqd
_refine_ls_matrix_type     full
_refine_ls_R_factor_all     0.0437
_refine_ls_R_factor_gt     0.0325
_refine_ls_wR_factor_gt     0.0704
_refine_ls_wR_factor_ref     0.0758
_refine_ls_goodness_of_fit_ref     1.031
_refine_ls_restrained_S_all     1.033
_refine_ls_number_reflns     3918
_refine_ls_number_parameters     162
_refine_ls_number_restraints     3
_refine_ls_hydrogen_treatment     mixed
_refine_ls_weighting_scheme     calc
_refine_ls_weighting_details
              'w=1/[\s^2^(Fo^2^)+(0.0307P)^2^+0.4727P] where P=(Fo^2^+2Fc^2^)/3'
_atom_sites_solution_hydrogens     mixed
_atom_sites_solution_primary     difmap
_atom_sites_solution_secondary     ?
_refine_ls_shift/su_max     0.001
_refine_ls_shift/su_mean     0.000
_refine_diff_density_max     0.523
_refine_diff_density_min     -0.793
_refine_ls_extinction_method     none
_refine_ls_extinction_coef     .
loop_
    _atom_type_symbol
    _atom_type_description
    _atom_type_scat_dispersion_real
    _atom_type_scat_dispersion_imag
    _atom_type_scat_source
    'C' 'C' 0.0033 0.0016
                         'International Tables Vol C Tables 4.2.6.8 and 6.1.1.4'
    'H' 'H' 0.0000 0.0000
                         'International Tables Vol C Tables 4.2.6.8 and 6.1.1.4'
    'Cs' 'Cs' -0.3680 2.1192
                         'International Tables Vol C Tables 4.2.6.8 and 6.1.1.4'
    'N' 'N' 0.0061 0.0033
                         'International Tables Vol C Tables 4.2.6.8 and 6.1.1.4'
    'O' 'O' 0.0106 0.0060
                         'International Tables Vol C Tables 4.2.6.8 and 6.1.1.4'
    'P' 'P' 0.1023 0.0942
                         'International Tables Vol C Tables 4.2.6.8 and 6.1.1.4'
_computing_data_collection
;
CrysAlisPro (Agilent, 2014)
;
_computing_cell_refinement
;
CrysAlisPro (Agilent, 2014)
;
_computing_data_reduction
;
CrysAlisPro (Agilent, 2014)
;
_computing_structure_solution
;
<i>SHELXT2014/4</i> (Sheldrick, 2015a)
;
_computing_structure_refinement
;
<i>SHELXL2019/2</i> (Sheldrick, 2015b)
;
_computing_molecular_graphics
;
Olex2 (Dolomanov <i>et al.</i>,  2009)
;
_computing_publication_material
;
Olex2 (Dolomanov <i>et al.</i>,  2009)
;
loop_
    _atom_site_type_symbol
    _atom_site_label
    _atom_site_fract_x
    _atom_site_fract_y
    _atom_site_fract_z
    _atom_site_U_iso_or_equiv
    _atom_site_adp_type
    _atom_site_calc_flag
    _atom_site_occupancy
    _atom_site_disorder_assembly
    _atom_site_disorder_group
    Cs Cs1 0.48526(2) 0.71528(3) 0.62552(2) 0.04947(8) Uani d 1 . .
    O O5 0.4180(2) 0.7620(5) 0.8390(2) 0.0816(9) Uani d 1 . .
    H H5A 0.371(2) 0.806(8) 0.869(3) 0.122 Uiso d 1 . .
    H H5B 0.4702(17) 0.723(7) 0.863(3) 0.122 Uiso d 1 . .
    P P1 0.66854(5) 0.81111(12) 0.39433(6) 0.04547(18) Uani d 1 . .
    O O1 0.67121(16) 0.4475(4) 0.50718(17) 0.0667(7) Uani d 1 . .
    O O2 0.57605(15) 0.8484(4) 0.43493(16) 0.0618(6) Uani d 1 . .
    O O3 0.65141(15) 0.6826(4) 0.29932(16) 0.0597(6) Uani d 1 . .
    O O4 0.70550(16) 1.0147(4) 0.3582(2) 0.0768(8) Uani d 1 . .
    N N1 0.75168(18) 0.7207(4) 0.45799(19) 0.0499(6) Uani d 1 . .
    C C1 0.74267(19) 0.5511(5) 0.50430(18) 0.0438(6) Uani d 1 . .
    C C2 0.82889(19) 0.4816(4) 0.55712(17) 0.0415(6) Uani d 1 . .
    C C3 0.8379(3) 0.2855(5) 0.5831(2) 0.0534(7) Uani d 1 . .
    H H3 0.789853 0.198137 0.569188 0.064 Uiso calc 1 . .
    C C4 0.9172(3) 0.2191(6) 0.6290(3) 0.0668(10) Uani d 1 . .
    H H4 0.922916 0.087133 0.645488 0.080 Uiso calc 1 . .
    C C5 0.9879(2) 0.3473(7) 0.6507(3) 0.0682(10) Uani d 1 . .
    H H5 1.041536 0.302436 0.682000 0.082 Uiso calc 1 . .
    C C6 0.9797(2) 0.5411(7) 0.6262(2) 0.0607(9) Uani d 1 . .
    H H6 1.027423 0.628199 0.641683 0.073 Uiso calc 1 . .
    C C7 0.90089(19) 0.6085(5) 0.5786(2) 0.0477(7) Uani d 1 . .
    H H7 0.896380 0.740050 0.561044 0.057 Uiso calc 1 . .
    C C8 0.7258(3) 0.6063(7) 0.2424(3) 0.0770(11) Uani d 1 . .
    H H8A 0.772305 0.550223 0.284658 0.116 Uiso calc 1 . .
    H H8B 0.752921 0.710446 0.205037 0.116 Uiso calc 1 . .
    H H8C 0.702224 0.506856 0.199145 0.116 Uiso calc 1 . .
    C C9 0.7984(2) 1.0682(6) 0.3429(3) 0.0672(9) Uani d 1 . .
    H H9A 0.815023 1.038514 0.276950 0.101 Uiso calc 1 . .
    H H9B 0.838067 0.996211 0.386767 0.101 Uiso calc 1 . .
    H H9C 0.805753 1.206393 0.354371 0.101 Uiso calc 1 . .
loop_
    _atom_site_aniso_label
    _atom_site_aniso_U_11
    _atom_site_aniso_U_22
    _atom_site_aniso_U_33
    _atom_site_aniso_U_12
    _atom_site_aniso_U_13
    _atom_site_aniso_U_23
    Cs1 0.05209(12) 0.05443(14) 0.04190(11) 0.00312(8) 0.00059(8) 0.00041(8)
    O5 0.0608(16) 0.129(3) 0.0550(15) 0.0128(17) 0.0018(13) -0.0145(15)
    P1 0.0379(4) 0.0511(5) 0.0475(4) 0.0007(3) 0.0042(3) 0.0067(3)
    O1 0.0604(13) 0.0699(17) 0.0694(14) -0.0275(12) -0.0167(11) 0.0249(12)
    O2 0.0450(11) 0.0797(17) 0.0608(13) 0.0057(11) 0.0116(10) -0.0051(12)
    O3 0.0486(12) 0.0814(18) 0.0492(12) 0.0121(11) 0.0043(10) -0.0048(11)
    O4 0.0550(13) 0.0640(17) 0.111(2) -0.0022(12) -0.0041(13) 0.0376(15)
    N1 0.0432(13) 0.0525(16) 0.0539(14) -0.0066(11) -0.0026(11) 0.0116(11)
    C1 0.0461(14) 0.0500(17) 0.0353(13) -0.0080(13) 0.0028(11) 0.0029(12)
    C2 0.0455(14) 0.0512(17) 0.0279(11) -0.0044(12) 0.0034(10) 0.0001(11)
    C3 0.065(2) 0.0528(19) 0.0425(15) -0.0022(15) 0.0017(14) 0.0034(13)
    C4 0.079(3) 0.063(2) 0.058(2) 0.0165(19) 0.0020(18) 0.0101(17)
    C5 0.057(2) 0.096(3) 0.0516(18) 0.018(2) -0.0009(15) 0.0060(19)
    C6 0.0455(17) 0.087(3) 0.0495(17) -0.0040(16) -0.0013(13) -0.0041(16)
    C7 0.0470(15) 0.0526(19) 0.0434(14) -0.0034(14) 0.0025(12) -0.0033(12)
    C8 0.067(2) 0.089(3) 0.076(2) -0.001(2) 0.0257(19) -0.020(2)
    C9 0.072(2) 0.059(2) 0.072(2) -0.0156(18) 0.0157(17) 0.0108(17)
_geom_special_details
;
 All esds (except the esd in the dihedral angle between two l.s. planes)
 are estimated using the full covariance matrix.  The cell esds are taken
 into account individually in the estimation of esds in distances, angles
 and torsion angles; correlations between esds in cell parameters are only
 used when they are defined by crystal symmetry.  An approximate (isotropic)
 treatment of cell esds is used for estimating esds involving l.s. planes.
;
loop_
    _geom_bond_atom_site_label_1
    _geom_bond_atom_site_label_2
    _geom_bond_site_symmetry_2
    _geom_bond_distance
    _geom_bond_publ_flag
    Cs1 O1 3_666 3.086(2) y
    Cs1 O1 . 3.631(3) y
    Cs1 O2 3_676 3.206(3) y
    Cs1 O2 . 3.072(2) y
    Cs1 O3 4_576 3.431(2) y
    Cs1 O3 3_666 3.507(3) y
    Cs1 O4 3_676 3.310(2) y
    Cs1 O5 . 3.112(3) y
    Cs1 O5 2_646 3.418(4) y
    O5 H5A . 0.853(10) ?
    O5 H5B . 0.856(10) ?
    P1 O2 . 1.468(2) y
    P1 O3 . 1.588(2) ?
    P1 O4 . 1.567(3) ?
    P1 N1 . 1.597(3) y
    O1 C1 . 1.247(3) y
    O3 C8 . 1.428(4) ?
    O4 C9 . 1.402(4) ?
    N1 C1 . 1.325(4) y
    C1 C2 . 1.506(4) ?
    C2 C3 . 1.388(4) ?
    C2 C7 . 1.377(4) ?
    C3 H3 . 0.9300 ?
    C3 C4 . 1.374(5) ?
    C4 H4 . 0.9300 ?
    C4 C5 . 1.369(6) ?
    C5 H5 . 0.9300 ?
    C5 C6 . 1.367(6) ?
    C6 H6 . 0.9300 ?
    C6 C7 . 1.379(4) ?
    C7 H7 . 0.9300 ?
    C8 H8A . 0.9600 ?
    C8 H8B . 0.9600 ?
    C8 H8C . 0.9600 ?
    C9 H9A . 0.9600 ?
    C9 H9B . 0.9600 ?
    C9 H9C . 0.9600 ?
loop_
    _geom_angle_atom_site_label_1
    _geom_angle_atom_site_label_2
    _geom_angle_atom_site_label_3
    _geom_angle_site_symmetry_1
    _geom_angle_site_symmetry_3
    _geom_angle
    _geom_angle_publ_flag
    O1 Cs1 O5 3_666 2_646 93.03(7) ?
    O1 Cs1 O5 3_666 . 111.22(7) ?
    O1 Cs1 O1 3_666 . 95.18(5) ?
    O1 Cs1 O2 3_666 3_676 89.03(6) ?
    O1 Cs1 O3 3_666 4_576 169.01(6) ?
    O1 Cs1 O3 3_666 3_666 59.31(5) ?
    O1 Cs1 O4 3_666 3_676 68.92(7) ?
    O2 Cs1 O5 3_676 2_646 169.77(6) ?
    O2 Cs1 O5 . . 155.59(8) ?
    O2 Cs1 O5 . 2_646 102.27(6) ?
    O2 Cs1 O1 3_676 . 123.43(5) ?
    O2 Cs1 O1 . . 56.40(6) y
    O2 Cs1 O1 . 3_666 85.16(6) ?
    O2 Cs1 O2 . 3_676 67.90(7) ?
    O2 Cs1 O3 . 4_576 103.57(6) ?
    O2 Cs1 O3 3_676 4_576 100.36(6) ?
    O2 Cs1 O3 . 3_666 136.23(6) ?
    O2 Cs1 O3 3_676 3_666 129.70(5) ?
    O2 Cs1 O4 . 3_676 104.60(6) ?
    O2 Cs1 O4 3_676 3_676 43.69(6) ?
    O3 Cs1 O1 3_666 . 99.23(5) ?
    O3 Cs1 O1 4_576 . 84.44(5) ?
    O3 Cs1 O3 4_576 3_666 109.86(5) ?
    O4 Cs1 O5 3_676 2_646 145.89(7) ?
    O4 Cs1 O1 3_676 . 157.27(6) ?
    O4 Cs1 O3 3_676 4_576 114.31(7) ?
    O4 Cs1 O3 3_676 3_666 86.73(6) ?
    O5 Cs1 O5 . 2_646 95.01(7) ?
    O5 Cs1 O1 2_646 . 46.41(6) ?
    O5 Cs1 O1 . . 135.19(7) ?
    O5 Cs1 O2 . 3_676 93.57(7) ?
    O5 Cs1 O3 2_646 4_576 78.73(7) ?
    O5 Cs1 O3 . 3_666 67.78(8) ?
    O5 Cs1 O3 . 4_576 62.88(7) ?
    O5 Cs1 O3 2_646 3_666 59.24(6) ?
    O5 Cs1 O4 . 3_676 67.35(7) ?
    Cs1 O5 Cs1 . 2_656 95.57(9) ?
    Cs1 O5 H5A . . 138(3) ?
    Cs1 O5 H5A 2_656 . 86(4) ?
    Cs1 O5 H5B 2_656 . 82(4) ?
    Cs1 O5 H5B . . 93(3) ?
    H5A O5 H5B . . 129(3) ?
    O2 P1 O3 . . 105.88(13) ?
    O2 P1 O4 . . 106.13(15) ?
    O2 P1 N1 . . 122.26(14) y
    O3 P1 N1 . . 110.27(14) ?
    O4 P1 O3 . . 106.15(15) ?
    O4 P1 N1 . . 105.09(13) ?
    Cs1 O1 Cs1 3_666 . 84.82(5) ?
    C1 O1 Cs1 . 3_666 141.26(18) ?
    C1 O1 Cs1 . . 109.9(2) y
    Cs1 O2 Cs1 . 3_676 112.10(7) ?
    P1 O2 Cs1 . . 131.74(14) y
    P1 O2 Cs1 . 3_676 108.03(13) ?
    Cs1 O3 Cs1 4_575 3_666 88.49(5) ?
    P1 O3 Cs1 . 3_666 105.47(10) ?
    P1 O3 Cs1 . 4_575 124.13(11) ?
    C8 O3 Cs1 . 3_666 107.7(2) ?
    C8 O3 Cs1 . 4_575 102.3(2) ?
    C8 O3 P1 . . 122.6(2) ?
    P1 O4 Cs1 . 3_676 100.77(10) ?
    C9 O4 Cs1 . 3_676 131.0(2) ?
    C9 O4 P1 . . 127.1(2) ?
    C1 N1 P1 . . 121.5(2) y
    O1 C1 N1 . . 126.3(3) y
    O1 C1 C2 . . 118.8(3) ?
    N1 C1 C2 . . 114.9(2) ?
    C3 C2 C1 . . 120.0(3) ?
    C7 C2 C1 . . 121.3(3) ?
    C7 C2 C3 . . 118.7(3) ?
    C2 C3 H3 . . 119.7 ?
    C4 C3 C2 . . 120.6(3) ?
    C4 C3 H3 . . 119.7 ?
    C3 C4 H4 . . 120.0 ?
    C5 C4 C3 . . 120.0(4) ?
    C5 C4 H4 . . 120.0 ?
    C4 C5 H5 . . 120.0 ?
    C6 C5 C4 . . 119.9(3) ?
    C6 C5 H5 . . 120.0 ?
    C5 C6 H6 . . 119.8 ?
    C5 C6 C7 . . 120.4(3) ?
    C7 C6 H6 . . 119.8 ?
    C2 C7 C6 . . 120.3(3) ?
    C2 C7 H7 . . 119.9 ?
    C6 C7 H7 . . 119.9 ?
    O3 C8 H8A . . 109.5 ?
    O3 C8 H8B . . 109.5 ?
    O3 C8 H8C . . 109.5 ?
    H8A C8 H8B . . 109.5 ?
    H8A C8 H8C . . 109.5 ?
    H8B C8 H8C . . 109.5 ?
    O4 C9 H9A . . 109.5 ?
    O4 C9 H9B . . 109.5 ?
    O4 C9 H9C . . 109.5 ?
    H9A C9 H9B . . 109.5 ?
    H9A C9 H9C . . 109.5 ?
    H9B C9 H9C . . 109.5 ?
loop_
    _geom_torsion_atom_site_label_1
    _geom_torsion_atom_site_label_2
    _geom_torsion_atom_site_label_3
    _geom_torsion_atom_site_label_4
    _geom_torsion_site_symmetry_1
    _geom_torsion_site_symmetry_2
    _geom_torsion_site_symmetry_3
    _geom_torsion_site_symmetry_4
    _geom_torsion
    _geom_torsion_publ_flag
    Cs1 O1 C1 N1 . . . . -62.6(3) ?
    Cs1 O1 C1 N1 3_666 . . . 44.7(5) ?
    Cs1 O1 C1 C2 . . . . 117.8(2) ?
    Cs1 O1 C1 C2 3_666 . . . -135.0(3) ?
    P1 N1 C1 O1 . . . . -2.4(5) ?
    P1 N1 C1 C2 . . . . 177.2(2) ?
    O1 C1 C2 C3 . . . . 18.9(4) ?
    O1 C1 C2 C7 . . . . -162.7(3) ?
    O2 P1 O3 Cs1 . . . 3_666 -52.64(14) ?
    O2 P1 O3 Cs1 . . . 4_575 46.24(18) ?
    O2 P1 O3 C8 . . . . -176.2(3) ?
    O2 P1 O4 Cs1 . . . 3_676 -10.89(15) ?
    O2 P1 O4 C9 . . . . 158.3(3) ?
    O2 P1 N1 C1 . . . . 56.0(3) ?
    O3 P1 O2 Cs1 . . . . 113.94(18) ?
    O3 P1 O2 Cs1 . . . 3_676 -100.92(13) ?
    O3 P1 O4 Cs1 . . . 3_676 101.47(12) ?
    O3 P1 O4 C9 . . . . -89.4(3) ?
    O3 P1 N1 C1 . . . . -69.3(3) ?
    O4 P1 O2 Cs1 . . . 3_676 11.62(16) ?
    O4 P1 O2 Cs1 . . . . -133.52(18) ?
    O4 P1 O3 Cs1 . . . 3_666 -165.17(10) ?
    O4 P1 O3 Cs1 . . . 4_575 -66.28(16) ?
    O4 P1 O3 C8 . . . . 71.3(3) ?
    O4 P1 N1 C1 . . . . 176.7(2) ?
    N1 P1 O2 Cs1 . . . . -13.3(3) ?
    N1 P1 O2 Cs1 . . . 3_676 131.82(14) ?
    N1 P1 O3 Cs1 . . . 4_575 -179.60(12) ?
    N1 P1 O3 Cs1 . . . 3_666 81.52(12) ?
    N1 P1 O3 C8 . . . . -42.0(3) ?
    N1 P1 O4 Cs1 . . . 3_676 -141.69(12) ?
    N1 P1 O4 C9 . . . . 27.5(4) ?
    N1 C1 C2 C3 . . . . -160.8(3) ?
    N1 C1 C2 C7 . . . . 17.7(4) ?
    C1 C2 C3 C4 . . . . 178.3(3) ?
    C1 C2 C7 C6 . . . . -179.3(2) ?
    C2 C3 C4 C5 . . . . 0.7(5) ?
    C3 C2 C7 C6 . . . . -0.8(4) ?
    C3 C4 C5 C6 . . . . -0.2(5) ?
    C4 C5 C6 C7 . . . . -0.8(5) ?
    C5 C6 C7 C2 . . . . 1.3(5) ?
    C7 C2 C3 C4 . . . . -0.2(4) ?
loop_
    _geom_hbond_atom_site_label_D
    _geom_hbond_atom_site_label_H
    _geom_hbond_atom_site_label_A
    _geom_hbond_site_symmetry_A
    _geom_hbond_distance_DH
    _geom_hbond_distance_HA
    _geom_hbond_distance_DA
    _geom_hbond_angle_DHA
    _geom_hbond_publ_flag
    O5 H5A O1 2_656 0.853(10) 2.05(3) 2.785(3) 143(4) yes
    O5 H5B O2 4_576 0.856(10) 1.873(13) 2.721(4) 170(4) yes
_shelx_space_group_comment
;
The symmetry employed for this shelxl refinement is uniquely defined
by the following loop, which should always be used as a source of
symmetry information in preference to the above space-group names.
They are only intended as comments.
;
_shelx_estimated_absorpt_T_min     0.327
_shelx_estimated_absorpt_T_max     0.596
_shelx_hkl_file
;
  -3   0   0  820.12   18.04
   3   0   0  812.85   17.74
   3   0   0  806.37   18.92
   4   0   0 3016.55   61.67
   4   0   0 3135.66   63.89
   4   0   0 2931.29   62.41
  -4   0   0 3221.84   62.01
   4   0   0 3145.71   62.13
  -4   0   0 3173.02   62.66
   5   0   0 2414.55   53.20
   5   0   0 2507.69   51.87
   5   0   0 2595.08   52.52
   5   0   0 2614.46   52.84
  -5   0   0 2763.15   52.99
   5   0   0 2606.25   54.96
   6   0   0 2578.77   53.07
   6   0   0 2385.50   53.48
   6   0   0 2487.55   55.30
   6   0   0 2582.35   52.74
  -6   0   0 2577.47   53.13
   6   0   0 2478.37   52.02
   7   0   0  740.63   17.51
   7   0   0  747.98   18.14
   7   0   0  731.42   18.40
   7   0   0  730.55   20.56
   7   0   0  680.55   18.74
   8   0   0  309.37   12.03
   8   0   0  319.47   10.11
   8   0   0  295.42   10.65
   8   0   0  319.73    9.57
   8   0   0  313.18   10.30
   9   0   0  105.46    5.96
   9   0   0  118.62    5.30
   9   0   0  116.01    7.16
   9   0   0  108.64    5.67
   9   0   0  114.80    5.56
  10   0   0  232.32   11.01
  10   0   0  245.52    9.03
  10   0   0  247.66    8.61
  10   0   0  222.67    9.63
  10   0   0  240.87    9.31
  11   0   0  197.10    8.06
  11   0   0  177.08    9.95
  11   0   0  188.69    7.50
  11   0   0  178.01    8.66
  11   0   0  185.24    8.27
  12   0   0  650.35   19.08
  12   0   0  647.61   20.02
  12   0   0  661.42   22.31
  12   0   0  661.82   18.49
  13   0   0  148.84    8.41
  13   0   0  159.47    7.98
  13   0   0  155.65    9.90
  13   0   0  157.69    7.49
  14   0   0    2.54    1.62
  14   0   0    3.21    1.35
  15   0   0    1.44    0.86
  15   0   0    0.59    1.23
  16   0   0    6.81    2.38
  17   0   0    2.70    1.71
  18   0   0    0.72    0.99
  19   0   0    3.73    2.41
  20   0   0    2.53    1.99
   0   1   0    4.00    0.51
  -1   1   0  226.12    6.21
  -1  -1   0  228.54    5.69
   2   1   0  253.22    6.97
  -2  -1   0  245.20    5.92
  -2   1   0  239.50    6.99
   2  -1   0  248.22    6.92
  -2   1   0  258.13    7.68
  -2  -1   0  259.14    6.02
   2  -1   0  268.68    7.57
   2   1   0  259.08    6.09
   3   1   0  875.14   20.05
   3   1   0  901.29   18.07
   3  -1   0  898.86   20.47
   3  -1   0  868.90   19.96
   4  -1   0 1793.34   37.74
   4   1   0 1731.60   35.37
   4   1   0 1711.55   37.59
   4  -1   0 1767.66   37.76
   5  -1   0  729.86   18.68
   5   1   0  683.98   18.41
   5   1   0  718.78   16.20
   5  -1   0  723.29   18.27
   6  -1   0  401.80   13.08
   6   1   0  398.84   13.10
   6   1   0  422.12   10.87
   6  -1   0  416.00   12.61
   7  -1   0  677.19   19.68
   7  -1   0  684.34   18.72
   7   1   0  671.45   17.84
   7   1   0  696.03   19.92
   7   1   0  720.40   16.92
   8   1   0  163.92    7.03
   8  -1   0  152.70    7.18
   8  -1   0  157.01    8.06
   8   1   0  152.84    8.06
   9   1   0  270.41   11.85
   9  -1   0  286.13   10.67
   9   1   0  285.60   10.41
   9  -1   0  270.23   11.67
   9   1   0  278.74    8.56
  10  -1   0  860.36   23.45
  10   1   0  878.50   20.71
  10   1   0  878.02   23.27
  10   1   0  884.43   26.18
  10  -1   0  844.73   25.44
  11   1   0  833.58   20.22
  11   1   0  838.53   22.76
  11  -1   0  810.91   22.80
  11   1   0  814.11   25.53
  11  -1   0  790.14   25.09
  11   1   0  814.25   19.96
  12   1   0  475.63   15.45
  12   1   0  436.50   12.81
  12   1   0  459.74   18.14
  12   1   0  445.66   16.08
  12   1   0  456.75   12.96
  12  -1   0  454.96   17.68
  12  -1   0  453.30   15.42
  13  -1   0  133.68    7.63
  13  -1   0  132.65    9.11
  13   1   0  135.09    7.54
  13   1   0  152.43    9.85
  13   1   0  133.44    8.05
  14   1   0   84.03    6.44
  14   1   0   82.59    7.37
  14  -1   0   74.36    5.71
  14   1   0   81.97    5.86
  14  -1   0   81.24    7.31
  15   1   0  175.98    9.86
  15  -1   0  181.20   11.44
  15   1   0  183.38   11.61
  16   1   0  149.96   10.80
  16   1   0  136.24    8.84
  16  -1   0  155.00   10.81
  17   1   0  103.79    9.22
  17  -1   0  100.39    8.94
  18  -1   0   31.78    5.20
  18   1   0   31.94    5.22
  19   1   0   16.05    4.00
  19  -1   0   16.97    4.02
  20   1   0    4.71    2.20
  20  -1   0    2.43    1.98
   0  -2   0 4052.01   81.97
   0   2   0 4135.52   81.15
   1  -2   0 4017.47   79.58
  -1  -2   0 4000.87   78.47
  -1  -2   0 4178.99   77.11
   2   2   0 3737.51   71.82
  -2  -2   0 3601.02   70.78
  -2  -2   0 3753.41   69.45
   2  -2   0 3511.41   72.62
   3   2   0 1831.12   39.78
  -3  -2   0 1982.43   38.83
  -3  -2   0 1964.37   39.61
   3  -2   0 1951.77   42.37
   3  -2   0 1894.35   41.00
   3   2   0 1964.48   41.31
   4   2   0  779.46   18.26
   4   2   0  821.05   20.35
   4  -2   0  796.08   20.05
  -4  -2   0  844.79   18.05
   4  -2   0  828.57   21.23
  -4  -2   0  837.77   18.11
   5   2   0 1123.68   27.23
  -5  -2   0 1138.68   24.62
   5  -2   0 1108.94   26.92
   5  -2   0 1163.87   27.98
   5   2   0 1125.95   24.24
   6   2   0  697.76   16.77
   6   2   0  688.22   19.29
   6  -2   0  700.86   19.69
   6  -2   0  701.13   19.26
   6   2   0  689.41   15.79
   7   2   0 1071.23   24.13
   7   2   0 1091.80   27.82
   7  -2   0 1087.06   27.44
   7   2   0 1028.49   22.82
   7  -2   0 1091.82   27.67
   8   2   0  487.21   16.10
   8  -2   0  475.64   15.70
   8  -2   0  471.22   15.55
   8   2   0  492.56   12.86
   9   2   0  107.21    5.03
   9  -2   0  106.94    6.52
   9   2   0  107.53    7.12
   9  -2   0  105.22    6.88
   9   2   0   81.97    3.57
  10   2   0   63.55    4.74
  10   2   0   55.92    5.46
  10  -2   0   61.02    5.45
  10   2   0   71.01    4.23
  10   2   0   59.87    2.96
  10  -2   0   71.59    5.55
  11  -2   0  227.70   10.73
  11   2   0  239.20   10.26
  11  -2   0  228.10   11.47
  11   2   0  228.13   11.91
  12   2   0  227.64   12.38
  12  -2   0  225.62   11.81
  12   2   0  233.34   10.56
  12  -2   0  232.30   11.09
  13   2   0   50.19    4.75
  13   2   0   60.15    6.40
  13  -2   0   48.27    4.89
  13  -2   0   50.69    5.60
  14   2   0   13.33    3.44
  14   2   0    8.24    1.97
  14  -2   0   11.29    3.12
  14  -2   0    7.96    2.13
  15  -2   0    0.01    0.68
  15  -2   0   -1.00    0.99
  15   2   0    1.71    1.31
  15   2   0    0.40    1.33
  16  -2   0    1.87    1.40
  16   2   0    1.11    1.28
  16   2   0   -0.03    1.44
  17   2   0    0.06    1.57
  17  -2   0    0.79    1.05
  18   2   0    1.30    1.77
  18  -2   0    0.38    1.50
  19  -2   0    4.17    2.31
  19   2   0    0.39    1.46
  20   2   0    1.20    1.57
   0  -3   0    4.35    1.09
  -1  -3   0    1.49    0.68
   1  -3   0    2.72    1.07
  -2  -3   0    2.54    0.57
   2  -3   0    2.98    1.06
  -2  -3   0    4.92    1.05
   2   3   0    2.75    0.59
   3   3   0  480.57   13.91
  -3  -3   0  506.23   11.29
   3  -3   0  444.55   14.55
  -3  -3   0  491.65   12.90
  -4  -3   0  334.81    9.94
  -4  -3   0  335.30    8.80
   4  -3   0  326.73   12.19
   4   3   0  345.45   11.54
  -5  -3   0  552.01   14.28
   5   3   0  547.85   16.58
  -5  -3   0  560.07   13.43
   5  -3   0  556.07   17.59
   6   3   0  294.92   11.33
   6  -3   0  276.02   10.75
   6  -3   0  290.91   11.81
  -6  -3   0  282.97    8.45
   7  -3   0   25.30    3.08
   7   3   0   22.65    3.02
  -7  -3   0   26.74    2.25
   7  -3   0   26.70    3.48
   8   3   0   50.15    4.64
   8  -3   0   44.03    4.30
   8   3   0   43.81    3.32
  -8  -3   0   45.69    3.30
   8  -3   0   50.19    4.86
   9  -3   0  201.25   10.14
   9  -3   0  204.51   10.42
  -9  -3   0  194.53    8.07
   9   3   0  189.58    7.66
   9   3   0  204.38   10.53
  10   3   0  336.81   14.56
  10  -3   0  312.34   13.92
  10   3   0  320.48   10.91
 -10  -3   0  341.89   12.00
  10  -3   0  316.98   13.83
  11   3   0  184.82    7.94
  11  -3   0  183.16   10.41
 -11  -3   0  217.82    9.70
  11   3   0  204.92   11.53
  11  -3   0  202.33   10.99
  12  -3   0   74.24    6.80
  12  -3   0   80.05    6.79
  12   3   0   72.98    5.86
  12   3   0   86.25    7.56
  13   3   0   85.53    6.51
  13  -3   0   91.06    7.40
  13   3   0   85.54    7.90
  13  -3   0   92.11    7.69
  14   3   0   53.90    6.48
  14  -3   0   56.72    6.02
  14  -3   0   46.79    5.72
  15  -3   0   88.75    8.21
  15   3   0  106.86    9.47
  15  -3   0   94.94    7.86
  16  -3   0   54.54    6.64
  16   3   0   66.99    7.83
  16  -3   0   53.97    6.03
  17  -3   0   25.66    4.77
  17   3   0   35.51    5.83
  18   3   0   21.75    4.78
  18  -3   0   23.06    4.69
  19  -3   0    5.95    2.32
  19   3   0    6.43    2.57
   0  -4   0 1058.56   27.45
   1  -4   0  547.06   17.30
  -1  -4   0  543.85   16.65
  -2  -4   0  229.73    9.31
   2  -4   0  233.37   10.29
  -3  -4   0  480.34   14.80
   3   4   0  499.01   15.91
   3  -4   0  483.77   16.59
   4   4   0  412.58   14.40
   4  -4   0  405.57   15.27
  -4  -4   0  415.84   10.96
  -4  -4   0  414.70   13.04
   5   4   0  352.49   13.22
   5  -4   0  322.94   13.65
  -5  -4   0  337.95    9.36
  -5  -4   0  326.30   10.98
   6  -4   0  320.06   13.73
  -6  -4   0  325.40    9.32
  -6  -4   0  318.40   10.54
   6   4   0  329.81   13.07
   7  -4   0  151.99    9.26
  -7  -4   0  155.54    5.97
   7   4   0  169.86    9.17
   8   4   0   87.45    6.86
   8  -4   0   85.62    6.99
  -8  -4   0   80.01    4.25
   9   4   0  144.05    9.27
   9  -4   0  146.15    8.91
  -9  -4   0  140.16    6.23
   9  -4   0  144.86    9.42
   9   4   0  132.97    6.97
  10  -4   0   24.45    3.75
  10   4   0   34.38    4.74
  10  -4   0   22.34    3.72
 -10  -4   0   23.27    2.54
  10   4   0   25.72    2.91
  11   4   0   39.22    5.22
  11  -4   0   43.43    5.18
  11  -4   0   40.70    5.10
  12  -4   0   35.29    4.89
  12   4   0   36.17    5.35
  12  -4   0   36.14    4.92
  13  -4   0    5.01    2.06
  13   4   0    6.67    2.85
  13  -4   0    2.25    1.48
  14   4   0    3.09    2.19
  14  -4   0    0.97    1.48
  14  -4   0   -0.61    1.03
  15   4   0    4.22    2.39
  15  -4   0    1.39    1.54
  15  -4   0    0.31    1.04
  16   4   0    1.54    1.33
  16  -4   0    1.17    1.27
  16  -4   0    0.76    1.22
  17  -4   0   -0.73    1.05
  17  -4   0    0.15    1.57
  18   4   0    2.80    2.62
  18  -4   0   -0.27    1.39
   0  -5   0   -0.27    1.29
   1  -5   0   64.35    5.56
  -1  -5   0   62.38    5.16
  -2  -5   0   42.87    4.15
   2  -5   0   38.10    4.30
   3   5   0   65.39    5.68
  -3  -5   0   61.10    4.89
   3  -5   0   55.59    5.52
   4  -5   0   11.47    2.57
  -4  -5   0   16.50    2.52
   4   5   0   17.08    3.07
  -5  -5   0    5.82    1.56
   5  -5   0    3.90    1.64
   5   5   0    2.20    1.74
  -6  -5   0   27.24    3.02
   6   5   0   25.81    3.77
   6  -5   0   26.44    4.06
  -7  -5   0   84.58    5.40
   7  -5   0   90.48    7.50
   7   5   0   93.03    7.24
   8  -5   0   54.14    6.02
   8   5   0   56.07    5.92
   9   5   0    0.71    1.89
   9  -5   0    3.02    2.01
  10   5   0   12.25    3.14
  10  -5   0    4.09    2.15
  10   5   0   10.06    2.08
  11  -5   0    2.56    1.63
  11   5   0    9.92    3.37
  12   5   0   21.66    4.49
  12  -5   0   16.24    3.46
  13  -5   0   11.31    3.29
  13   5   0   11.57    3.62
  14  -5   0   16.54    3.75
  14   5   0   27.25    5.38
  15  -5   0   10.75    3.33
  15   5   0    7.30    3.03
  16  -5   0    6.85    2.77
  16   5   0    8.76    3.70
  17   5   0   -0.90    1.63
  17  -5   0    1.77    1.65
  18  -5   0    1.65    1.54
   0  -6   0    5.29    1.74
  -1  -6   0    5.92    1.93
   1  -6   0    4.66    2.01
   2  -6   0   26.30    3.96
  -2  -6   0   27.05    3.69
   3   6   0   81.02    6.91
  -3  -6   0   79.30    6.45
   3  -6   0   75.05    6.91
   4   6   0   45.86    5.26
   4  -6   0   42.30    5.22
  -4  -6   0   49.75    4.96
   5   6   0   13.01    2.99
   5  -6   0   13.01    3.00
  -5  -6   0   14.04    2.73
   6  -6   0    3.55    2.17
  -6  -6   0    1.65    1.20
   6   6   0    4.12    2.45
   7  -6   0   10.73    3.01
  -7  -6   0    6.13    1.72
   7   6   0   12.82    3.71
   8   6   0   23.70    4.15
   8  -6   0   19.35    3.97
   9  -6   0   22.43    4.34
   9   6   0   16.80    3.82
  10   6   0    8.28    3.25
  10  -6   0    3.72    2.02
  11   6   0    3.53    2.49
  11  -6   0    0.55    1.22
  12   6   0    0.82    2.09
  12  -6   0   -0.86    1.09
  13   6   0    1.71    1.49
  13  -6   0    1.07    1.69
  14  -6   0    1.77    1.66
  14   6   0    6.00    3.00
  15   6   0   33.36    6.82
  15  -6   0    1.62    1.76
  16  -6   0    0.46    1.24
  16   6   0    0.52    1.69
   0  -7   0    0.77    1.21
   1  -7   0   -0.83    1.43
  -1  -7   0   -0.24    1.02
  -2  -7   0    8.46    2.47
   2  -7   0    9.94    2.68
  -3  -7   0   -1.14    1.40
   3   7   0   -1.42    1.35
   3  -7   0    0.90    1.03
   4   7   0    7.90    3.00
  -4  -7   0    2.57    1.52
   4  -7   0    5.04    2.12
   5   7   0    3.20    2.25
   5  -7   0    0.89    1.59
  -5  -7   0    2.99    1.63
   6  -7   0    3.42    2.19
   6   7   0    4.67    2.46
   7   7   0    5.42    2.69
   7  -7   0    1.61    1.90
   8   7   0    5.10    2.91
   8  -7   0    3.11    2.33
   9   7   0    6.03    2.92
   9  -7   0    4.97    2.79
  10  -7   0    5.44    2.65
  10   7   0    9.34    3.67
  11   7   0    3.81    1.94
  11  -7   0    4.75    2.44
  12   7   0    1.97    2.55
  12  -7   0   -1.48    1.52
  12   7   0    1.75    2.27
  13   7   0    1.95    2.32
  13  -7   0   -0.89    1.24
  14  -7   0   -0.39    1.22
  14   7   0    3.90    3.02
   0  -8   0   13.68    3.55
   1  -8   0    4.76    2.05
  -1  -8   0    8.56    2.74
   2  -8   0    0.40    1.12
  -2  -8   0    0.28    1.06
   2   8   0    2.51    1.97
   3  -8   0    1.90    1.34
   3   8   0    0.48    1.80
  -3  -8   0    0.46    1.28
  -4  -8   0    1.43    1.47
   4  -8   0    0.49    1.12
   4   8   0    2.62    2.36
   5   8   0    3.96    1.60
   5  -8   0    1.60    1.71
   6   8   0   11.96    3.55
   6  -8   0    6.48    2.94
   7  -8   0    6.95    2.75
   7   8   0    7.96    3.80
   8  -8   0   -0.25    1.62
   8   8   0    2.46    2.18
   9   8   0    0.70    1.69
   9  -8   0    1.29    1.64
  10   8   0    1.88    2.86
  10  -8   0   -2.07    2.41
  11  -8   0   -3.08    2.57
  11   8   0    2.23    2.53
   0  -9   0    1.76    1.18
  -1  -9   0   -0.51    1.31
   1   9   0   -0.57    1.41
   1  -9   0    2.56    2.44
   2  -9   0    1.49    1.55
   2   9   0   -0.13    1.64
  -2  -9   0   -1.71    1.91
   3  -9   0    2.67    2.06
   3   9   0    2.37    1.90
   4   9   0    1.70    2.33
   4  -9   0    3.73    2.57
   5   9   0   10.88    3.78
   5  -9   0    1.66    1.69
   6  -9   0   -1.81    1.45
   6   9   0    0.86    1.69
   7   9   0    2.05    2.13
   7  -9   0   -1.49    1.90
   0 -10   0    4.23    2.38
  -1 -10   0    4.74    2.71
   1 -10   0    1.35    1.64
   2 -10   0   -0.79    1.05
  20   0  -1    4.25    2.59
  19   0  -1    0.41    1.86
  18   0  -1    2.05    1.89
  17   0  -1    0.06    1.31
  16   0  -1    0.51    1.34
  16   0  -1    0.52    0.80
  15   0  -1    1.04    1.46
  15   0  -1    1.44    1.64
  14   0  -1    1.06    1.29
  14   0  -1    0.01    1.24
  13   0  -1    3.27    2.35
  13   0  -1    1.27    0.91
  13   0  -1    2.68    1.48
  12   0  -1   -1.32    1.21
  12   0  -1    1.38    0.90
  12   0  -1    0.91    0.99
  11   0  -1    0.54    0.72
  11   0  -1    1.27    1.92
  11   0  -1    0.81    1.02
  11   0  -1    1.69    0.83
  10   0  -1    1.00    0.86
  10   0  -1    0.04    0.87
  10   0  -1    0.94    0.77
  10   0  -1    1.10    1.47
   9   0  -1   -0.05    0.50
   9   0  -1    0.35    0.79
   9   0  -1   -0.01    0.44
   9   0  -1    1.20    1.36
  -8   0   1    0.28    0.40
   8   0  -1    0.73    1.24
   8   0  -1    1.24    0.68
   8   0  -1    0.35    0.51
   8   0  -1    1.25    1.05
  -7   0   1    2.36    0.85
   7   0  -1    1.54    1.30
   7   0  -1    1.35    0.57
   7   0  -1    1.61    0.91
   7   0  -1    1.40    0.72
   6   0  -1   -0.02    0.33
   6   0  -1    0.55    0.41
   6   0  -1    1.45    1.17
  -6   0   1    1.46    0.61
   6   0  -1    1.35    1.03
   5   0  -1    2.41    1.12
   5   0  -1    0.83    1.06
  -5   0   1    0.70    0.45
   5   0  -1    1.45    0.59
   5   0  -1    0.68    0.45
   4   0  -1    1.71    0.54
   4   0  -1    1.86    0.55
  -4   0   1    1.90    0.55
  -4   0   1    4.32    0.94
   4   0  -1    2.83    1.26
   3   0  -1   -0.41    0.77
  -3   0   1    1.65    0.35
  -2   0   1    0.52    0.21
  -2   0   1    0.40    0.47
  -2   0  -1   -0.28    0.30
   2   0   1   -0.19    0.33
   3   0   1    2.40    0.81
   3   0   1    1.72    0.82
  -3   0  -1    1.29    0.65
  -3   0  -1    1.78    0.83
  -3   0  -1    2.04    0.77
   4   0   1    2.29    0.92
   4   0   1    3.46    1.01
  -4   0  -1    2.40    0.99
   4   0   1    2.45    0.76
   5   0   1    2.30    0.75
   5   0   1   -0.72    0.66
   5   0   1    1.56    1.04
   6   0   1    1.29    0.63
   6   0   1    1.70    0.80
   6   0   1    3.32    1.22
   7   0   1    1.43    1.03
   7   0   1    0.72    0.77
   7   0   1    0.15    0.68
   8   0   1    1.23    0.91
   8   0   1    3.21    1.13
   8   0   1    1.12    0.84
   8   0   1    2.17    1.24
   9   0   1    1.48    1.03
   9   0   1    0.57    1.06
   9   0   1    0.51    0.69
   9   0   1    0.04    1.12
   9   0   1   -0.28    0.68
  10   0   1    0.22    0.71
  10   0   1   -1.11    0.91
  10   0   1   -0.03    0.70
  10   0   1    0.25    0.67
  11   0   1   -1.11    1.42
  11   0   1    1.63    1.25
  11   0   1    1.15    0.94
  11   0   1    0.60    0.80
  11   0   1    0.49    1.01
  12   0   1    1.66    1.05
  12   0   1   -0.02    0.76
  12   0   1   -0.02    0.84
  12   0   1    0.62    1.06
  12   0   1   -0.37    1.30
  13   0   1    0.31    1.36
  13   0   1    0.81    1.00
  13   0   1   -0.60    0.79
  13   0   1   -0.05    0.68
  13   0   1    0.57    0.90
  14   0   1   -0.82    0.89
  14   0   1   -0.09    0.61
  14   0   1    0.77    1.48
  14   0   1    0.94    0.76
  15   0   1   -1.45    1.29
  16   0   1   -0.25    0.99
  17   0   1   -0.58    1.50
  18   0   1    2.27    2.13
  19   0   1    0.38    1.42
  20   0   1    1.80    1.92
  20  -1  -1    0.22    1.27
  20   1  -1   -0.40    1.49
  19   1  -1    1.47    1.39
  19  -1  -1    1.93    1.70
  18   1  -1    1.54    1.27
  18  -1  -1    4.61    2.73
  17   1  -1    3.13    1.54
  17  -1  -1   -0.47    1.17
  17   1  -1    0.99    1.92
  16  -1  -1    5.26    2.33
  16   1  -1    5.85    2.07
  16   1  -1    5.46    2.57
  15  -1  -1    1.86    1.84
  15   1  -1    1.07    1.55
  15   1  -1    1.30    1.34
  14  -1  -1   36.51    5.02
  14   1  -1   38.45    4.54
  14   1  -1   38.93    5.21
  14  -1  -1   33.62    3.69
  13   1  -1    0.37    0.83
  13  -1  -1   -0.23    1.13
  13   1  -1    1.91    1.75
  13  -1  -1    0.18    0.56
  13   1  -1   -0.16    0.76
  12   1  -1    3.33    1.91
  12  -1  -1    0.73    1.18
  12   1  -1    3.84    1.29
  12  -1  -1    2.19    1.26
  12   1  -1    1.75    1.55
  11   1  -1    9.69    1.94
  11   1  -1    5.42    0.87
  11   1  -1    8.02    2.54
  11  -1  -1    9.46    2.04
  11   1  -1    5.82    0.99
  11  -1  -1    9.62    2.70
  10   1  -1   65.07    3.13
  10  -1  -1   68.84    4.75
  10   1  -1   75.27    4.66
  10   1  -1   69.98    6.06
  10   1  -1   70.12    3.25
  10  -1  -1   65.89    5.75
   9  -1  -1   29.11    2.89
   9   1  -1   31.79    1.96
   9  -1  -1   28.82    3.53
   9   1  -1   31.26    2.05
   9   1  -1   31.43    3.81
   9   1  -1   35.14    3.06
   8   1  -1   18.45    2.62
   8   1  -1   15.83    1.92
   8   1  -1   16.23    1.26
   8  -1  -1   17.52    2.14
   8  -1  -1   15.81    2.46
   7   1  -1  102.72    3.31
   7   1  -1  111.23    4.88
   7  -1  -1  101.75    6.11
   7   1  -1  103.58    6.24
   7  -1  -1  106.66    5.34
   6   1  -1   61.97    4.40
   6  -1  -1   61.74    3.76
   6  -1  -1   60.87    4.35
   6   1  -1   60.66    2.58
   5  -1  -1    0.03    0.75
   5   1  -1    0.57    0.31
   5   1  -1   -0.05    0.70
   5  -1  -1    1.24    0.62
   4  -1  -1  110.27    5.00
   4   1  -1  105.58    4.88
   4  -1  -1  113.85    4.76
   4   1  -1  105.41    5.01
   3  -1  -1   27.44    2.05
   3   1  -1   25.20    2.09
   3  -1  -1   23.62    1.95
   2   1  -1   12.68    1.27
   2  -1  -1    9.02    1.02
  -2   1   1    9.65    1.20
  -2   1   1    9.63    1.12
  -2  -1   1   10.86    0.97
   2  -1  -1   11.29    1.19
   2   1  -1    9.04    0.88
   1  -1  -1   46.11    2.29
  -1   1   1   40.16    2.23
  -1  -1   1   48.30    1.98
   1   1  -1   37.76    1.83
  -1   1   1   42.10    2.03
   0  -1   1  709.45   14.84
   0   1  -1  642.83   14.22
   0  -1  -1  689.47   14.62
  -1   1  -1  299.84    8.20
  -1  -1  -1  301.26    7.63
   1   1   1  301.95    7.74
   1  -1   1  316.21    8.41
   1  -1   1  289.97    8.28
  -1   1  -1  314.60    8.60
   2   1   1  223.08    6.10
  -2  -1  -1  208.95    6.19
   2  -1   1  232.31    7.03
   2  -1   1  222.91    6.36
   2  -1   1  226.72    7.15
   2   1   1  225.03    6.28
   3   1   1   43.23    2.32
   3  -1   1   43.25    2.56
   3  -1   1   46.57    3.14
   3   1   1   39.42    2.54
   3  -1   1   46.46    2.85
   4   1   1  127.08    4.71
   4  -1   1  129.84    5.42
   4  -1   1  127.93    5.33
   4  -1   1  128.75    5.66
   4   1   1  126.99    5.30
   5  -1   1  115.67    5.53
   5   1   1  109.28    5.40
   5  -1   1  120.55    5.73
   5   1   1  116.31    4.72
   5  -1   1  110.26    5.20
   6   1   1  237.74    9.24
   6   1   1  247.74    8.10
   6  -1   1  246.78    9.20
   6   1   1  238.53    8.62
   6  -1   1  235.72    8.58
   6  -1   1  247.18    9.40
   7  -1   1    4.35    1.38
   7   1   1    3.30    1.26
   7  -1   1    6.69    1.54
   7  -1   1    4.87    1.27
   7   1   1    5.88    1.34
   7   1   1    3.31    1.08
   8  -1   1  301.44   10.76
   8   1   1  324.32   11.28
   8   1   1  306.28   12.09
   8  -1   1  301.48   11.91
   8  -1   1  319.13   11.54
   9  -1   1  117.79    6.67
   9   1   1  119.55    6.67
   9  -1   1  124.00    6.40
   9   1   1  120.84    7.51
   9  -1   1  115.90    7.26
  10  -1   1   50.31    4.91
  10   1   1   44.22    4.88
  10  -1   1   41.67    3.73
  10  -1   1   43.00    4.04
  10   1   1   42.80    4.03
  11  -1   1    0.56    1.12
  11   1   1    4.79    1.69
  11   1   1    3.57    2.02
  11   1   1    2.43    1.24
  11  -1   1    2.94    1.60
  11   1   1    2.78    1.73
  12  -1   1   71.40    6.44
  12   1   1   71.38    4.68
  12   1   1   69.62    5.28
  12   1   1   74.69    4.65
  12  -1   1   70.39    5.49
  12   1   1   81.45    5.89
  12   1   1   73.82    6.49
  13  -1   1    1.87    1.56
  13  -1   1    1.03    1.10
  13   1   1    1.76    1.71
  13   1   1    2.96    1.44
  13   1   1    0.69    0.80
  14   1   1    0.96    1.27
  14  -1   1   -0.67    1.39
  14   1   1   -0.50    1.28
  14   1   1    2.44    1.35
  14  -1   1   -0.12    0.84
  15  -1   1    6.69    1.88
  15   1   1    7.20    1.96
  15  -1   1    7.52    2.32
  15   1   1    6.43    1.89
  15   1   1    6.87    2.30
  16   1   1    7.41    2.60
  16  -1   1   10.08    3.01
  17  -1   1    2.16    1.89
  17   1   1    1.96    1.59
  18   1   1    2.25    2.02
  18  -1   1    1.98    2.06
  19   1   1   -1.90    1.81
  19  -1   1    1.95    1.68
  20   1   1   -2.27    1.56
  20  -1   1    1.78    1.34
  19  -2  -1    8.68    3.06
  19   2  -1   10.55    3.24
  18  -2  -1    9.25    3.10
  18   2  -1    6.06    3.08
  17   2  -1    5.62    2.68
  17   2  -1    7.20    2.24
  17  -2  -1    6.39    2.07
  16   2  -1    2.68    1.90
  16  -2  -1    1.71    0.94
  16   2  -1    3.11    1.72
  15  -2  -1   10.31    2.46
  15  -2  -1   14.91    3.37
  15   2  -1   13.26    3.45
  15   2  -1   15.71    3.33
  14   2  -1   19.76    4.05
  14  -2  -1   16.29    2.86
  14  -2  -1   16.77    3.35
  13  -2  -1   63.16    6.22
  13  -2  -1   59.88    5.39
  13   2  -1   60.30    4.93
  12  -2  -1  141.39    9.24
  12   2  -1  150.01    7.82
  12  -2  -1  151.06    8.60
  12   2  -1  152.88   10.10
  11   2  -1   64.12    6.08
  11  -2  -1   58.45    5.08
  11   2  -1   60.05    4.58
  11  -2  -1   61.93    5.62
  10   2  -1   18.99    2.40
  10   2  -1   12.76    2.70
  10  -2  -1   16.08    2.79
  10  -2  -1   17.07    2.77
   9  -2  -1   24.73    3.40
   9   2  -1   25.36    2.06
   9   2  -1   22.94    3.51
   9  -2  -1   21.54    2.92
   8  -2  -1   68.76    5.26
   8   2  -1   75.57    5.74
   8   2  -1   67.26    3.34
   8  -2  -1   72.51    5.13
   7   2  -1  791.88   18.18
   7   2  -1  807.46   22.59
   7  -2  -1  802.81   22.04
   7  -2  -1  810.34   22.14
   6   2  -1  301.77   11.08
  -6  -2   1  297.56    9.40
   6  -2  -1  301.85   10.85
   6  -2  -1  299.43   10.94
   5   2  -1  217.95    5.77
   5  -2  -1  236.02    9.03
   5   2  -1  240.07    8.88
  -5  -2   1  239.38    7.53
   5  -2  -1  226.33    8.54
   4  -2  -1  171.01    7.21
   4  -2  -1  162.65    6.55
   4   2  -1  160.74    4.98
   4   2  -1  171.25    6.86
  -4  -2   1  177.03    4.85
  -4  -2   1  169.25    5.71
  -3  -2   1  710.60   15.48
  -3  -2   1  705.92   15.89
   3  -2  -1  696.96   18.04
   3   2  -1  687.62   17.29
   3   2  -1  660.30   15.77
   3  -2  -1  684.13   16.99
   2  -2  -1 2243.89   45.88
  -2  -2   1 2277.09   43.64
   2   2  -1 2268.41   45.08
  -2  -2   1 2245.60   43.87
  -1  -2   1  507.45   12.46
   1  -2  -1  504.16   13.12
  -1  -2   1  514.60   11.76
   0  -2   1   96.46    3.96
   0  -2   1   98.24    4.43
   0  -2  -1   99.23    4.43
  -1  -2  -1  153.38    5.67
   1  -2   1  160.26    6.31
   1   2   1  158.34    4.28
   2   2   1   18.10    1.78
   2  -2   1   18.95    2.10
  -2  -2  -1   15.75    1.54
   3   2   1   19.28    1.96
  -3  -2  -1   16.77    1.63
   3  -2   1   19.91    2.33
  -4  -2  -1    0.66    0.29
   4  -2   1    1.15    0.72
   4   2   1    1.47    1.13
   5   2   1  451.62   13.50
   5  -2   1  448.37   14.33
   5  -2   1  427.03   13.16
   5   2   1  457.63   12.38
   6  -2   1    0.75    0.86
   6  -2   1    1.53    1.12
   6   2   1    1.50    0.70
   6   2   1    3.83    1.22
   7  -2   1   89.90    5.88
   7   2   1   85.44    5.56
   7  -2   1   84.52    5.47
   7   2   1   86.61    4.53
   8   2   1    1.72    0.64
   8  -2   1    2.71    1.34
   8  -2   1    4.62    1.63
   8   2   1    5.03    1.95
   9   2   1    1.54    1.32
   9   2   1    0.59    0.79
   9  -2   1    3.00    1.35
   9   2   1    2.59    1.10
   9  -2   1    2.73    1.47
  10   2   1   24.78    3.59
  10   2   1   27.40    3.28
  10  -2   1   22.82    3.20
  10  -2   1   26.52    3.56
  10   2   1   28.96    2.97
  11  -2   1   28.97    3.88
  11   2   1   32.07    3.21
  11   2   1   26.19    3.84
  11  -2   1   26.34    3.54
  11   2   1   30.54    3.64
  12  -2   1    8.15    2.35
  12  -2   1    6.17    1.74
  12   2   1    6.18    1.90
  12   2   1    5.62    2.43
  13   2   1   29.23    3.85
  13  -2   1   26.86    4.16
  13  -2   1   26.79    3.61
  13   2   1   36.88    5.09
  14  -2   1   65.33    5.93
  14   2   1   55.73    5.41
  14   2   1   56.04    6.37
  14  -2   1   57.17    6.25
  15  -2   1   12.43    3.04
  15  -2   1   15.21    2.95
  15   2   1   13.61    2.72
  15   2   1   13.62    3.23
  16  -2   1    4.89    1.73
  16  -2   1    2.37    1.49
  16   2   1    3.78    1.88
  17   2   1   -0.16    1.09
  17  -2   1    2.18    2.02
  18  -2   1    3.84    2.28
  18   2   1    4.80    2.44
  19  -2   1   14.54    3.75
  19   2   1   16.31    3.90
  20   2   1    5.59    2.53
  19   3  -1    3.37    2.16
  19  -3  -1    0.93    1.23
  18  -3  -1    7.90    2.82
  18   3  -1   11.74    3.93
  17   3  -1   36.28    5.32
  17  -3  -1   30.46    4.96
  17   3  -1   31.16    5.64
  16  -3  -1   16.10    3.30
  16   3  -1   28.50    5.30
  16  -3  -1   18.92    3.93
  15  -3  -1    0.87    1.00
  15  -3  -1    5.11    1.98
  15   3  -1    1.23    1.62
  14  -3  -1    1.33    1.25
  14  -3  -1    1.26    1.50
  14   3  -1   -1.04    1.83
 -14  -3   1    1.05    1.11
 -13  -3   1   17.85    3.27
  13   3  -1   17.10    3.71
  13  -3  -1   13.08    2.78
  13   3  -1   14.85    2.66
  13  -3  -1   14.53    3.19
  12  -3  -1   66.49    6.42
  12  -3  -1   69.92    6.22
 -12  -3   1   76.80    6.09
  12   3  -1   68.19    6.87
  12   3  -1   67.57    5.35
  11   3  -1   85.02    7.36
  11  -3  -1   82.41    6.68
 -11  -3   1   89.97    6.23
  11  -3  -1   76.82    6.63
 -10  -3   1   26.58    3.11
  10  -3  -1   28.90    3.92
  10   3  -1   23.48    3.71
  10   3  -1   27.46    2.47
  10  -3  -1   23.73    3.42
   9  -3  -1    6.55    2.30
   9   3  -1    9.81    2.91
   9   3  -1    6.23    1.25
   9  -3  -1    7.09    1.94
  -9  -3   1    5.17    1.35
  -8  -3   1   58.61    3.90
   8   3  -1   60.79    5.16
   8  -3  -1   64.90    5.37
   8   3  -1   56.69    3.50
   8  -3  -1   54.42    4.79
  -7  -3   1    1.96    0.87
   7   3  -1    1.38    0.51
   7   3  -1    1.97    1.48
   7  -3  -1    3.04    1.43
   7  -3  -1    1.59    0.97
  -6  -3   1    0.63    0.70
   6  -3  -1    1.01    0.75
   6   3  -1    0.79    0.46
   6  -3  -1   -1.00    1.20
   6   3  -1    1.25    1.38
  -5  -3   1   33.74    2.26
   5   3  -1   29.75    3.15
   5  -3  -1   38.24    3.75
  -5  -3   1   34.65    2.50
   5  -3  -1   31.36    3.15
   4  -3  -1  342.15   12.48
   4   3  -1  341.52   11.69
  -4  -3   1  347.91    9.79
  -4  -3   1  342.62    9.88
   3   3  -1  515.97   15.03
  -3  -3   1  508.23   13.00
  -3  -3   1  534.19   13.85
   3  -3  -1  503.09   15.80
  -2  -3   1  347.00    9.66
  -2  -3   1  343.23   10.51
   2  -3  -1  329.67   11.60
   1  -3  -1   25.40    2.71
  -1  -3   1   28.94    2.65
  -1  -3   1   26.11    2.14
   0  -3   1   88.51    5.00
   0  -3  -1   85.52    4.87
   1  -3   1  368.69   11.89
   1   3   1  323.69    8.94
  -1  -3  -1  364.08   11.21
  -2  -3  -1  457.83   12.51
   2  -3   1  453.02   13.75
   3  -3   1  504.77   15.99
  -3  -3  -1  516.88   14.23
   3   3   1  522.01   14.97
  -4  -3  -1  602.31   13.23
   4  -3   1  620.10   18.66
   4   3   1  639.41   17.55
  -4  -3  -1  642.84   16.20
  -5  -3  -1  555.33   14.78
   5  -3   1  554.87   17.74
   5   3   1  555.80   16.54
  -5  -3  -1  546.70   12.40
  -6  -3  -1  225.58    6.53
   6   3   1  222.68    9.60
   6  -3   1  221.00    9.46
   6  -3   1  212.25   10.12
   7   3   1  217.42    8.56
   7  -3   1  220.54   10.56
   7   3   1  223.43   10.09
  -7  -3  -1  229.00    7.19
   7  -3   1  226.51    9.84
   8   3   1  446.01   15.94
   8  -3   1  449.25   16.51
   8   3   1  455.07   16.08
   8  -3   1  438.38   15.73
   8   3   1  441.07   13.67
  -8  -3  -1  442.58   12.41
   9   3   1  490.41   15.00
   9  -3   1  497.18   17.61
   9   3   1  517.17   18.02
   9  -3   1  479.78   17.81
  -9  -3  -1  505.40   14.38
  10   3   1  478.81   17.94
  10  -3   1  479.08   17.88
  10   3   1  455.92   14.67
  10  -3   1  476.80   17.65
  11   3   1  114.53    8.39
  11   3   1  114.05    6.36
  11  -3   1  116.21    8.27
  11  -3   1  119.28    8.20
  12  -3   1    5.55    2.15
  12   3   1    3.85    1.56
  12   3   1    5.29    2.24
  12  -3   1    5.93    1.98
  13  -3   1    3.57    1.62
  13   3   1    5.66    2.24
  13   3   1    5.35    1.75
  13  -3   1    6.90    2.10
  14  -3   1   45.17    5.43
  14   3   1   46.82    6.07
  14  -3   1   46.34    5.64
  14   3   1   47.80    5.22
  15  -3   1   65.94    6.67
  15   3   1   73.02    7.86
  15  -3   1   65.48    6.98
  16  -3   1   34.99    5.34
  16  -3   1   33.26    4.82
  16   3   1   39.31    6.01
  17  -3   1    1.85    1.32
  17  -3   1   -0.67    1.11
  18  -3   1   -1.81    1.77
  18   3   1    1.98    1.94
  19  -3   1    0.38    1.33
  19   3   1    0.50    1.47
  18  -4  -1   13.10    3.65
  18   4  -1   16.88    4.71
  17   4  -1   16.40    4.53
  17  -4  -1   11.99    3.54
  17  -4  -1    7.86    2.62
  16  -4  -1    2.13    1.75
  16   4  -1    3.80    2.24
  16  -4  -1    3.21    1.64
  15  -4  -1    9.54    3.04
  15  -4  -1    8.68    2.61
  15   4  -1    9.70    3.19
  14   4  -1   50.84    6.70
  14  -4  -1   42.65    5.71
  14  -4  -1   42.77    5.58
  13  -4  -1  102.44    8.48
  13   4  -1  123.65   10.02
  13  -4  -1   97.25    8.44
  12  -4  -1   85.66    7.68
  12  -4  -1   76.95    7.16
 -11  -4   1  141.68    7.59
  11  -4  -1  137.20    9.44
  11   4  -1  160.87   10.53
  11  -4  -1  152.42   10.00
 -10  -4   1  133.84    6.88
  10   4  -1  123.76    6.35
  10  -4  -1  131.19    8.68
  10   4  -1  130.38    9.08
  10  -4  -1  127.32    8.91
  10   4  -1  127.46    9.08
   9   4  -1  164.11    7.54
   9  -4  -1  163.48    9.49
   9  -4  -1  163.61    9.96
  -9  -4   1  165.06    7.36
   9   4  -1  155.33    9.71
   8   4  -1  146.91    8.92
   8  -4  -1  144.42    9.18
  -8  -4   1  151.67    6.66
   7   4  -1  596.50   19.65
  -7  -4   1  574.78   15.68
   7  -4  -1  566.08   20.04
   6  -4  -1  520.02   18.56
  -6  -4   1  527.36   14.42
   6   4  -1  536.59   17.83
  -6  -4   1  517.40   14.26
  -5  -4   1  657.46   16.63
  -5  -4   1  651.69   17.45
   5   4  -1  655.05   20.10
   5  -4  -1  635.73   20.96
   4   4  -1  441.71   14.97
   4  -4  -1  414.99   15.47
  -4  -4   1  433.79   13.26
  -4  -4   1  431.60   12.11
  -3  -4   1  572.71   16.48
   3  -4  -1  537.03   18.13
  -3  -4   1  579.04   15.01
   3   4  -1  567.80   17.58
  -2  -4   1  399.03   11.65
  -2  -4   1  409.85   13.25
   2  -4  -1  395.49   14.29
   1  -4  -1  878.61   24.32
  -1  -4   1  891.24   23.66
   0  -4  -1  478.64   15.71
   0  -4   1  501.78   15.90
  -1  -4  -1  211.84    9.10
   1  -4   1  206.49    9.42
   2   4   1   23.37    1.80
   2  -4   1   33.44    3.64
  -2  -4  -1   38.05    3.52
   3   4   1  110.92    6.29
   3  -4   1  111.15    6.80
  -3  -4  -1  109.54    5.86
   4  -4   1   90.57    6.52
  -4  -4  -1   96.32    5.52
   4   4   1  104.23    6.25
  -5  -4  -1  125.38    6.22
  -5  -4  -1  110.82    3.65
   5  -4   1  121.23    7.71
   5   4   1  125.45    7.22
   6  -4   1   17.73    3.02
  -6  -4  -1   18.88    1.38
   6   4   1   21.84    3.31
  -6  -4  -1   20.74    2.52
  -7  -4  -1    0.58    0.39
   7  -4   1    0.91    1.21
  -8  -4  -1   13.25    1.44
   8   4   1   14.76    2.29
   8   4   1   16.80    3.34
   8  -4   1   12.89    2.88
   9   4   1   10.46    2.54
   9  -4   1    6.48    2.11
   9   4   1    4.93    1.44
  10  -4   1    4.43    1.98
  10   4   1    4.44    1.47
  10  -4   1    3.32    1.76
  10   4   1    2.94    1.99
  11   4   1    0.09    1.22
  11  -4   1    1.73    1.76
  11   4   1    1.06    0.90
  11  -4   1   -0.47    1.51
  12   4   1    2.45    1.84
  12  -4   1    0.27    1.05
  12  -4   1    2.54    1.40
  13  -4   1   35.27    5.03
  13   4   1   29.45    4.29
  13  -4   1   31.12    4.76
  13   4   1   29.85    4.87
  14   4   1   41.78    5.14
  14   4   1   47.83    6.25
  14  -4   1   46.30    5.93
  14  -4   1   42.79    5.61
  15  -4   1   39.10    5.59
  15  -4   1   36.17    5.44
  15   4   1   47.84    6.61
  16  -4   1    2.40    1.71
  16   4   1    4.64    2.47
  16  -4   1    3.33    2.14
  17  -4   1    2.10    1.76
  17   4   1    2.32    2.18
  17  -4   1    3.95    1.93
  18   4   1   11.01    3.85
  18  -4   1    5.19    2.85
  17   5  -1   24.49    5.44
  17  -5  -1   20.05    4.66
  17  -5  -1   18.82    4.14
  16   5  -1    9.60    3.55
  16  -5  -1   11.17    3.30
  16  -5  -1   18.51    4.22
  15  -5  -1    6.02    2.54
  15  -5  -1    9.58    3.07
  15   5  -1    5.30    2.82
  14  -5  -1    4.89    2.24
  14   5  -1    6.03    2.89
  13  -5  -1    8.27    2.80
  13   5  -1   12.65    3.58
  12   5  -1   19.94    4.21
  12  -5  -1   12.32    3.22
  11   5  -1   28.84    4.59
  11  -5  -1   24.73    4.22
  11   5  -1   32.77    5.12
  10   5  -1   27.59    4.48
  10  -5  -1   34.05    5.03
   9  -5  -1    5.93    2.48
   9   5  -1    5.92    2.53
   8  -5  -1    1.21    1.31
   8   5  -1   -0.63    1.39
   7   5  -1   22.86    3.73
  -7  -5   1   19.38    2.17
  -7  -5   1   20.33    2.44
   7  -5  -1   20.99    3.62
   6   5  -1   21.51    3.60
   6  -5  -1   19.09    3.60
  -6  -5   1   20.98    2.24
  -6  -5   1   20.87    2.64
  -5  -5   1   14.30    1.84
   5   5  -1   10.34    2.40
  -5  -5   1   13.42    2.24
   5  -5  -1   10.45    2.49
  -4  -5   1   65.88    5.03
   4   5  -1   65.23    5.75
   4  -5  -1   73.16    6.19
  -4  -5   1   67.13    4.08
   3   5  -1  238.77   11.29
  -3  -5   1  240.20   10.45
   3  -5  -1  225.02   11.42
   2  -5  -1  275.91   12.61
  -2  -5   1  277.96   11.65
   1  -5  -1  280.80   12.47
  -1  -5   1  291.81   12.17
   0  -5  -1  195.13    9.91
   0  -5   1  194.98    9.78
  -1  -5  -1  135.07    7.91
   1  -5   1  135.89    8.19
  -2  -5  -1  250.08   11.02
   2  -5   1  238.25   11.55
   3   5   1  889.53   25.42
   3  -5   1  810.22   25.64
  -3  -5  -1  839.07   24.17
   4  -5   1  592.82   21.02
   4   5   1  640.61   20.47
  -4  -5  -1  605.36   18.99
   5   5   1  200.91   10.48
  -5  -5  -1  192.77    9.12
   5  -5   1  195.49   10.99
   6   5   1  199.80   10.78
   6  -5   1  195.18   11.22
  -6  -5  -1  196.97    9.11
   7   5   1  137.32    8.96
   7  -5   1  122.58    9.04
   8   5   1  444.03   17.80
   8  -5   1  375.35   17.42
   9   5   1  340.84   13.92
   9  -5   1  317.55   15.97
  10  -5   1  128.41    9.78
  10   5   1  145.63   10.20
  10   5   1  126.67    7.90
  11   5   1  118.80    9.58
  11  -5   1  100.38    8.84
  12   5   1   59.90    6.98
  12  -5   1   56.30    6.68
  13  -5   1   27.73    4.84
  13   5   1   40.57    6.02
  14  -5   1   29.82    5.17
  14   5   1   33.43    5.48
  15  -5   1   40.19    6.01
  15   5   1   43.28    6.61
  16  -5   1   17.42    3.96
  16   5   1   23.81    5.22
  17  -5   1    4.00    2.08
  17   5   1    2.65    2.46
  18  -5   1   -0.18    0.84
  16   6  -1    2.93    2.19
  16  -6  -1    0.37    1.05
  15  -6  -1    5.20    2.47
  15   6  -1    3.14    2.29
  14  -6  -1   24.62    4.87
  14   6  -1   26.83    5.60
  13   6  -1   53.79    7.41
  13  -6  -1   44.30    6.47
  12   6  -1   72.27    8.35
  12  -6  -1   62.67    7.53
  11   6  -1   52.18    6.73
  11  -6  -1   54.31    6.89
  10   6  -1   68.81    7.68
  10  -6  -1   57.59    7.00
   9   6  -1   85.97    8.39
   9  -6  -1   75.71    7.97
   8  -6  -1  212.68   13.23
   8   6  -1  231.48   13.44
   7  -6  -1  342.24   16.97
   7   6  -1  368.62   17.09
   6  -6  -1  249.64   13.91
   6   6  -1  273.32   13.99
  -6  -6   1  240.26   11.10
   5  -6  -1   92.19    8.05
  -5  -6   1  105.49    7.15
   5   6  -1  108.76    8.35
   4  -6  -1  190.51   11.69
   4   6  -1  214.64   11.74
  -4  -6   1  208.35   10.56
   3  -6  -1  196.95   11.54
  -3  -6   1  211.68   10.79
   3   6  -1  208.50   11.52
  -2  -6   1  286.99   13.12
   2  -6  -1  285.03   13.99
  -1  -6   1  244.66   12.03
   1  -6  -1  228.06   12.21
   0  -6   1  187.11   10.52
   0  -6  -1  176.01   10.35
  -1  -6  -1  109.28    7.84
   1  -6   1  103.33    7.80
   2  -6   1   86.62    7.24
  -2  -6  -1   89.50    7.00
   3  -6   1    8.91    2.33
  -3  -6  -1    7.21    1.75
   3   6   1   12.01    2.70
   4   6   1   77.62    6.75
  -4  -6  -1   71.49    6.06
   4  -6   1   68.01    6.66
   5  -6   1  151.52   10.47
  -5  -6  -1  165.80    9.28
   5   6   1  182.45   10.85
  -6  -6  -1   14.64    2.77
   6   6   1   16.51    3.34
   6  -6   1   12.37    3.22
   7  -6   1    2.87    1.65
   7   6   1    3.80    2.19
  -7  -6  -1    6.13    1.95
   8  -6   1    4.22    1.96
   8   6   1    3.14    1.51
   9  -6   1    1.91    1.75
   9   6   1    1.78    1.78
  10   6   1    0.82    1.53
  10  -6   1    2.39    1.98
  10   6   1    0.52    1.04
  11   6   1    2.20    2.19
  11  -6   1    0.72    1.39
  12   6   1    9.09    3.06
  12  -6   1    3.74    2.33
  13   6   1   17.24    4.26
  13  -6   1   15.11    4.03
  14   6   1   15.40    4.16
  14  -6   1   12.86    3.74
  15   6   1   14.87    4.50
  15  -6   1    8.64    3.12
  16  -6   1    1.90    1.81
  16   6   1    5.70    3.06
  14   7  -1    3.87    2.68
  14  -7  -1   -1.83    1.91
  13   7  -1    8.31    3.24
  13  -7  -1    0.10    1.56
  12   7  -1   -1.47    2.16
  12  -7  -1    1.99    1.82
  12   7  -1    2.52    2.70
  11  -7  -1    4.16    2.37
  11   7  -1    4.42    2.57
  10   7  -1    4.14    2.05
  10  -7  -1    7.51    2.85
   9  -7  -1    2.38    2.11
   9   7  -1    1.70    2.28
   8   7  -1    5.08    2.53
   8  -7  -1    2.89    2.15
   7  -7  -1   -0.05    1.11
   7   7  -1    2.78    2.07
   6   7  -1   -2.61    1.93
   6  -7  -1   -1.34    1.57
   5  -7  -1    5.84    2.37
  -5  -7   1    3.20    1.33
   5   7  -1    7.93    2.81
  -4  -7   1   36.36    4.72
   4   7  -1   47.62    5.98
   4  -7  -1   45.77    6.01
  -3  -7   1   29.94    4.30
   3  -7  -1   31.06    4.92
   3   7  -1   33.17    4.85
  -2  -7   1   40.76    5.09
   2  -7  -1   43.08    5.53
  -1  -7   1   85.69    7.60
   1  -7  -1   87.45    7.97
   0  -7   1   95.36    8.12
   0  -7  -1  104.11    8.59
   1  -7   1  103.00    8.52
  -1  -7  -1  103.43    8.44
   2  -7   1   77.03    7.61
  -2  -7  -1   90.83    7.81
  -3  -7  -1  142.06    9.72
   3  -7   1  124.30    9.69
   3   7   1  135.17    9.81
   4   7   1  147.17   10.29
  -4  -7  -1  137.52    9.44
   4  -7   1  130.09   10.16
   5  -7   1  124.59   10.05
   5   7   1  155.57   10.76
  -5  -7  -1  133.16    9.13
  -6  -7  -1   83.52    7.16
   6  -7   1   88.79    8.59
   6   7   1  100.53    8.86
   7  -7   1   42.21    6.02
   7   7   1   46.11    6.23
   8   7   1   87.94    8.83
   8  -7   1   78.36    8.37
   9   7   1   78.72    8.39
   9  -7   1   67.14    7.87
  10   7   1   50.97    6.99
  10  -7   1   43.27    6.59
  11   7   1   43.18    6.79
  11  -7   1   40.87    6.39
  12   7   1   35.98    6.51
  12  -7   1   26.17    5.29
  12   7   1   36.41    6.32
  13  -7   1    7.92    3.06
  13   7   1   10.48    3.55
  14  -7   1    1.67    1.84
  14   7   1    5.38    3.01
  11   8  -1   20.02    5.32
  11  -8  -1   10.47    3.75
  10   8  -1   25.06    5.27
  10  -8  -1   24.85    5.31
   9  -8  -1   19.89    4.68
   9   8  -1   36.00    6.57
   8  -8  -1   15.32    4.26
   8   8  -1   24.42    5.24
   7  -8  -1   40.96    6.55
   7   8  -1   52.50    7.32
   6  -8  -1   47.90    6.80
   6   8  -1   63.28    7.85
   5  -8  -1   46.78    6.65
   5   8  -1   55.70    7.19
   4  -8  -1   43.85    6.34
   4   8  -1   39.15    6.00
  -4  -8   1   32.14    5.02
  -3  -8   1   26.30    4.60
   3  -8  -1   33.94    5.61
   3   8  -1   33.94    5.30
  -2  -8   1   47.95    6.22
   2   8  -1   56.67    6.94
   2  -8  -1   53.00    6.84
   1  -8  -1   34.11    5.52
  -1  -8   1   36.08    5.31
   0  -8  -1   32.02    5.27
   0  -8   1   33.26    5.28
   1  -8   1   30.15    5.06
  -1  -8  -1   25.70    4.56
   2  -8   1   18.94    4.09
   2   8   1   20.38    3.86
  -2  -8  -1   18.23    3.96
   3  -8   1   13.57    3.77
   3   8   1   11.59    3.32
  -3  -8  -1   15.18    3.33
   4   8   1    7.08    2.69
   4  -8   1    5.94    2.79
  -4  -8  -1    6.05    2.32
   5  -8   1   11.05    3.31
   5   8   1    9.53    3.35
   6   8   1    2.33    1.92
   6  -8   1    4.05    2.15
   7  -8   1    1.66    2.13
   7   8   1    1.73    2.34
   8  -8   1    1.82    2.01
   8   8   1    3.04    3.06
   9  -8   1    0.43    1.22
   9   8   1    0.62    1.72
  10   8   1    0.54    2.18
  10  -8   1    0.21    1.35
  11   8   1    4.62    2.87
  11  -8   1    3.52    2.05
  12   8   1    2.16    2.41
   7  -9  -1    2.71    2.24
   7   9  -1    2.29    2.51
   6   9  -1    4.05    2.51
   6  -9  -1   -1.23    1.52
   5   9  -1    1.61    1.41
   5  -9  -1   -1.08    1.31
   4  -9  -1    3.06    2.25
   4   9  -1   -0.93    1.69
   3  -9  -1    5.55    2.30
   3   9  -1    9.53    3.53
   2  -9  -1    1.48    1.45
   2   9  -1    4.77    2.61
  -2  -9   1    2.72    1.90
   1   9  -1    7.05    2.90
  -1  -9   1    5.34    2.47
   1  -9  -1    2.93    2.24
   0  -9  -1   10.62    3.28
   0  -9   1   13.22    3.80
   1  -9   1    9.59    3.43
  -1  -9  -1    6.48    2.72
   1   9   1   10.98    3.28
  -2  -9  -1   10.86    3.35
   2   9   1    8.75    2.97
   2  -9   1   10.26    3.41
  -3  -9  -1   14.50    3.85
   3  -9   1   18.33    4.41
   3   9   1   15.33    3.88
   4   9   1    8.76    2.95
   4  -9   1    8.76    3.53
   5   9   1   11.20    3.55
   5  -9   1   11.20    3.54
   6  -9   1   13.05    3.90
   6   9   1   17.51    4.76
   7   9   1   16.16    4.17
   7  -9   1   10.23    3.44
   1 -10  -1   -0.30    1.17
   0 -10   1    1.84    1.83
   0 -10  -1    2.46    2.16
   1 -10   1    0.41    1.06
  -1 -10  -1    2.32    1.96
   2 -10   1    1.67    2.08
  20   0  -2   38.62    6.15
  19   0  -2   40.84    6.03
  18   0  -2   39.09    5.84
  17   0  -2   30.58    4.58
  17   0  -2   39.15    5.61
  16   0  -2   41.82    5.07
  16   0  -2   46.58    6.11
  15   0  -2   95.44    7.56
  15   0  -2   95.06    8.26
  14   0  -2  729.83   23.83
  14   0  -2  713.22   25.28
  13   0  -2  253.02   13.21
  13   0  -2  265.06   12.38
  12   0  -2  178.46    7.56
  12   0  -2  181.33    9.73
  12   0  -2  188.64   10.63
  11   0  -2  147.77    9.07
  11   0  -2  141.08    6.40
  11   0  -2  151.46    8.52
  10   0  -2  374.64   13.63
  10   0  -2  363.78   10.73
  10   0  -2  376.76   14.50
   9   0  -2  683.01   20.74
   9   0  -2  676.92   16.45
   9   0  -2  663.61   19.73
   8   0  -2 1474.26   31.20
   8   0  -2 1456.04   35.00
  -8   0   2 1368.86   29.79
   8   0  -2 1467.99   35.89
   7   0  -2 1431.09   30.03
   7   0  -2 1374.74   33.45
  -7   0   2 1359.76   28.92
   7   0  -2 1401.75   34.17
  -6   0   2  857.14   20.19
   6   0  -2  872.15   22.85
   6   0  -2  902.05   23.45
   6   0  -2  909.55   19.88
   5   0  -2   86.89    5.01
   5   0  -2   88.08    3.41
   5   0  -2   83.69    4.89
  -5   0   2   80.86    3.46
   4   0  -2  173.73    5.06
   4   0  -2  169.80    6.81
   4   0  -2  167.98    6.71
  -4   0   2  161.51    4.98
   3   0  -2  397.85   10.98
  -3   0   2  385.19    9.28
   3   0  -2  410.45    9.38
  -2   0   2 3543.67   71.95
   2   0  -2 3713.73   71.97
  -2   0   2 3657.04   73.05
  -1   0   2  702.69   15.47
  -1   0   2  709.34   14.88
  -1   0   2  703.03   15.29
   1   0   2  539.28   13.28
   1   0   2  570.27   12.37
   2   0   2 1578.26   33.51
   2   0   2 1656.89   34.92
  -2   0  -2 1590.24   34.96
  -2   0  -2 1780.01   33.75
  -2   0  -2 1501.60   33.63
   2   0   2 1633.64   34.90
   2   0   2 1731.39   33.40
   3   0   2   19.63    2.15
  -3   0  -2   19.13    1.89
   3   0   2   16.92    1.97
   3   0   2   18.22    1.66
   4   0   2   26.29    1.47
   4   0   2   28.97    2.34
   5   0   2  275.51    9.55
   5   0   2  268.62    7.32
   5   0   2  278.53    9.43
   6   0   2  708.83   18.81
   6   0   2  667.83   16.06
   6   0   2  702.76   18.93
   7   0   2 1099.03   27.81
   7   0   2 1078.64   24.72
   7   0   2 1131.24   27.49
   8   0   2 1148.80   29.47
   8   0   2 1106.75   26.17
   8   0   2 1187.64   28.94
   9   0   2  362.82   12.84
   9   0   2  354.03   13.47
   9   0   2  337.44   10.95
  10   0   2  120.94    6.07
  10   0   2  134.64    6.98
  10   0   2  133.15    7.35
  10   0   2  130.16    7.89
  11   0   2  329.10   12.06
  11   0   2  337.26   12.40
  11   0   2  317.11   13.67
  11   0   2  306.55   11.22
  11   0   2  336.98   13.00
  12   0   2  799.38   25.68
  12   0   2  819.62   23.26
  12   0   2  852.19   24.39
  12   0   2  855.63   23.13
  12   0   2  771.77   21.88
  13   0   2  226.83   12.09
  13   0   2  229.49   10.92
  13   0   2  232.74   10.34
  13   0   2  211.64    9.48
  13   0   2  219.06    9.85
  14   0   2  244.81   11.63
  14   0   2  240.36   12.84
  14   0   2  244.03   10.90
  15   0   2  104.20    8.50
  15   0   2  107.09    7.54
  16   0   2   93.34    8.35
  17   0   2   69.89    7.36
  18   0   2   56.75    6.81
  19   0   2   23.50    4.43
  20   0   2   30.58    5.26
  20  -1  -2    0.63    1.49
  20   1  -2   -0.93    1.57
  19   1  -2    0.92    1.71
  19  -1  -2    0.30    1.55
  18   1  -2   12.73    3.44
  18  -1  -2    8.32    3.11
  17   1  -2    7.91    3.07
  17   1  -2    3.87    1.81
  17  -1  -2    4.28    2.40
  16   1  -2    2.04    1.44
  16  -1  -2    1.09    1.47
  16   1  -2    1.97    1.78
  15   1  -2   38.08    5.34
  15   1  -2   33.36    4.57
  15  -1  -2   37.43    5.23
  14  -1  -2   19.61    3.73
  14   1  -2   11.17    2.46
  14   1  -2   15.69    3.55
  13   1  -2    4.47    2.29
  13  -1  -2    2.07    1.07
  13  -1  -2   -0.93    1.35
  13   1  -2    4.01    1.74
  12  -1  -2    4.70    1.90
  12  -1  -2    6.32    1.57
  12   1  -2   11.50    3.24
  12   1  -2    6.18    1.34
  12   1  -2   10.16    2.58
  11   1  -2   97.48    7.57
  11  -1  -2   96.68    7.24
  11  -1  -2   85.41    5.51
  11   1  -2   87.61    3.55
  11   1  -2   98.02    5.00
  10   1  -2  729.84   22.99
  10  -1  -2  680.42   21.93
  10  -1  -2  722.17   21.76
  10   1  -2  727.00   17.97
  10   1  -2  661.59   15.27
  10  -1  -2  686.11   19.31
   9  -1  -2  944.15   27.01
   9   1  -2  986.88   27.79
   9  -1  -2 1003.72   26.94
   9   1  -2  955.13   20.25
   9   1  -2  998.58   23.01
   9  -1  -2  961.53   24.45
   8   1  -2 1230.51   26.90
   8   1  -2 1182.43   31.27
   8  -1  -2 1161.99   30.69
   8  -1  -2 1211.80   30.82
   8  -1  -2 1166.29   28.39
   7   1  -2 1687.94   35.25
   7  -1  -2 1628.92   39.24
   7  -1  -2 1641.20   37.18
   7  -1  -2 1694.66   39.52
   7   1  -2 1685.70   39.76
   6   1  -2  972.71   25.32
   6  -1  -2 1044.93   25.79
   6  -1  -2  980.56   23.59
   6  -1  -2  982.01   25.18
   5  -1  -2 1125.12   27.14
   5  -1  -2 1107.83   25.83
   5   1  -2 1119.05   27.15
   5  -1  -2 1206.09   28.08
   4  -1  -2 3022.49   60.99
   4   1  -2 2913.64   60.85
   4  -1  -2 2911.64   60.14
  -3  -1   2 4367.31   87.09
   3   1  -2 4400.29   87.56
   3  -1  -2 4560.14   87.55
   3  -1  -2 4381.68   87.43
   3   1  -2 4346.14   85.46
   2  -1  -2 3438.40   68.76
   2   1  -2 3407.31   68.25
  -2  -1   2 3493.89   68.33
   2   1  -2 3428.98   67.71
  -2   1   2 3346.21   68.35
   2  -1  -2 3491.23   68.00
  -1  -1   2 2132.44   41.61
   1   1  -2 2039.92   41.68
  -1   1   2 2036.43   40.78
  -1  -1   2 2075.33   41.46
   1  -1  -2 2148.96   42.00
   1   1  -2 2061.12   41.07
   1  -1  -2 2122.72   40.66
   0   1  -2  241.51    7.33
   0  -1   2  286.96    7.89
   0  -1   2  277.49    7.41
   0   1  -2  279.11    8.07
   0  -1  -2  285.05    7.70
   1   1   2 2544.07   50.13
   1  -1   2 2488.86   51.33
   1  -1   2 2509.41   52.02
  -1  -1  -2 2634.82   51.48
   2  -1   2 3413.41   70.07
  -2  -1  -2 3402.96   68.25
   2   1   2 3531.35   68.32
   2   1   2 3589.86   69.43
  -2  -1  -2 3437.82   66.97
   3  -1   2 5710.23  109.13
   3  -1   2 5578.67  110.43
   3   1   2 5570.20  109.04
  -3  -1  -2 5301.60  107.44
   3   1   2 5897.94  109.68
   4  -1   2 4885.98   97.00
   4   1   2 5000.09   96.34
   4  -1   2 4675.35   96.94
   4   1   2 4709.28   96.03
   4  -1   2 4854.50   96.20
   5  -1   2 3734.08   76.76
   5  -1   2 3842.90   76.84
   5   1   2 3973.80   76.25
   5  -1   2 3962.94   76.69
   5   1   2 3778.91   76.59
   6  -1   2 1263.19   29.14
   6  -1   2 1167.26   28.51
   6   1   2 1181.02   28.73
   6   1   2 1252.10   28.22
   6   1   2 1147.79   28.74
   6  -1   2 1170.63   28.59
   7  -1   2  623.57   18.18
   7  -1   2  605.11   17.51
   7  -1   2  593.43   17.40
   7   1   2  609.56   18.15
   7   1   2  600.23   17.69
   7   1   2  673.49   17.55
   8  -1   2 1015.09   26.59
   8  -1   2 1024.02   27.08
   8  -1   2  980.07   25.85
   8   1   2  976.85   26.89
   8   1   2 1081.19   25.96
   8   1   2 1009.61   26.48
   8  -1   2 1004.54   25.87
   9  -1   2  703.12   21.21
   9  -1   2  700.88   20.63
   9   1   2  698.57   21.36
   9  -1   2  684.99   19.96
   9   1   2  706.16   20.70
   9  -1   2  683.67   19.83
  10  -1   2  322.11   12.18
  10  -1   2  324.04   12.66
  10  -1   2  321.47   13.32
  10   1   2  311.57   13.23
  10   1   2  317.21   12.61
  11  -1   2   42.28    4.07
  11  -1   2   39.85    4.22
  11  -1   2   44.46    4.80
  11   1   2   42.54    4.37
  11   1   2   40.15    4.63
  11   1   2   39.06    3.62
  12  -1   2    5.69    1.88
  12  -1   2    1.67    0.73
  12  -1   2    6.90    2.40
  12   1   2    8.69    2.26
  12   1   2    5.18    1.98
  12   1   2    5.61    1.47
  13   1   2   51.82    5.07
  13   1   2   42.72    5.09
  13   1   2   39.73    3.83
  13   1   2   45.60    4.13
  13  -1   2   43.54    4.35
  13   1   2   45.96    4.01
  13  -1   2   39.78    4.80
  13  -1   2   46.37    4.72
  14  -1   2   26.32    4.19
  14   1   2   23.01    3.84
  14   1   2   26.91    3.21
  14   1   2   24.61    3.53
  14  -1   2   32.38    3.98
  15   1   2   15.63    3.32
  15  -1   2   15.79    2.85
  15  -1   2   16.10    3.37
  15   1   2   17.61    3.15
  16  -1   2    3.17    1.86
  16   1   2    1.65    1.50
  17   1   2   -0.23    1.14
  17  -1   2    2.30    1.60
  18  -1   2    2.04    2.13
  18   1   2    2.60    1.73
  19   1   2   -1.32    1.89
  19  -1   2    2.28    1.65
  20   1   2    0.46    1.25
  20  -1   2    1.08    1.35
  19   2  -2   34.75    5.91
  19  -2  -2   31.34    5.37
  18   2  -2   36.03    5.93
  18  -2  -2   28.69    4.91
  17   2  -2   26.59    5.12
  17  -2  -2   18.55    3.82
  17   2  -2   24.49    4.32
  16  -2  -2   28.02    4.74
  16   2  -2   30.82    4.66
  16   2  -2   33.77    5.52
  15  -2  -2   67.46    6.88
  15  -2  -2   54.32    5.39
  15   2  -2   61.38    7.16
  15   2  -2   69.17    6.90
  14  -2  -2  169.37   10.97
  14  -2  -2  180.37    9.91
  13  -2  -2  376.21   14.88
  13   2  -2  404.93   18.02
  13  -2  -2  371.00   16.40
  12   2  -2  240.08   13.07
  12  -2  -2  228.58   11.95
  12   2  -2  226.80    9.43
  12  -2  -2  236.59   10.95
  11   2  -2  106.14    5.84
  11  -2  -2  108.50    7.58
  11  -2  -2   99.77    6.64
  11   2  -2  112.52    8.45
  10   2  -2  106.31    5.61
  10  -2  -2  100.02    7.15
  10   2  -2  116.06    8.03
  10  -2  -2  108.97    6.78
   9  -2  -2  608.29   18.91
   9   2  -2  624.97   19.92
   9  -2  -2  598.33   18.00
   8   2  -2  655.84   15.03
   8  -2  -2  692.46   19.89
   8  -2  -2  690.13   20.38
   8   2  -2  713.85   21.31
   7  -2  -2  836.06   22.47
   7  -2  -2  811.02   22.55
  -7  -2   2  874.62   21.63
   7   2  -2  801.60   17.88
   7   2  -2  850.59   23.32
   6   2  -2  395.66   13.33
  -6  -2   2  411.64   12.21
   6  -2  -2  405.73   13.16
   6  -2  -2  391.96   13.06
   5  -2  -2   85.23    4.89
   5  -2  -2   87.98    5.14
  -5  -2   2   88.51    4.41
   5   2  -2   93.93    5.22
   4  -2  -2    2.56    0.98
   4  -2  -2    0.73    0.71
   4   2  -2    0.61    0.94
  -4  -2   2    2.11    0.43
  -4  -2   2    3.32    0.88
   3   2  -2   11.40    1.65
   3  -2  -2    8.34    1.32
  -3  -2   2   12.82    1.45
  -3  -2   2   12.05    1.18
   3  -2  -2   10.52    1.57
  -2  -2   2  431.91   11.32
   2  -2  -2  424.52   12.47
  -2  -2   2  440.04   11.21
   2   2  -2  424.01   11.76
   1  -2  -2   68.62    3.90
  -1  -2   2   69.01    3.36
  -1  -2   2   68.85    3.58
   0  -2   2   26.39    2.03
   0  -2   2   28.00    2.43
   0  -2  -2   24.39    2.18
   1  -2   2   -0.07    0.68
   1  -2   2    1.53    0.89
   2  -2   2  198.27    7.94
   2   2   2  208.07    6.81
  -2  -2  -2  208.69    7.11
   3  -2   2  222.35    8.78
   3   2   2  227.62    7.62
  -3  -2  -2  231.04    7.65
   4  -2   2  186.69    7.28
   4   2   2  203.12    7.42
   4  -2   2  198.85    8.53
   4   2   2  203.53    7.47
   5   2   2  103.25    5.41
   5  -2   2  105.09    5.42
   5  -2   2  103.29    6.10
   5  -2   2   97.96    5.68
   5   2   2  105.57    5.08
   6  -2   2   67.57    4.81
   6   2   2   75.62    4.80
   6   2   2   74.62    4.83
   6   2   2   77.70    4.40
   6  -2   2   76.58    4.93
   6  -2   2   74.47    5.30
   7  -2   2  547.75   16.86
   7   2   2  540.34   16.75
   7  -2   2  567.35   17.84
   7   2   2  548.04   15.60
   7  -2   2  548.12   17.11
   8  -2   2  844.54   24.27
   8   2   2  850.55   21.96
   8  -2   2  837.94   23.54
   8   2   2  804.71   23.44
   9  -2   2  713.80   22.02
   9  -2   2  748.17   22.47
   9   2   2  711.70   21.26
   9   2   2  700.80   21.96
   9   2   2  747.42   20.28
  10  -2   2  179.99    9.63
  10   2   2  170.82    9.52
  10  -2   2  165.47    9.28
  10   2   2  168.71    8.87
  10   2   2  182.67    8.41
  11   2   2  148.48    8.48
  11   2   2  134.54    8.74
  11  -2   2  136.86    8.81
  11   2   2  141.50    7.57
  11  -2   2  143.52    8.73
  12  -2   2  126.91    8.77
  12   2   2  144.88    8.75
  12   2   2  147.22    9.57
  12  -2   2  152.96    9.19
  13  -2   2  297.02   13.71
  13  -2   2  282.40   14.01
  13   2   2  293.72   13.40
  13   2   2  305.98   14.82
  14   2   2  209.05   12.34
  14   2   2  202.77   11.07
  14  -2   2  187.02   11.52
  14  -2   2  207.63   11.30
  15  -2   2   69.23    6.40
  15  -2   2   69.73    7.06
  15   2   2   79.98    6.84
  15   2   2   83.75    7.83
  16   2   2   41.10    5.72
  16  -2   2   35.71    4.69
  16  -2   2   39.61    5.44
  17   2   2   33.60    5.20
  17  -2   2   33.13    5.19
  18   2   2   27.88    5.02
  18  -2   2   24.65    4.57
  19   2   2   36.42    5.83
  19  -2   2   29.99    5.18
  20   2   2   15.31    3.96
  19   3  -2    1.03    1.64
  19  -3  -2    3.58    2.18
  18  -3  -2    1.28    1.73
  18   3  -2    2.51    2.07
  17   3  -2    3.20    2.62
  17   3  -2    2.46    2.13
  17  -3  -2    0.56    1.46
  16  -3  -2    5.48    1.96
  16   3  -2    5.09    2.81
  16  -3  -2    3.33    1.78
  15   3  -2    5.38    2.18
  15  -3  -2    7.63    2.48
  15  -3  -2    4.90    1.81
 -15  -3   2    7.07    2.16
  14   3  -2   13.12    3.39
  14  -3  -2   12.87    2.89
 -14  -3   2   13.94    3.07
  14  -3  -2    9.19    2.61
  13  -3  -2    7.05    2.30
  13   3  -2    9.25    2.92
 -13  -3   2    4.44    1.78
  13  -3  -2    4.12    1.67
  12  -3  -2    3.90    1.51
 -12  -3   2    4.71    1.81
  12  -3  -2    4.50    1.98
  12   3  -2    4.11    2.10
  12   3  -2    1.88    1.03
  11  -3  -2   72.02    6.48
  11  -3  -2   69.57    6.09
  11   3  -2   72.70    6.86
 -11  -3   2   85.04    6.27
  10  -3  -2  122.88    8.14
 -10  -3   2  136.29    7.51
  10  -3  -2  120.91    7.91
  10   3  -2  120.95    8.54
  10   3  -2  110.44    4.76
   9  -3  -2  272.51   12.11
  -9  -3   2  287.79   10.93
   9   3  -2  249.18    8.10
   9  -3  -2  265.79   12.00
   9   3  -2  273.77   12.75
   8  -3  -2  393.76   15.03
   8  -3  -2  397.63   14.84
  -8  -3   2  419.64   13.35
   8   3  -2  408.54   15.43
   7  -3  -2  263.31   10.90
   7   3  -2  264.70   11.42
   7  -3  -2  264.95   11.52
  -7  -3   2  281.37    9.81
   6  -3  -2  416.77   14.73
   6  -3  -2  418.64   13.81
   6   3  -2  440.97   14.61
  -6  -3   2  435.41   12.60
  -6  -3   2  395.61   10.03
   5   3  -2  605.36   17.82
   5  -3  -2  569.49   18.21
   5  -3  -2  576.37   17.03
  -5  -3   2  601.52   15.90
  -5  -3   2  621.90   14.47
  -4  -3   2 1278.98   28.65
   4  -3  -2 1246.58   31.38
   4   3  -2 1252.84   30.41
  -4  -3   2 1301.77   27.90
   3  -3  -2 1508.96   36.59
  -3  -3   2 1571.27   34.01
  -3  -3   2 1547.22   33.94
   3   3  -2 1566.49   35.66
  -2  -3   2  983.82   22.85
  -2  -3   2  982.03   23.43
   2  -3  -2  976.42   25.15
  -1  -3   2 1053.50   24.66
  -1  -3   2 1073.14   25.63
   1  -3  -2 1073.75   26.49
   0  -3  -2  180.43    7.66
   0  -3   2  174.27    7.56
   0  -3   2  197.72    7.14
   1   3   2 1816.33   36.69
  -1  -3  -2 1789.14   39.92
   1  -3   2 1779.26   40.81
  -2  -3  -2 1968.56   42.44
   2  -3   2 1922.84   44.06
   3   3   2 1083.35   25.64
  -3  -3  -2 1026.82   25.11
   3  -3   2 1037.65   27.36
  -4  -3  -2  785.75   20.08
   4   3   2  805.99   20.95
   4  -3   2  775.46   22.52
   5  -3   2  627.03   19.69
   5   3   2  639.40   18.21
   6   3   2  645.16   18.51
   6   3   2  648.91   17.59
   6  -3   2  620.62   19.78
   7   3   2  383.33   12.63
   7  -3   2  382.58   14.84
  -7  -3  -2  370.14    9.64
   7   3   2  373.18   13.71
   7  -3   2  371.92   13.44
   8  -3   2  350.61   14.53
   8   3   2  353.03   13.66
   8   3   2  347.16   12.17
   8   3   2  348.79   13.65
   8  -3   2  362.72   13.73
   9   3   2  245.51   10.06
   9  -3   2  246.53   12.11
   9  -3   2  255.31   11.58
   9   3   2  246.99   11.60
  10  -3   2   74.48    6.42
  10   3   2   73.10    5.23
  10   3   2   76.73    6.54
  10  -3   2   77.62    6.58
  11  -3   2   35.27    4.56
  11   3   2   40.57    4.93
  11  -3   2   39.74    4.82
  11   3   2   38.62    3.88
  11   3   2   31.08    3.98
  12  -3   2   20.26    3.46
  12   3   2   18.00    3.08
  12   3   2   18.64    2.79
  12  -3   2   20.33    3.60
  12   3   2   19.62    3.73
  13  -3   2   15.35    3.03
  13  -3   2   12.89    2.62
  13   3   2   13.14    3.02
  13   3   2   16.43    3.14
  14  -3   2   16.78    3.57
  14   3   2   16.68    3.62
  14  -3   2   18.18    3.42
  14   3   2   18.77    3.57
  15  -3   2    2.41    1.83
  15   3   2    5.69    2.65
  15   3   2    1.97    1.59
  15  -3   2    7.15    2.48
  16   3   2    4.90    2.34
  16  -3   2    3.16    1.97
  16  -3   2    1.76    1.66
  17   3   2    2.93    2.13
  17  -3   2   -0.19    1.10
  17  -3   2    1.94    1.52
  18  -3   2   -2.10    1.81
  18   3   2    1.40    1.67
  19   3   2    2.95    2.08
  19  -3   2   -0.68    1.20
  18  -4  -2    2.50    1.63
  18   4  -2    4.43    2.43
  17  -4  -2    6.99    2.68
  17   4  -2    4.71    2.69
  16  -4  -2   10.75    3.32
  16  -4  -2    6.15    2.23
  16   4  -2   15.30    4.01
  15  -4  -2   17.31    3.62
  15  -4  -2   16.32    3.69
  15   4  -2   19.88    4.56
  14  -4  -2   31.36    4.87
  14   4  -2   45.94    6.34
  14  -4  -2   35.55    5.04
  13  -4  -2   35.97    5.00
  13   4  -2   41.76    5.82
  13  -4  -2   40.58    5.33
  12   4  -2   41.31    5.59
  12  -4  -2   32.44    4.57
  12  -4  -2   32.94    4.70
  11  -4  -2  143.65    9.54
  11  -4  -2  137.17    9.50
  11   4  -2  158.34   10.74
 -11  -4   2  146.74    8.07
  10  -4  -2  138.77    9.50
  10   4  -2  160.42   10.10
  10  -4  -2  153.62    9.43
  10   4  -2  163.87   10.38
 -10  -4   2  158.37    8.02
   9  -4  -2   61.96    5.98
   9   4  -2   68.06    6.22
  -9  -4   2   70.14    4.89
   9  -4  -2   64.35    5.79
  -8  -4   2   65.18    4.48
   8   4  -2   63.85    5.91
   8  -4  -2   61.74    5.39
   8  -4  -2   59.47    5.73
   7  -4  -2   46.02    4.92
   7   4  -2   40.15    4.41
  -7  -4   2   41.92    2.74
  -7  -4   2   50.39    3.75
  -6  -4   2   98.25    4.72
  -6  -4   2  104.77    5.45
   6  -4  -2   89.34    6.88
   6   4  -2  107.66    7.05
  -5  -4   2   82.35    4.66
   5   4  -2   82.33    6.02
   5  -4  -2   81.11    6.29
  -5  -4   2   80.37    4.48
  -4  -4   2    9.67    1.53
   4  -4  -2    7.96    1.62
   4   4  -2   13.84    2.72
  -4  -4   2   10.71    1.59
   3  -4  -2    1.55    0.83
  -3  -4   2    2.13    0.86
  -3  -4   2    2.44    0.96
   2  -4  -2  109.37    6.78
  -2  -4   2  113.19    6.13
  -2  -4   2  111.09    5.52
  -1  -4   2   19.00    2.16
   1  -4  -2   19.18    2.76
  -1  -4   2   19.68    2.50
   0  -4   2   10.62    1.97
   0  -4  -2   12.86    2.17
  -1  -4  -2    0.51    0.85
   1  -4   2    0.15    0.93
  -2  -4  -2    3.82    1.41
   2  -4   2    5.39    1.49
   2   4   2    2.57    0.52
  -3  -4  -2    1.13    1.10
   3  -4   2   -2.06    1.80
   3   4   2    0.67    0.85
   4  -4   2    8.76    2.11
  -4  -4  -2    8.84    1.63
   4   4   2    9.00    2.05
  -5  -4  -2   50.95    4.19
   5   4   2   62.32    5.08
   5  -4   2   52.26    5.10
   6   4   2  211.46   10.10
   6  -4   2  199.52   10.71
   7  -4   2   81.27    6.67
   7   4   2   78.26    6.11
   7   4   2   76.39    5.55
   8  -4   2  165.98   10.06
   8   4   2  186.11   10.10
   8   4   2  175.40    8.70
   9  -4   2  116.69    8.57
   9   4   2  125.10    8.35
   9   4   2  122.56    7.18
  10  -4   2   35.61    4.70
  10   4   2   35.77    3.84
  10   4   2   39.77    4.90
  11  -4   2   82.16    7.35
  11   4   2   78.49    5.97
  11   4   2   82.83    7.33
  11  -4   2   85.07    7.18
  12  -4   2   70.21    6.91
  12   4   2   74.17    7.31
  12  -4   2   68.12    6.91
  13   4   2   44.25    5.88
  13  -4   2   36.51    5.14
  13   4   2   35.30    4.80
  13  -4   2   39.22    5.40
  14  -4   2   18.31    3.95
  14   4   2   14.64    3.36
  14  -4   2   24.23    4.26
  14   4   2   18.67    3.98
  15   4   2   10.58    3.16
  15  -4   2   14.46    3.52
  15  -4   2    9.60    2.80
  15   4   2    8.46    2.60
  16  -4   2   15.67    3.85
  16   4   2   19.92    4.46
  16  -4   2   13.91    3.35
  17  -4   2    4.69    1.99
  17  -4   2    5.10    2.15
  17   4   2    6.89    3.02
  18  -4   2    5.53    2.47
  18   4   2    8.48    3.08
  18  -4   2    5.31    2.50
  19   4   2    3.61    2.44
  17  -5  -2    0.62    1.06
  17   5  -2    1.65    2.19
  17  -5  -2    0.83    1.39
  16  -5  -2    2.29    1.93
  16  -5  -2   -3.13    2.20
  16   5  -2    1.03    2.06
  15  -5  -2    0.52    1.12
  15   5  -2    1.82    1.91
  15  -5  -2    1.10    1.03
  14   5  -2    6.50    3.17
  14  -5  -2    3.75    2.34
  14  -5  -2   -0.71    1.13
  13  -5  -2   13.19    3.42
  13   5  -2   15.08    4.17
  12  -5  -2    8.11    2.66
  12   5  -2   13.10    3.54
  11   5  -2   14.75    3.60
  11  -5  -2   10.75    3.06
  11   5  -2   13.83    3.58
  10  -5  -2   13.94    3.32
  10   5  -2   12.58    3.32
   9  -5  -2    0.42    1.60
   9   5  -2    2.89    2.10
   8  -5  -2   37.38    4.88
   8   5  -2   34.68    4.63
  -8  -5   2   30.82    3.15
  -7  -5   2  109.85    5.95
  -7  -5   2  104.80    5.63
   7   5  -2  130.52    8.84
   7  -5  -2  114.77    8.59
   6  -5  -2  148.52    9.65
  -6  -5   2  148.95    6.93
   6   5  -2  158.52    9.48
  -6  -5   2  145.22    7.14
  -5  -5   2   20.20    2.40
  -5  -5   2   21.01    2.70
   5  -5  -2   21.55    3.59
   5   5  -2   22.64    3.45
   4   5  -2  138.60    8.38
  -4  -5   2  127.39    7.09
   4  -5  -2  121.12    8.43
  -4  -5   2  127.10    6.35
   3  -5  -2   92.90    7.09
  -3  -5   2   90.72    6.02
  -3  -5   2   91.61    5.24
   3   5  -2  103.99    7.19
   2  -5  -2  176.19    9.73
  -2  -5   2  158.86    8.42
  -1  -5   2  166.90    8.81
   1  -5  -2  164.17    9.29
   0  -5   2  268.18   11.82
   0  -5  -2  262.37   11.91
   1  -5   2  173.00    9.55
  -1  -5  -2  176.99    9.42
   2  -5   2  108.36    7.45
  -2  -5  -2  111.37    7.10
   3   5   2   10.80    2.33
   3  -5   2   11.86    2.60
  -3  -5  -2   10.72    2.17
  -4  -5  -2  141.56    7.98
   4   5   2  151.61    8.78
   4  -5   2  151.83    9.32
  -5  -5  -2  138.74    7.89
   5   5   2  153.37    8.95
   5  -5   2  137.37    9.12
   6   5   2  124.15    8.22
  -6  -5  -2  116.22    7.10
   6  -5   2  109.03    8.38
   7  -5   2    6.09    2.12
   7   5   2    9.41    2.67
   8   5   2   31.43    4.48
   8   5   2   25.87    3.71
   8  -5   2   22.61    4.21
   9   5   2   23.96    4.07
   9   5   2   19.05    3.09
   9  -5   2   15.71    3.32
  10   5   2   48.44    6.00
  10   5   2   45.21    4.77
  10  -5   2   49.69    6.05
  11   5   2   14.30    2.79
  11   5   2   17.48    3.82
  11  -5   2   16.11    3.61
  12   5   2    9.08    2.83
  12  -5   2    5.18    2.22
  13   5   2    3.97    2.37
  13  -5   2    4.12    2.31
  14   5   2    1.62    1.13
  14  -5   2    6.82    2.76
  14   5   2    4.61    2.44
  15   5   2    0.83    1.65
  15  -5   2    1.15    1.53
  16   5   2    2.45    2.17
  16  -5   2   -0.79    1.02
  17   5   2    3.46    2.16
  17  -5   2   -0.56    1.19
  18   5   2    1.00    1.83
  18  -5   2   -0.85    1.33
  16  -6  -2   -0.40    1.05
  15  -6  -2   -3.03    2.29
  15   6  -2    3.33    2.77
  14  -6  -2   -5.71    2.49
  14   6  -2    5.93    3.22
  13  -6  -2   -0.81    1.23
  13   6  -2    4.12    3.07
  12   6  -2    1.39    1.72
  12  -6  -2    1.44    1.81
  11   6  -2   11.67    3.75
  11  -6  -2   14.57    3.80
  10  -6  -2    7.41    2.55
  10   6  -2   10.91    3.42
   9   6  -2    9.96    2.97
   9  -6  -2    6.71    2.57
   8  -6  -2    2.32    1.87
   8   6  -2    4.87    3.11
   7  -6  -2    0.80    1.72
   7   6  -2    5.66    3.09
   6   6  -2    0.23    1.53
   6  -6  -2    0.54    1.08
  -6  -6   2    0.13    0.68
   5  -6  -2    2.45    1.48
   5   6  -2    3.48    2.25
  -5  -6   2    3.40    1.89
   4   6  -2   20.70    3.56
  -4  -6   2   20.02    3.06
   4  -6  -2   23.10    4.05
   3  -6  -2    1.74    1.74
   3   6  -2    1.36    1.62
  -3  -6   2   -1.11    1.18
   2  -6  -2    6.96    2.13
  -2  -6   2    6.07    1.67
  -1  -6   2    5.19    1.75
   1  -6  -2    6.59    1.99
   0  -6   2   -0.10    0.98
   0  -6  -2    1.26    0.99
  -1  -6  -2   14.62    3.04
   1  -6   2   17.23    3.21
  -2  -6  -2   16.62    2.99
   2  -6   2   16.24    3.17
   3   6   2    6.15    2.20
   3  -6   2    6.38    2.13
  -3  -6  -2    5.73    2.03
  -4  -6  -2   33.13    4.24
   4  -6   2   33.02    4.64
   4   6   2   38.86    4.79
  -5  -6  -2   22.48    3.45
   5   6   2   23.30    3.96
   5  -6   2   15.76    3.35
  -6  -6  -2    2.05    1.54
   6  -6   2    2.29    1.32
   6   6   2    3.02    2.38
   7  -6   2    0.26    1.57
   7   6   2    2.38    2.12
   8   6   2    8.60    3.07
   8  -6   2    1.76    1.55
   9   6   2    3.94    1.66
   9   6   2    8.05    3.01
   9  -6   2    4.48    1.94
  10   6   2    7.77    2.25
  10  -6   2   10.53    3.23
  10   6   2    7.73    2.82
  11  -6   2    6.24    2.75
  11   6   2    4.68    2.57
  11   6   2    8.50    3.27
  12  -6   2    1.56    1.65
  12   6   2    0.89    2.02
  13  -6   2    1.01    1.26
  13   6   2   -1.19    1.24
  14   6   2    0.69    1.87
  14  -6   2    3.10    1.99
  15   6   2    3.39    2.59
  15  -6   2   -1.48    1.87
  16   6   2    0.89    1.93
  16  -6   2    1.68    1.75
  14  -7  -2    0.58    1.26
  13   7  -2    6.63    3.39
  13  -7  -2    0.39    1.06
  12   7  -2    5.14    3.09
  12  -7  -2    4.33    2.44
  11   7  -2    4.62    2.68
  11  -7  -2    0.04    1.62
  10   7  -2   -0.50    1.98
  10  -7  -2    0.97    1.29
   9  -7  -2    3.23    1.50
   9   7  -2    8.60    3.04
   8   7  -2    0.42    1.93
   8  -7  -2    3.11    2.40
   7  -7  -2    2.70    1.73
   7   7  -2    4.54    2.57
   6   7  -2   12.31    3.75
   6  -7  -2    6.95    2.52
  -5  -7   2   10.75    2.69
   5   7  -2   14.79    3.71
   5  -7  -2    9.09    3.28
   4   7  -2    6.03    2.55
   4  -7  -2    6.05    2.50
  -4  -7   2    4.82    2.02
   3   7  -2   12.18    3.43
   3  -7  -2    8.69    2.61
  -3  -7   2    5.75    2.10
   2  -7  -2   -0.08    1.09
  -2  -7   2    0.41    1.01
   1  -7  -2    0.41    1.07
  -1  -7   2    2.38    1.27
   0  -7   2   11.11    2.77
   0  -7  -2   17.70    3.58
  -1  -7  -2    1.64    1.65
   1  -7   2    2.83    1.81
  -2  -7  -2   -0.08    1.04
   2  -7   2    1.96    1.82
   3  -7   2    2.71    1.60
  -3  -7  -2   -0.16    1.19
   3   7   2    0.15    1.85
   4  -7   2    3.69    1.98
   4   7   2    3.85    2.14
  -4  -7  -2    4.07    1.78
   5   7   2    3.11    2.27
  -5  -7  -2    1.72    1.52
   5  -7   2    1.36    2.06
   6  -7   2    4.16    2.12
  -6  -7  -2    4.18    1.96
   6   7   2    5.66    2.50
   7   7   2   10.81    3.35
   7  -7   2    4.79    1.85
   8   7   2    5.21    2.76
   8  -7   2   -0.93    1.54
   9  -7   2    1.54    1.57
   9   7   2    1.45    1.04
  10  -7   2    1.03    2.12
  10   7   2    0.86    2.10
  11  -7   2   -2.91    1.78
  11   7   2    1.28    1.90
  12  -7   2    2.61    1.92
  12   7   2    5.62    2.58
  13   7   2    3.83    2.77
  13  -7   2    0.19    1.65
  14   7   2    2.11    2.51
  11  -8  -2   -0.36    2.13
  11   8  -2    1.42    2.31
  10  -8  -2    0.59    1.59
  10   8  -2    2.96    2.36
   9   8  -2    4.37    2.86
   9  -8  -2    0.07    1.19
   8  -8  -2    8.17    3.19
   8   8  -2   13.46    4.42
   7  -8  -2   13.70    3.86
   7   8  -2   10.56    4.21
   6   8  -2    7.40    3.85
   6  -8  -2   -1.44    2.16
   5  -8  -2    0.89    1.22
   5   8  -2    3.80    2.43
   4   8  -2    1.28    2.36
   4  -8  -2   -0.20    1.26
  -3  -8   2    1.93    1.62
   3   8  -2    3.14    2.13
   3  -8  -2    2.49    2.02
  -2  -8   2    5.18    2.26
   2  -8  -2    2.07    1.95
   2   8  -2    7.18    3.01
   1  -8  -2    3.99    1.92
  -1  -8   2    1.64    1.40
   0  -8   2   -0.24    1.62
   0  -8  -2    0.41    1.07
  -1  -8  -2    8.22    2.43
   1  -8   2    7.92    2.74
  -2  -8  -2    1.55    1.73
   2   8   2    2.85    2.02
   2  -8   2    1.10    1.40
   3   8   2   -0.27    1.19
   3  -8   2    1.83    1.81
  -3  -8  -2    1.25    1.77
   4  -8   2    0.76    2.04
   4   8   2    4.59    2.64
  -4  -8  -2    0.71    1.25
   5   8   2    2.22    1.95
  -5  -8  -2    0.58    1.20
   5  -8   2    1.38    1.82
   6   8   2    0.49    1.41
   6  -8   2   -0.99    1.12
   7   8   2   10.84    3.84
   7  -8   2    4.56    2.37
   8  -8   2    7.42    2.70
   8   8   2    7.84    3.03
   9  -8   2   -0.61    1.62
   9   8   2   -0.44    1.23
   9   8   2    1.72    2.30
  10  -8   2    1.22    1.59
  10   8   2    0.43    1.44
  11   8   2   -2.44    2.75
  12   8   2    2.05    1.90
   7  -9  -2    0.25    1.31
   6   9  -2    0.26    2.36
   6  -9  -2   -0.26    1.68
   5  -9  -2    0.64    1.35
   5   9  -2    1.59    1.99
   4   9  -2    4.45    2.37
   4  -9  -2    4.97    2.46
   3  -9  -2    6.47    2.67
   3   9  -2   12.78    3.81
   2  -9  -2    8.49    3.38
   2   9  -2   11.44    3.82
  -2  -9   2    5.02    2.54
   1  -9  -2    0.55    2.02
   1   9  -2   -0.16    1.62
  -1  -9   2    1.75    1.71
   0  -9   2   -0.90    1.53
   0  -9  -2    1.86    1.44
   1  -9   2    1.52    1.46
   1   9   2    1.25    1.21
   2   9   2    4.72    2.20
  -2  -9  -2    4.72    2.39
   2  -9   2    5.18    2.28
  -3  -9  -2    5.77    2.53
   3   9   2   10.30    3.27
   3  -9   2    7.97    2.97
   4  -9   2    2.90    1.81
   4   9   2    5.87    2.54
   5   9   2    0.30    1.28
   5  -9   2   -0.66    1.45
   6  -9   2    1.34    1.78
   6   9   2    1.40    1.66
   7   9   2    5.58    3.11
   7  -9   2    0.90    1.57
   1 -10  -2   -0.93    1.17
   0 -10  -2    0.03    1.04
   0 -10   2    0.59    0.99
  -1 -10  -2   -1.51    1.51
   1 -10   2   10.04    3.28
   2 -10   2    0.04    1.66
  20   0  -3    3.58    2.40
  19   0  -3    4.71    2.45
  18   0  -3   -0.40    1.51
  17   0  -3   -0.19    1.17
  17   0  -3    2.73    1.60
  16   0  -3    0.92    1.07
  16   0  -3   -0.94    1.35
  15   0  -3    0.65    1.19
  15   0  -3    0.84    1.73
  14   0  -3    2.19    1.51
  14   0  -3    1.14    1.53
  13   0  -3    1.81    1.22
  13   0  -3    3.04    2.03
  12   0  -3    1.07    1.38
  12   0  -3    0.63    1.55
  12   0  -3   -0.30    0.55
  11   0  -3   -0.10    1.25
  11   0  -3    1.10    0.77
  11   0  -3   -0.12    1.08
  10   0  -3    0.73    0.61
  10   0  -3    0.17    0.86
   9   0  -3    0.88    1.08
   9   0  -3    2.03    1.72
   9   0  -3    0.96    0.58
   8   0  -3    0.46    1.04
   8   0  -3   -0.35    0.93
   8   0  -3    0.68    0.60
   7   0  -3    2.08    1.38
   7   0  -3    1.56    1.33
   7   0  -3    0.94    0.58
   6   0  -3    1.87    1.26
   6   0  -3    3.23    1.28
   6   0  -3    0.51    0.57
  -5   0   3    0.62    0.20
  -5   0   3    0.78    0.41
   5   0  -3    1.53    1.10
   5   0  -3    1.50    0.63
   5   0  -3    1.36    1.22
  -4   0   3    0.70    0.40
   4   0  -3    0.72    0.47
   4   0  -3    2.48    1.26
   4   0  -3    0.31    0.62
  -4   0   3    1.74    0.54
  -3   0   3    1.60    0.60
   3   0  -3    0.43    0.57
  -3   0   3    1.88    0.69
   3   0  -3    1.65    1.27
   3   0  -3    2.29    0.73
   2   0  -3    0.59    0.35
  -2   0   3    2.15    0.65
  -2   0   3    0.55    0.45
   2   0  -3    2.26    1.17
  -2   0   3    0.33    0.40
   2   0  -3    1.23    0.60
  -2   0   3   -0.29    0.56
   1   0  -3    0.14    0.41
  -1   0   3    1.88    0.41
  -1   0   3    0.63    0.47
   1   0  -3    2.23    1.00
  -1   0   3    0.88    0.58
   1   0  -3    1.34    0.44
   1   0  -3   -0.21    0.40
  -1   0   3   -0.33    0.64
   0   0  -3    0.58    0.52
   0   0  -3    1.28    0.66
   0   0   3    0.57    0.58
   0   0   3    0.48    0.55
   0   0  -3   -0.02    0.40
   0   0   3    1.27    0.50
   1   0   3    1.48    0.87
  -1   0  -3    0.27    0.38
   1   0   3    0.68    0.85
  -1   0  -3    1.32    0.41
   2   0   3    0.26    0.33
   2   0   3    1.53    0.55
  -2   0  -3    0.42    0.42
   2   0   3    1.88    1.13
   2   0   3    0.45    1.04
   3   0   3    0.99    0.52
  -3   0  -3    1.24    0.67
   3   0   3    3.84    1.54
   3   0   3    1.64    1.20
   4   0   3   -0.57    0.54
   4   0   3    1.83    1.29
   4   0   3    1.15    0.87
   5   0   3    2.13    0.81
   5   0   3    1.13    1.27
   5   0   3    0.52    0.21
   6   0   3    0.21    0.22
   6   0   3    0.54    0.70
   6   0   3    0.04    1.06
   7   0   3    0.04    0.30
   7   0   3    1.25    1.40
   7   0   3    0.10    0.78
   8   0   3    1.07    1.10
   8   0   3    0.16    1.11
   8   0   3    0.58    0.52
   9   0   3    0.29    1.22
   9   0   3   -0.13    1.29
   9   0   3    0.00    0.43
  10   0   3    1.22    0.59
  10   0   3    0.05    1.06
  10   0   3    1.30    1.43
  11   0   3    1.23    1.50
  11   0   3    2.28    1.82
  11   0   3    4.97    2.20
  12   0   3    1.05    1.51
  12   0   3    3.64    1.76
  12   0   3    0.18    1.43
  13   0   3    1.06    1.42
  13   0   3    0.49    1.23
  13   0   3    2.05    1.59
  13   0   3    2.07    1.65
  14   0   3    1.86    1.31
  14   0   3    1.48    1.57
  14   0   3    1.42    1.66
  14   0   3    0.29    1.41
  15   0   3    0.20    0.99
  15   0   3    0.55    0.92
  16   0   3    3.62    2.19
  16   0   3   -0.56    1.14
  17   0   3    3.60    1.98
  18   0   3    1.10    1.43
  19   0   3    0.20    1.23
  20   0   3    2.43    1.99
  19  -1  -3    2.36    1.92
  19   1  -3    0.42    1.61
  18   1  -3    0.72    1.53
  18  -1  -3    1.88    1.70
  18   1  -3    1.47    1.45
  17   1  -3    6.11    2.62
  17   1  -3    4.72    2.50
  17  -1  -3    6.10    2.34
  16   1  -3    2.47    1.71
  16   1  -3    3.93    2.56
  16  -1  -3    3.62    1.87
  15  -1  -3    7.65    3.04
  15   1  -3    3.63    2.13
  15   1  -3    4.81    2.40
  14   1  -3   23.51    4.03
  14  -1  -3   21.25    3.88
  14   1  -3   26.98    4.47
  13   1  -3    0.69    1.07
  13  -1  -3   -1.09    1.35
  13  -1  -3   -0.05    0.59
  12  -1  -3   38.76    3.81
  12   1  -3   40.28    5.14
  12   1  -3   48.36    5.38
  12  -1  -3   38.01    4.78
  12  -1  -3   42.45    4.80
  11   1  -3   38.98    4.68
  11  -1  -3   38.70    4.50
  11  -1  -3   32.41    3.35
  11   1  -3   32.30    2.39
  11  -1  -3   35.86    4.38
  11   1  -3   41.41    5.18
  10  -1  -3   47.60    3.90
  10  -1  -3   49.63    4.84
  10   1  -3   49.81    2.89
  10   1  -3   45.73    5.03
  10  -1  -3   51.69    5.05
   9  -1  -3   53.81    4.04
   9  -1  -3   51.27    4.83
   9   1  -3   58.00    3.01
   9  -1  -3   60.09    5.26
   9   1  -3   53.38    5.01
   8  -1  -3  283.53   10.02
   8   1  -3  286.97   11.96
   8  -1  -3  252.03   11.01
   8   1  -3  270.66    7.72
   8  -1  -3  270.52   11.49
  -7   1   3    1.48    0.58
   7   1  -3    1.51    1.13
   7  -1  -3    1.72    1.23
   7  -1  -3    2.17    1.26
   7   1  -3    1.31    0.48
   7  -1  -3    1.46    0.72
   6   1  -3   21.45    2.72
   6  -1  -3   17.82    2.48
   6  -1  -3   19.87    2.13
   6  -1  -3   16.38    2.26
   5  -1  -3    1.62    0.78
   5  -1  -3    1.40    0.78
   5  -1  -3    0.16    0.47
   5   1  -3    2.25    1.06
  -5  -1   3    0.79    0.68
  -4  -1   3  203.08    7.34
   4  -1  -3  212.40    7.36
   4   1  -3  211.74    5.64
  -4  -1   3  195.53    5.24
   4  -1  -3  231.26    8.82
   4   1  -3  214.18    7.65
   4  -1  -3  219.87    7.73
  -3  -1   3   64.17    2.69
   3  -1  -3   62.84    3.32
   3  -1  -3   62.17    3.46
   3   1  -3   60.47    3.34
  -3  -1   3   58.14    3.34
   2  -1  -3 1433.61   31.41
  -2   1   3 1488.24   31.07
  -2  -1   3 1434.88   30.47
   2  -1  -3 1466.53   30.28
   2   1  -3 1452.83   30.65
  -2  -1   3 1438.54   31.28
   1  -1  -3  570.25   12.26
   1  -1  -3  553.73   13.94
   1   1  -3  560.76   12.76
  -1   1   3  540.71   12.49
  -1  -1   3  546.06   13.66
  -1  -1   3  541.97   13.66
   0   1   3  189.90    4.84
   0   1   3  195.96    5.53
   0  -1   3  187.19    6.17
   0  -1  -3  184.61    6.37
   0   1   3  181.69    6.38
   0  -1   3  181.80    6.55
  -1  -1  -3  726.33   16.31
   1   1   3  779.93   16.05
   1   1   3  804.99   16.42
   1   1   3  801.88   18.39
   1  -1   3  770.95   17.88
   1  -1   3  750.67   18.66
   2   1   3 1785.10   34.51
   2   1   3 1679.71   34.80
  -2  -1  -3 1668.08   34.71
   2  -1   3 1821.26   37.47
   2   1   3 1790.97   37.02
  -2  -1  -3 1627.30   34.32
   2  -1   3 1743.29   36.60
   3  -1   3   76.87    3.54
  -3  -1  -3   75.99    3.01
   3   1   3   80.69    4.24
   3  -1   3   76.89    4.36
   3   1   3   76.84    3.41
   3  -1   3   81.19    4.64
   4   1   3    1.83    0.76
   4  -1   3    1.20    0.61
  -4  -1  -3    1.86    0.60
   4  -1   3    4.35    1.57
   4   1   3    1.05    0.86
   4  -1   3    0.91    0.78
   5  -1   3  197.45    7.37
   5   1   3  187.08    7.31
   5   1   3  196.31    7.77
   5  -1   3  190.62    8.03
   5   1   3  189.92    8.00
   5  -1   3  188.42    8.00
  -5   1  -3  173.77    5.59
  -6   1  -3   12.13    1.38
   6  -1   3   13.91    2.01
   6  -1   3   18.40    2.51
   6   1   3   13.22    1.86
   6  -1   3   14.66    2.36
   6   1   3   14.47    2.16
   6   1   3   14.71    2.24
   7  -1   3   32.71    3.39
   7  -1   3   36.52    3.42
   7  -1   3   31.70    3.33
   7   1   3   39.16    3.61
   7   1   3   37.13    3.60
   7   1   3   36.96    3.45
   8   1   3   16.92    2.77
   8   1   3   22.90    3.01
   8  -1   3   17.71    2.64
   8   1   3   23.31    3.00
   8  -1   3   16.85    2.55
   8  -1   3   16.30    2.53
   9  -1   3   19.20    2.90
   9  -1   3   20.87    2.95
   9   1   3   19.70    3.13
   9   1   3   15.30    2.68
   9  -1   3   13.08    2.49
  10  -1   3   17.83    3.00
  10  -1   3   12.46    2.40
  10   1   3   12.32    2.78
  10  -1   3    9.80    2.11
  10  -1   3    9.49    2.25
  10   1   3   13.51    2.92
  11  -1   3   13.93    2.55
  11  -1   3   12.76    2.88
  11   1   3   11.68    2.60
  11  -1   3   14.67    2.75
  11   1   3   13.22    2.85
  11  -1   3   20.09    3.19
  11   1   3   12.85    1.99
  12  -1   3   36.53    4.32
  12   1   3   36.03    4.60
  12  -1   3   31.87    4.20
  12  -1   3   32.06    3.76
  12   1   3   38.92    4.51
  12   1   3   28.96    2.93
  13   1   3    3.08    1.75
  13  -1   3    1.96    1.44
  13   1   3    2.50    1.63
  13   1   3    1.17    0.84
  13  -1   3    0.42    0.73
  13  -1   3    3.82    1.62
  14  -1   3   -0.72    1.00
  14   1   3    0.79    1.41
  14  -1   3    0.19    0.87
  14  -1   3    1.12    1.24
  14   1   3    3.57    1.66
  15  -1   3    0.48    1.15
  15   1   3    0.48    1.56
  15  -1   3    3.32    1.95
  15   1   3    2.99    1.66
  16   1   3    6.52    2.14
  16   1   3    7.01    2.36
  16  -1   3    5.00    2.36
  17  -1   3   11.51    3.10
  17   1   3   11.51    3.24
  18   1   3    2.33    1.92
  18  -1   3    4.72    2.35
  19  -1   3    1.05    1.39
  19   1   3    0.96    1.59
  20   1   3   -0.22    1.22
  20  -1   3    1.04    1.25
  19   2  -3    5.47    2.44
  19  -2  -3    3.65    2.22
  18   2  -3    3.32    1.89
  18   2  -3    1.90    1.94
 -18  -2   3    3.99    2.53
  18  -2  -3   -0.09    1.09
  17   2  -3    4.08    2.03
  17  -2  -3    1.66    1.66
  17   2  -3    2.36    1.72
  16   2  -3    9.53    3.55
  16  -2  -3    7.69    2.43
  16   2  -3    8.06    2.56
  15  -2  -3   11.85    3.04
  15   2  -3   13.91    3.58
  15   2  -3   14.72    3.46
  14  -2  -3   16.77    3.50
  14  -2  -3   12.90    2.57
  14   2  -3   14.09    3.41
  13  -2  -3    3.33    1.29
  13  -2  -3    1.89    1.73
  12  -2  -3    3.59    1.88
  12  -2  -3    1.43    1.00
  12   2  -3   -0.64    1.78
  11  -2  -3    0.88    0.97
  11  -2  -3   -0.61    1.07
  11   2  -3    1.54    0.75
  10   2  -3    2.44    1.40
 -10  -2   3    4.18    1.17
  10  -2  -3    6.35    1.78
  10  -2  -3    4.83    1.64
  10   2  -3    5.44    1.23
   9  -2  -3  129.61    7.36
   9  -2  -3  138.32    8.14
   9   2  -3  143.18    8.71
   8  -2  -3   -0.31    1.11
  -8  -2   3    1.71    0.76
   8   2  -3    2.25    1.81
   8  -2  -3    1.03    1.22
   7   2  -3   31.57    1.86
  -7  -2   3   39.37    3.44
   7  -2  -3   36.80    3.48
   7   2  -3   35.22    3.93
   7  -2  -3   39.53    3.71
   6   2  -3    4.47    1.71
   6   2  -3    5.50    0.90
  -6  -2   3    4.79    1.26
   6  -2  -3    2.08    0.72
   6  -2  -3    3.21    1.17
   5   2  -3   34.82    2.43
   5  -2  -3   36.67    3.24
  -5  -2   3   39.87    1.57
   5  -2  -3   38.29    3.21
  -5  -2   3   40.71    3.08
   5   2  -3   38.85    3.50
   4   2  -3    2.19    1.28
   4  -2  -3    0.48    0.63
  -4  -2   3    1.23    0.37
   4  -2  -3    0.19    0.57
  -4  -2   3    2.98    1.02
   3  -2  -3    4.48    1.09
   3   2  -3    5.41    1.08
   3  -2  -3    5.77    1.08
  -3  -2   3    5.43    1.14
  -3  -2   3    6.07    1.04
  -2  -2   3  198.67    6.88
   2   2  -3  205.55    7.26
  -2  -2   3  219.84    7.39
   2  -2  -3  222.24    8.06
   1  -2  -3  655.61   17.27
  -1  -2   3  673.32   16.62
   0  -2   3 1459.89   32.10
   0  -2  -3 1465.04   32.67
  -1  -2  -3  382.76   11.29
   1  -2   3  387.71   11.98
   1  -2   3  376.77   11.10
   1   2   3  379.04    8.74
  -2  -2  -3  319.99    9.95
   2  -2   3  315.46   10.03
   2  -2   3  310.09   10.72
   2   2   3  309.16    8.97
   3  -2   3    5.66    1.31
   3   2   3    5.77    1.06
   3   2   3    5.80    1.19
   4   2   3   95.77    4.98
   4  -2   3   90.47    5.43
   4   2   3   97.92    4.78
  -4  -2  -3   86.46    2.70
   5  -2   3  789.79   20.22
   5   2   3  783.12   20.16
   5   2   3  793.74   20.38
  -5  -2  -3  773.33   17.11
   5  -2   3  771.46   21.54
   6  -2   3  274.49   11.29
   6   2   3  284.66   10.22
   6   2   3  274.51   10.08
   6  -2   3  272.03   10.95
   6  -2   3  283.14   10.39
   7  -2   3  167.49    7.95
   7  -2   3  157.22    8.21
   7  -2   3  170.16    8.81
   7   2   3  168.66    7.70
   7   2   3  158.57    7.75
   8  -2   3   51.75    4.54
   8  -2   3   58.00    5.08
   8   2   3   44.46    4.22
   8   2   3   49.96    4.12
   8  -2   3   47.66    4.66
   8   2   3   48.96    4.42
   9  -2   3   60.71    5.20
   9   2   3   58.10    5.04
   9   2   3   62.38    4.83
   9  -2   3   60.28    5.44
   9   2   3   57.83    5.05
   9  -2   3   58.50    5.03
  10   2   3   98.11    6.86
  10  -2   3   96.22    6.67
  10  -2   3   99.40    7.09
  10   2   3   92.04    6.84
  10  -2   3  101.79    7.33
  10   2   3   99.76    6.52
  11  -2   3   69.50    6.24
  11   2   3   74.61    5.73
  11  -2   3   78.78    6.49
  11  -2   3   69.82    5.86
  11   2   3   74.36    6.21
  11   2   3   69.11    6.10
  12   2   3  132.09    8.95
  12   2   3  127.61    8.54
  12  -2   3  123.77    8.44
  12  -2   3  116.85    8.35
  13  -2   3  134.86    9.41
  13   2   3  150.21    9.92
  13  -2   3  150.14    9.53
  13   2   3  136.22    9.09
  14   2   3   21.91    3.77
  14  -2   3   22.41    3.97
  14  -2   3   20.60    3.66
  14   2   3   19.06    3.45
  15  -2   3    0.70    1.06
  15   2   3    1.98    1.70
  15   2   3    1.63    2.03
  15  -2   3    1.86    1.63
  16   2   3    0.34    1.06
  16  -2   3   -0.17    1.44
  16   2   3    1.22    1.31
  16  -2   3    1.31    1.88
  17  -2   3   10.49    3.06
  17   2   3    9.39    2.94
  18  -2   3    4.91    2.33
  18   2   3   12.59    3.50
  19  -2   3    3.53    1.88
  19   2   3    0.39    1.25
  20   2   3    1.06    1.48
  19  -3  -3    1.87    1.95
  19   3  -3   -0.97    1.60
  18  -3  -3   -0.12    1.01
  18   3  -3    1.14    1.54
  18   3  -3    0.39    1.43
  17   3  -3    7.16    2.90
  17  -3  -3    6.46    2.74
  17   3  -3    6.74    2.98
  16   3  -3   36.15    6.11
  16  -3  -3   26.62    4.67
  15  -3  -3   19.60    3.87
  15   3  -3   19.35    4.32
 -15  -3   3   27.54    4.71
  15  -3  -3   22.73    3.92
  14   3  -3   16.73    3.81
 -14  -3   3   22.86    4.01
  14  -3  -3   15.52    3.12
  14  -3  -3   19.11    3.77
  13  -3  -3   33.49    4.67
  13   3  -3   47.32    6.02
 -13  -3   3   42.66    5.16
  13  -3  -3   35.99    4.56
  12   3  -3  100.90    8.55
  12  -3  -3   91.63    7.22
 -12  -3   3   98.77    7.59
  12  -3  -3   82.42    7.15
  11  -3  -3  179.46   10.43
  11  -3  -3  171.34    9.94
  11   3  -3  199.26   11.58
 -11  -3   3  199.95   10.30
  10  -3  -3  343.32   14.67
  10   3  -3  377.98   16.02
 -10  -3   3  371.74   14.14
  10  -3  -3  364.65   14.95
   9  -3  -3  311.11   12.82
  -9  -3   3  320.28   11.89
   9  -3  -3  271.95   12.35
   9   3  -3  252.02    7.76
   9   3  -3  312.54   13.60
   8  -3  -3  104.73    7.00
   8  -3  -3  104.65    6.81
  -8  -3   3  109.42    6.21
   8   3  -3  112.94    7.50
   7  -3  -3  112.80    6.76
  -7  -3   3  127.47    6.45
   7   3  -3  121.52    7.33
   7  -3  -3  121.78    7.42
   6  -3  -3  425.52   14.21
   6   3  -3  452.00   15.08
  -6  -3   3  418.26   10.24
   6  -3  -3  458.00   15.59
  -6  -3   3  448.82   13.52
  -5  -3   3  635.18   14.98
  -5  -3   3  637.07   17.15
   5  -3  -3  615.48   17.83
   5   3  -3  613.37   18.34
   5  -3  -3  629.94   19.19
   4  -3  -3  621.89   18.99
   4   3  -3  648.73   18.37
  -4  -3   3  654.89   17.30
  -4  -3   3  651.74   16.11
   3  -3  -3  119.78    6.60
  -3  -3   3  116.69    5.55
  -3  -3   3  122.21    5.38
   3   3  -3  121.66    6.14
  -2  -3   3   37.30    2.91
   2  -3  -3   34.72    3.36
  -2  -3   3   36.73    2.93
  -1  -3   3  280.76    9.41
  -1  -3   3  276.14    9.89
   1  -3  -3  276.12   10.34
   0  -3   3  961.55   24.59
   0  -3   3  981.15   23.68
   0  -3  -3  957.47   24.51
   1  -3   3  716.97   20.21
  -1  -3  -3  741.70   19.68
   1  -3   3  728.78   19.18
  -2  -3  -3  524.18   15.19
   2  -3   3  504.09   16.15
   3   3   3  211.12    8.06
  -3  -3  -3  201.30    8.20
   3  -3   3  194.20    9.10
   4   3   3   21.54    2.51
   4  -3   3   20.83    2.93
   5   3   3    6.85    1.80
   5  -3   3    5.97    1.87
   5   3   3    5.68    1.38
   6   3   3   54.19    4.24
   6  -3   3   59.08    5.23
   6   3   3   53.42    4.27
   7   3   3    6.59    1.54
   7  -3   3    8.65    2.24
  -7  -3  -3    5.90    0.72
   7   3   3    7.23    1.98
  -7  -3  -3    4.95    0.72
   7  -3   3    6.29    1.71
   8   3   3   22.87    2.95
   8  -3   3   22.11    3.43
   8   3   3   17.78    2.96
   8  -3   3   18.69    2.90
   9  -3   3    0.46    1.38
   9  -3   3    2.27    1.27
   9   3   3    1.35    1.32
   9   3   3    4.49    1.87
  10  -3   3   65.14    5.94
  10  -3   3   61.20    5.94
  10   3   3   60.18    5.66
  10   3   3   58.34    4.93
  11  -3   3   98.15    7.83
  11   3   3   91.31    7.35
  11  -3   3   96.15    7.45
  11   3   3   93.70    6.46
  11   3   3   88.20    6.98
  12   3   3   22.89    3.77
  12  -3   3   25.98    4.12
  12   3   3   23.95    3.36
  12  -3   3   28.08    4.09
  12   3   3   25.90    4.00
  13  -3   3    0.18    1.26
  13  -3   3   -0.77    1.41
  13   3   3    0.88    1.52
  13   3   3    2.56    1.62
  14   3   3    0.96    1.31
  14  -3   3   -1.69    1.65
  14   3   3    3.51    1.82
  14  -3   3    2.18    1.74
  15  -3   3    4.84    2.38
  15   3   3    8.39    2.78
  15  -3   3    0.22    1.19
  15   3   3    5.98    2.45
  16  -3   3   24.03    4.42
  16   3   3   19.82    3.86
  16  -3   3   19.81    3.85
  16   3   3   14.22    3.49
  17  -3   3   32.77    5.32
  17  -3   3   35.98    5.24
  17   3   3   32.86    5.43
  18   3   3    4.47    2.30
  18  -3   3    3.24    2.26
  19   3   3    1.80    1.90
  19  -3   3    2.71    2.11
  18  -4  -3    1.54    1.41
  18   4  -3    3.90    2.92
  17  -4  -3    4.05    2.13
  17   4  -3    3.30    2.24
  16  -4  -3    7.18    2.34
  16  -4  -3    6.70    2.35
  16   4  -3    6.63    2.70
  15  -4  -3   29.02    4.55
  15  -4  -3   31.31    5.22
  15   4  -3   33.66    5.75
  14  -4  -3   16.29    3.49
  14   4  -3   18.10    4.09
  14  -4  -3   26.70    4.34
  13   4  -3   16.73    3.85
  13  -4  -3   12.42    2.83
  13  -4  -3   17.43    3.55
 -12  -4   3    1.81    1.34
  12   4  -3    4.57    2.60
  12  -4  -3    1.11    0.94
  12  -4  -3    3.55    1.53
  11  -4  -3    1.51    1.31
  11   4  -3    4.99    2.18
  11  -4  -3    3.62    1.63
 -11  -4   3    4.74    1.78
  10  -4  -3    0.81    1.49
  10  -4  -3    0.82    1.00
  10   4  -3    1.00    1.73
 -10  -4   3    1.85    1.26
  10   4  -3    0.71    1.28
  -9  -4   3   28.18    3.29
   9   4  -3   28.52    4.08
   9  -4  -3   28.41    4.18
   9  -4  -3   29.63    4.03
   8   4  -3   55.74    5.37
   8  -4  -3   42.04    4.81
   8  -4  -3   51.18    4.99
  -8  -4   3   47.91    4.11
   7   4  -3    1.57    1.40
  -7  -4   3    1.75    0.60
   7  -4  -3   -0.06    1.72
  -7  -4   3    2.22    1.07
   6  -4  -3  125.80    8.15
  -6  -4   3  122.83    5.34
  -6  -4   3  128.25    6.56
   6   4  -3  128.26    7.79
  -5  -4   3  155.36    7.18
   5  -4  -3  149.99    8.87
  -5  -4   3  152.94    6.51
   5   4  -3  159.28    8.48
   4  -4  -3   12.94    2.29
  -4  -4   3   18.95    2.24
   4   4  -3   14.31    2.44
  -4  -4   3   17.09    2.19
  -3  -4   3   26.84    2.81
   3   4  -3   26.68    3.18
  -3  -4   3   27.56    2.74
   3  -4  -3   25.43    3.27
  -2  -4   3   69.05    4.53
  -2  -4   3   75.53    4.96
   2  -4  -3   66.12    5.32
   1  -4  -3  346.37   13.15
  -1  -4   3  344.69   11.69
  -1  -4   3  349.16   12.48
   0  -4   3  670.98   18.68
   0  -4   3  654.39   19.73
   0  -4  -3  683.91   20.14
  -1  -4  -3 1080.89   26.64
   1  -4   3 1072.38   27.18
  -2  -4  -3  378.89   12.19
   2  -4   3  371.81   13.00
   3   4   3  123.24    6.82
  -3  -4  -3  125.08    6.88
   3  -4   3  134.44    7.87
  -4  -4  -3  164.24    8.01
   4  -4   3  151.06    8.80
   4   4   3  163.05    8.07
   5  -4   3  460.09   17.40
   5   4   3  472.92   15.94
   6   4   3  618.57   19.40
   6  -4   3  585.28   20.80
   7  -4   3  758.93   25.23
   7   4   3  803.74   23.98
   7   4   3  806.58   23.37
   8  -4   3  134.73    9.22
   8   4   3  139.17    7.94
   8   4   3  143.99    8.79
   9   4   3   59.16    5.17
   9  -4   3   62.18    6.25
   9   4   3   57.54    5.68
   9   4   3   62.91    5.86
  10   4   3   59.38    5.97
  10   4   3   57.84    5.21
  10  -4   3   47.27    5.56
  11  -4   3  208.70   12.27
  11   4   3  188.69   10.05
  11   4   3  196.37   11.61
  12   4   3  162.98    9.48
  12  -4   3  175.65   11.46
  12   4   3  184.05   11.57
  12  -4   3  186.56   11.60
  13  -4   3  139.40   10.28
  13  -4   3  141.29   10.37
  13   4   3  134.10   10.21
  13   4   3  124.83    9.42
  14   4   3   29.08    4.63
  14   4   3   28.62    4.86
  14  -4   3   27.81    4.91
  14  -4   3   29.56    4.86
  15  -4   3    6.23    2.28
  15  -4   3    4.84    2.11
  15   4   3    3.61    2.04
  15   4   3    3.37    1.70
  16   4   3    3.11    1.97
  16  -4   3    1.68    1.39
  16  -4   3    3.98    2.04
  17   4   3   10.55    3.33
  17  -4   3    5.32    2.61
  17  -4   3    5.67    2.30
  18  -4   3    7.17    2.61
  18  -4   3    7.64    2.86
  18   4   3    8.89    3.36
  19   4   3    4.83    2.58
  17   5  -3   10.64    3.99
  17  -5  -3   12.62    3.63
  17  -5  -3    8.65    2.91
  16  -5  -3   10.59    3.32
  16   5  -3   14.32    4.21
  16  -5  -3   15.68    3.80
  15  -5  -3   12.73    3.37
  15   5  -3   23.28    5.19
  15  -5  -3   16.08    3.81
  14   5  -3   26.53    5.11
  14  -5  -3   22.39    4.33
  14  -5  -3   24.25    4.46
  13  -5  -3   26.00    4.59
  13   5  -3   34.96    5.96
  12  -5  -3   34.27    5.19
  12   5  -3   40.30    5.95
  11   5  -3  174.45   11.79
  11  -5  -3  161.05   11.46
  11   5  -3  173.02   12.13
  10   5  -3  230.77   13.23
  10  -5  -3  215.22   12.99
   9   5  -3  182.52   11.35
   9  -5  -3  169.24   11.19
  -9  -5   3  174.24    8.71
   8  -5  -3  197.93   11.99
   8   5  -3  228.27   12.27
  -8  -5   3  205.09    9.36
   7  -5  -3   59.85    6.21
   7   5  -3   65.75    6.21
  -7  -5   3   64.92    4.80
   6  -5  -3  282.48   13.94
   6   5  -3  310.08   13.87
  -6  -5   3  287.94   10.66
  -6  -5   3  283.93   10.95
  -5  -5   3  568.43   17.09
   5  -5  -3  528.62   20.23
  -5  -5   3  568.76   17.31
   5   5  -3  583.77   20.09
  -4  -5   3  436.35   14.35
   4  -5  -3  427.82   17.37
  -4  -5   3  442.04   14.95
   4   5  -3  476.19   17.20
   3  -5  -3  416.35   16.75
   3   5  -3  466.74   16.89
  -3  -5   3  434.32   15.08
  -3  -5   3  419.06   14.07
   2  -5  -3  253.70   12.19
  -2  -5   3  253.86   10.14
  -2  -5   3  250.31   11.01
  -1  -5   3  156.61    8.58
   1  -5  -3  158.85    9.23
   0  -5  -3  151.57    8.85
   0  -5   3  158.32    8.83
  -1  -5  -3  358.62   14.13
   1  -5   3  338.25   14.08
   2  -5   3  422.32   16.32
  -2  -5  -3  427.67   15.77
   3   5   3  130.37    7.79
   3  -5   3  118.21    8.13
  -3  -5  -3  129.17    7.72
   4  -5   3   26.43    3.85
   4   5   3   36.55    4.12
  -4  -5  -3   34.18    3.95
   5  -5   3   23.99    3.83
   5   5   3   26.32    3.62
  -5  -5  -3   26.03    3.45
   6   5   3    4.84    2.14
   6  -5   3    5.97    2.17
   7   5   3   92.11    7.26
   7  -5   3   87.45    7.59
   8   5   3    2.82    1.45
   8  -5   3    1.66    1.45
   9  -5   3    0.38    1.33
   9   5   3    2.27    1.46
   9   5   3    2.22    1.84
  10   5   3   18.26    3.23
  10   5   3   22.39    3.99
  10  -5   3   18.15    3.76
  10   5   3   16.54    3.37
  11   5   3   35.05    4.49
  11   5   3   43.46    5.71
  11  -5   3   41.03    5.79
  12  -5   3   16.55    3.78
  12   5   3   19.72    4.03
  13   5   3    7.50    2.89
  13  -5   3    3.19    1.88
  14  -5   3    4.32    2.16
  14   5   3    1.78    1.71
  14   5   3    2.58    1.75
  15  -5   3    7.53    2.75
  15   5   3   10.48    3.39
  15   5   3   10.15    2.91
  16   5   3   15.47    3.95
  16  -5   3   15.69    3.88
  17   5   3   12.63    4.03
  17  -5   3   12.26    3.54
  18  -5   3    6.15    2.64
  18   5   3    4.86    2.58
  16  -6  -3    6.63    2.69
  15   6  -3   11.49    4.03
  15  -6  -3    6.68    2.70
  14  -6  -3   10.26    3.20
  14   6  -3   14.82    4.24
  13  -6  -3    5.31    2.26
  13   6  -3   11.84    3.79
  12  -6  -3    7.35    2.65
  12   6  -3   10.53    3.71
  11  -6  -3   -2.61    2.15
  11   6  -3   -0.83    1.63
  10   6  -3    0.16    2.19
  10  -6  -3    3.37    1.83
   9   6  -3   31.67    5.28
   9  -6  -3   27.79    4.79
   8   6  -3    3.24    2.39
   8  -6  -3   -1.35    1.41
   7  -6  -3   31.24    4.91
   7   6  -3   35.98    5.20
   6   6  -3   23.37    4.19
   6  -6  -3   27.82    4.53
   5   6  -3   18.98    3.78
  -5  -6   3   13.27    2.28
   5  -6  -3   12.39    3.16
  -5  -6   3   12.28    2.29
  -4  -6   3   21.69    3.15
  -4  -6   3   19.76    2.75
   4  -6  -3   17.39    3.34
   4   6  -3   23.47    3.90
   3  -6  -3   24.54    4.07
  -3  -6   3   19.18    3.09
   3   6  -3   21.60    3.90
  -2  -6   3   79.94    6.50
   2  -6  -3   78.91    7.18
   1  -6  -3  146.84    9.64
  -1  -6   3  143.74    9.03
   0  -6  -3  131.60    9.07
   0  -6   3  136.80    8.91
   1  -6   3  212.69   11.62
  -1  -6  -3  230.07   11.98
   2  -6   3  268.96   13.56
  -2  -6  -3  280.96   13.41
   3   6   3   76.95    6.54
  -3  -6  -3   75.34    6.42
   3  -6   3   78.43    7.11
   4  -6   3  193.25   11.70
  -4  -6  -3  207.23   10.98
   4   6   3  202.01   11.13
  -5  -6  -3  291.32   13.39
   5   6   3  306.84   14.27
   5  -6   3  272.68   14.54
   6  -6   3  263.17   14.49
  -6  -6  -3  280.95   13.07
   6   6   3  308.70   14.85
   7  -6   3  170.89   11.51
   7   6   3  191.96   11.62
   8   6   3  133.02    9.88
   8   6   3  118.82    8.85
   8  -6   3  107.68    9.21
   9  -6   3   75.07    7.82
   9   6   3   83.54    7.97
   9   6   3   68.34    6.70
  10  -6   3   62.83    7.29
  10   6   3   66.28    6.61
  10   6   3   68.00    7.43
  11   6   3   54.58    6.05
  11   6   3   63.34    7.34
  11  -6   3   56.65    7.14
  11   6   3   63.41    7.47
  12   6   3   60.46    7.44
  12  -6   3   63.19    7.60
  13   6   3   42.18    6.39
  13  -6   3   40.70    6.25
  14   6   3   23.66    5.12
  14  -6   3   30.90    5.59
  15   6   3    2.45    1.98
  15  -6   3   -0.43    1.20
  15   6   3   -1.70    1.70
  16  -6   3    3.67    2.23
  16   6   3    3.55    2.40
  14  -7  -3    4.24    2.29
  13  -7  -3   12.28    3.91
  13   7  -3   18.04    4.85
  12   7  -3   10.83    3.75
  12  -7  -3   10.48    3.46
  11  -7  -3   29.20    5.46
  11   7  -3   37.99    6.57
  10  -7  -3   47.32    6.92
  10   7  -3   59.70    7.74
   9  -7  -3   68.46    8.21
   9   7  -3   82.84    8.94
   8  -7  -3   61.88    7.56
   8   7  -3   63.41    7.53
   7  -7  -3   45.76    6.37
   7   7  -3   50.14    6.79
   6   7  -3  118.88   10.05
   6  -7  -3  101.96    9.54
   5  -7  -3  139.07   11.01
   5   7  -3  157.43   11.41
   4   7  -3  119.78    9.76
  -4  -7   3  105.29    8.07
   4  -7  -3  132.93   10.39
  -3  -7   3  135.42    9.34
   3  -7  -3  132.17   10.29
   3   7  -3  153.99   10.88
  -2  -7   3  116.64    8.69
   2  -7  -3  119.54    9.60
  -1  -7   3   93.44    7.83
   1  -7  -3   92.27    8.37
   0  -7   3   43.01    5.35
   0  -7  -3   41.31    5.48
   1  -7   3   60.60    6.46
  -1  -7  -3   63.88    6.71
  -2  -7  -3   66.57    6.84
   2  -7   3   62.91    6.75
   2   7   3   57.12    6.00
  -3  -7  -3   37.88    5.05
   3  -7   3   41.32    5.48
   3   7   3   35.82    4.76
   4   7   3   11.92    3.24
   4  -7   3    6.91    2.36
  -4  -7  -3    5.81    1.99
  -5  -7  -3    2.93    1.82
   5  -7   3    0.29    1.04
   5   7   3    2.65    2.28
  -6  -7  -3    5.67    2.20
   6   7   3    5.84    2.64
   6  -7   3    2.62    1.62
   7  -7   3    5.31    2.55
   7   7   3    4.75    2.37
   8   7   3   -0.97    1.40
   8  -7   3    0.17    1.39
   9   7   3    1.18    2.19
   9   7   3    0.01    0.91
   9  -7   3    1.33    1.71
  10   7   3    1.38    1.54
  10  -7   3    2.91    2.07
  10   7   3    0.89    1.70
  11  -7   3    4.74    2.50
  11   7   3    0.92    1.71
  12  -7   3    8.55    2.98
  12   7   3    8.04    3.28
  13   7   3    6.48    2.94
  13  -7   3    1.74    1.62
  14   7   3    3.83    2.57
  10   8  -3    4.23    3.18
  10  -8  -3   -1.92    2.41
   9   8  -3    3.51    2.86
   9  -8  -3    0.07    1.49
   8   8  -3    1.00    1.85
   8  -8  -3    3.11    2.07
   7  -8  -3   -1.75    1.92
   7   8  -3    5.75    2.98
   6  -8  -3    0.84    1.25
   6   8  -3    4.16    3.08
   5   8  -3   14.44    4.02
   5  -8  -3   12.35    3.71
   4  -8  -3    5.17    2.59
   4   8  -3    9.01    3.50
   3  -8  -3    9.29    3.43
   3   8  -3   11.78    3.56
  -3  -8   3    6.54    2.22
   2   8  -3   11.67    3.36
   2  -8  -3   11.70    3.53
  -2  -8   3   11.91    3.06
  -1  -8   3   10.33    2.91
   1  -8  -3   12.99    3.49
   0  -8   3   25.82    4.62
   0  -8  -3   37.38    5.76
  -1  -8  -3   38.81    5.73
   1  -8   3   33.53    5.32
  -2  -8  -3   47.87    6.30
   2  -8   3   46.42    6.24
   2   8   3   43.54    5.65
  -3  -8  -3   29.84    4.99
   3   8   3   29.45    4.71
   3  -8   3   32.06    5.30
  -4  -8  -3   36.66    5.50
   4   8   3   35.40    5.29
   4  -8   3   34.46    5.72
   5   8   3   48.80    6.31
   5  -8   3   44.38    6.43
  -5  -8  -3   42.43    5.91
   6  -8   3   35.02    5.76
   6   8   3   39.99    6.14
   7  -8   3   38.85    6.24
   7   8   3   51.36    6.86
   8   8   3   21.03    4.53
   8  -8   3   24.78    5.21
   9   8   3   18.35    4.00
   9  -8   3   18.84    4.45
   9   8   3   19.06    4.66
  10  -8   3   21.07    4.86
  10   8   3   20.38    4.83
  11   8   3    4.30    2.35
  12   8   3    6.59    3.04
   6  -9  -3   11.02    3.70
   6   9  -3   10.20    3.83
   5  -9  -3   15.60    4.43
   5   9  -3   16.50    4.54
   4  -9  -3    3.15    2.41
   4   9  -3    9.73    3.55
   3   9  -3   12.97    3.46
   3  -9  -3    9.96    3.66
   2   9  -3   17.88    4.34
   2  -9  -3   16.82    4.35
  -1  -9   3   11.91    3.44
   1  -9  -3   10.23    3.72
   1   9  -3   16.42    4.46
   0  -9  -3    6.61    2.99
   0  -9   3    5.60    2.58
  -1  -9  -3    4.89    2.47
   1   9   3    7.11    2.89
   1  -9   3    4.63    2.23
   2  -9   3    0.20    1.29
   2   9   3    3.60    2.01
  -2  -9  -3    0.80    1.44
   3  -9   3    2.20    1.68
  -3  -9  -3    3.39    2.14
   3   9   3    5.29    2.48
   4  -9   3    1.97    1.75
   4   9   3    6.00    2.48
   5  -9   3    0.77    1.26
   5   9   3    3.74    2.43
   6   9   3    0.16    1.60
   6  -9   3   -1.61    1.76
   7   9   3    2.22    2.11
   7  -9   3   -1.07    1.80
   8   9   3    0.17    1.38
   8   9   3   -1.72    1.87
   0 -10  -3   -0.46    1.59
  -1 -10  -3    1.21    1.77
   1 -10   3   -0.52    1.26
  -2 -10  -3    3.04    2.23
  19   0  -4   -1.21    1.89
  18   0  -4    1.02    1.70
  18   0  -4    1.12    1.14
  17   0  -4    6.01    2.40
  17   0  -4    6.39    2.93
  16   0  -4    4.03    1.92
  16   0  -4    2.31    1.84
  15   0  -4   -0.39    1.27
  15   0  -4    1.64    1.57
  14   0  -4   37.00    5.06
  14   0  -4   38.26    4.92
  13   0  -4   51.46    5.73
  13   0  -4   51.09    5.50
  12   0  -4  186.38   10.84
  12   0  -4  175.91   10.34
  11   0  -4  106.56    5.51
  11   0  -4   98.95    7.56
  11   0  -4   99.61    7.43
  10   0  -4  159.56    9.38
  10   0  -4  162.60    9.34
  10   0  -4  173.18    7.06
   9   0  -4  119.72    7.69
   9   0  -4  112.83    7.44
   9   0  -4  129.97    5.76
   8   0  -4  101.46    6.72
   8   0  -4  103.33    6.84
   8   0  -4  111.76    5.01
   7   0  -4  482.05   16.20
   7   0  -4  502.06   16.02
   7   0  -4  512.46   12.84
   6   0  -4 2730.43   54.40
   6   0  -4 2582.26   58.62
  -6   0   4 2613.58   52.62
   6   0  -4 2648.37   58.06
   5   0  -4 3408.43   71.54
   5   0  -4 3396.16   68.41
   5   0  -4 3295.24   72.28
  -5   0   4 3438.07   67.55
   4   0  -4 1880.14   41.23
   4   0  -4 1863.44   42.51
  -4   0   4 1937.73   38.99
   3   0  -4 2697.40   55.71
   3   0  -4 2647.71   57.39
  -3   0   4 2668.16   54.86
  -3   0   4 2799.11   53.28
  -2   0   4 9677.88  185.22
   2   0  -4 9765.08  186.71
  -2   0   4 9303.83  185.20
   2   0  -4 9999.00  184.36
  -1   0   4 1580.44   33.64
   1   0  -4 1615.97   34.45
  -1   0   4 1534.87   34.19
   1   0  -4 1593.27   31.88
   0   0  -4 6739.02  130.59
   0   0   4 6909.70  132.04
   0   0   4 7195.13  130.62
  -1   0  -4 3229.27   62.36
   1   0   4 3169.36   65.16
   1   0   4 3061.46   64.67
   1   0   4 3018.70   62.86
   2   0   4 2859.27   58.23
   2   0   4 2754.92   60.11
  -2   0  -4 3137.21   58.54
  -2   0  -4 3160.87   58.95
   2   0   4 2894.47   62.49
   2   0   4 2954.64   62.81
   3   0   4 1625.17   35.66
   3   0   4 1657.64   34.35
  -3   0  -4 1727.88   35.36
   3   0   4 1644.70   38.06
   3   0   4 1581.04   37.67
   4   0   4 1460.71   31.27
   4   0   4 1433.11   34.12
   4   0   4 1381.08   33.80
   5   0   4  426.69   12.38
   5   0   4  403.17   13.83
   6   0   4 1829.64   43.42
   6   0   4 1886.65   41.86
   7   0   4 1235.69   32.00
   7   0   4 1273.72   30.96
   8   0   4  465.93   15.48
   8   0   4  459.39   16.01
   9   0   4  255.11   11.17
   9   0   4  277.60   11.84
  10   0   4 1001.40   28.27
  10   0   4 1011.39   28.51
  11   0   4  325.95   13.88
  11   0   4  329.09   13.98
  12   0   4   84.08    6.79
  12   0   4   85.31    6.47
  12   0   4   85.35    6.77
  13   0   4   13.43    2.77
  13   0   4   13.38    2.80
  13   0   4    9.52    2.62
  14   0   4    5.59    1.85
  14   0   4    2.76    1.66
  14   0   4    6.79    2.26
  14   0   4    4.39    2.01
  15   0   4    6.82    2.10
  15   0   4    4.09    1.55
  15   0   4    2.20    1.22
  16   0   4   -0.25    1.10
  16   0   4   -0.17    0.93
  17   0   4    2.94    1.39
  17   0   4    0.19    0.93
  18   0   4    0.64    1.38
  19   0   4    2.10    1.64
  20   0   4    5.47    2.48
  19   1  -4    2.53    1.63
  19  -1  -4    8.40    2.97
  19   1  -4    8.62    2.78
  18   1  -4   40.68    5.73
  18   1  -4   44.06    6.53
  18  -1  -4   39.56    5.96
  17  -1  -4  120.13   10.11
  17   1  -4  125.48   10.53
  17   1  -4  123.49    9.92
  16  -1  -4  151.41   11.09
  16   1  -4  156.43   11.54
  16   1  -4  163.92   11.16
  15  -1  -4  141.02   10.38
  15   1  -4  145.69   10.88
  15   1  -4  155.28   10.62
  14  -1  -4   74.75    7.17
  14   1  -4   80.79    7.77
  14   1  -4   78.49    7.35
  13  -1  -4  129.50    7.62
  13  -1  -4  122.49    8.94
  13   1  -4  138.81    9.94
  13   1  -4  132.44    9.44
  12  -1  -4  313.76   12.38
  12  -1  -4  289.76   14.04
  12   1  -4  331.58   15.50
  12   1  -4  331.15   15.01
  12  -1  -4  318.01   14.57
  11   1  -4  580.93   20.83
  11  -1  -4  580.76   20.37
  11  -1  -4  567.58   17.64
  11  -1  -4  525.70   19.58
  11   1  -4  563.63   21.09
  10  -1  -4  553.65   19.55
  10  -1  -4  574.27   19.99
  10  -1  -4  597.51   17.70
  10   1  -4  586.90   20.72
   9  -1  -4  510.73   17.32
   9   1  -4  544.71   18.47
   9  -1  -4  524.34   18.00
   9  -1  -4  554.97   15.85
   8  -1  -4  110.78    6.84
  -8   1   4   96.95    4.14
   8  -1  -4  109.08    5.87
   8  -1  -4  122.14    7.43
   8   1  -4  116.08    7.32
  -7  -1   4   66.19    2.59
   7  -1  -4   72.70    4.55
   7  -1  -4   69.39    5.05
   7  -1  -4   76.79    5.67
  -7   1   4   67.06    3.15
   7   1  -4   72.00    5.42
   6  -1  -4  400.45   13.23
   6  -1  -4  419.16   12.53
  -6  -1   4  413.47   13.20
  -6  -1   4  381.19    9.34
   6  -1  -4  416.22   14.42
   6   1  -4  415.90   13.82
   5   1  -4 1108.75   26.67
   5  -1  -4 1152.62   28.12
   5  -1  -4 1126.36   25.66
  -5  -1   4 1055.41   22.51
   5  -1  -4 1125.33   26.33
  -5  -1   4 1109.14   26.23
   4  -1  -4 1299.26   31.03
   4  -1  -4 1286.94   28.95
   4   1  -4 1238.26   28.94
   4  -1  -4 1255.17   28.83
  -4  -1   4 1296.67   26.68
   4   1  -4 1250.24   26.75
  -4  -1   4 1253.73   29.23
   3   1  -4  596.73   15.10
   3  -1  -4  608.38   14.87
   3   1  -4  576.83   13.81
  -3  -1   4  598.02   14.41
   3  -1  -4  586.12   15.45
  -3  -1   4  584.14   15.55
   3   1  -4  597.35   14.76
   2  -1  -4  214.84    6.27
   2  -1  -4  212.31    7.48
   2   1  -4  209.33    6.68
  -2   1   4  216.43    7.08
  -2  -1   4  204.35    7.33
   2   1  -4  210.32    6.59
  -1   1   4  284.60    7.19
   1  -1  -4  258.05    6.52
   1   1  -4  251.60    7.07
  -1   1   4  250.53    8.47
  -1   1   4  262.14    7.87
  -1  -1   4  251.88    8.26
   1  -1  -4  262.96    8.55
   0   1   4   51.97    1.87
   0   1   4   51.36    3.32
   0   1   4   50.77    2.74
   0  -1   4   48.95    3.04
   1  -1   4   74.95    3.82
   1   1   4   71.79    2.44
   1   1   4   76.02    4.22
   1  -1   4   76.70    4.23
   1   1   4   76.25    3.24
   2   1   4  196.07    5.75
  -2  -1  -4  165.65    5.54
   2  -1   4  200.00    7.00
   2  -1   4  198.88    7.63
   2   1   4  189.29    5.10
   2   1   4  182.68    5.32
   2   1   4  197.88    7.56
  -2  -1  -4  179.44    5.21
   3   1   4   67.55    3.06
   3   1   4   59.69    4.04
   3  -1   4   52.95    3.50
   3   1   4   57.59    2.86
   3  -1   4   58.67    4.13
   4   1   4  396.31   11.27
   4   1   4  408.11   12.95
   4  -1   4  402.78   11.29
   4   1   4  404.61   13.24
   4  -1   4  418.89   13.38
   5  -1   4 1239.14   28.35
   5   1   4 1235.27   30.02
   5  -1   4 1215.61   30.31
   5   1   4 1221.01   30.42
   5   1   4 1214.33   28.43
   6  -1   4  331.39   10.76
   6   1   4  321.80   11.63
   6   1   4  323.30   10.86
   6   1   4  304.15   11.68
   6  -1   4  316.37   11.76
   7  -1   4  191.47    8.39
   7   1   4  178.55    8.21
   7   1   4  192.76    8.97
   7  -1   4  189.51    9.04
   7   1   4  183.83    9.05
   7  -1   4  179.95    8.82
   8  -1   4  287.25   11.33
   8   1   4  276.49   11.23
   8   1   4  303.59   11.96
   8  -1   4  268.20   11.50
   8   1   4  287.21   12.14
   8  -1   4  282.80   11.81
   9  -1   4  450.42   15.97
   9   1   4  450.75   15.89
   9   1   4  475.98   16.33
   9  -1   4  453.93   16.33
   9   1   4  471.04   16.84
   9  -1   4  468.99   16.23
  10  -1   4  887.14   25.54
  10   1   4  864.19   25.14
  10  -1   4  859.46   25.37
  10  -1   4  881.36   25.09
  10   1   4  896.29   26.09
  10   1   4  809.66   20.55
  11   1   4  286.58   12.69
  11  -1   4  280.61   12.79
  11  -1   4  283.84   12.46
  11   1   4  293.75   13.22
  11  -1   4  297.49   12.89
  11   1   4  257.00    9.11
  12  -1   4  141.01    9.06
  12   1   4  143.31    8.96
  12  -1   4  150.12    9.04
  12  -1   4  145.44    8.94
  12  -1   4  146.64    8.71
  12   1   4  152.66    9.42
  13  -1   4  154.78    9.82
  13   1   4  141.20    9.28
  13  -1   4  150.85    9.05
  13  -1   4  161.81    9.63
  13   1   4  156.23    9.73
  14  -1   4  153.87   10.16
  14  -1   4  159.12    9.75
  14   1   4  147.32    9.85
  14  -1   4  156.84    9.46
  14   1   4  160.55   10.08
  15  -1   4  164.95   10.80
  15   1   4  173.18   11.06
  15  -1   4  168.78   10.03
  15   1   4  165.50   10.51
  15  -1   4  172.70   10.41
  16  -1   4  101.22    8.65
  16   1   4  105.93    8.78
  16  -1   4   98.84    7.89
  16   1   4  103.29    8.34
  17   1   4   71.47    7.37
  17  -1   4   71.92    7.47
  17   1   4   69.73    6.95
  18  -1   4   21.89    4.28
  18   1   4   18.81    3.88
  19  -1   4    6.13    2.66
  19   1   4    6.19    2.45
  20  -1   4    6.59    2.59
  20   1   4    7.19    2.78
  19   2  -4    1.82    1.40
  19   2  -4   -0.22    1.12
 -19  -2   4   -1.02    1.61
  19  -2  -4    0.63    1.26
  18   2  -4    2.85    2.08
 -18  -2   4    6.21    3.13
  18   2  -4    5.77    2.52
  18  -2  -4    0.73    1.48
  17   2  -4    2.10    1.53
  17  -2  -4    1.77    1.78
  17   2  -4    6.84    2.50
 -16  -2   4    1.66    1.94
  16   2  -4    2.16    1.73
  16   2  -4    1.15    1.95
  16  -2  -4   -0.60    1.30
  15   2  -4    7.91    2.92
  15   2  -4   13.04    3.74
  15  -2  -4    8.62    2.59
 -15  -2   4    5.66    2.60
  14  -2  -4    4.02    2.17
 -14  -2   4    2.56    2.08
  14   2  -4    5.37    2.52
  14   2  -4    6.23    2.94
  14  -2  -4    1.64    1.12
  13  -2  -4   82.33    7.41
 -13  -2   4  108.11    8.87
  13   2  -4   90.96    8.24
  13  -2  -4   86.35    6.68
  12   2  -4  185.68   11.64
  12  -2  -4  170.91   10.36
  12  -2  -4  177.42    9.61
  11  -2  -4   83.08    6.77
 -11  -2   4  108.15    7.79
  11  -2  -4   98.47    6.73
  11   2  -4   96.24    7.81
  10   2  -4   36.93    4.75
  10  -2  -4   29.76    3.54
  10  -2  -4   32.92    4.04
 -10  -2   4   37.73    4.21
  10   2  -4   35.25    2.59
   9  -2  -4   50.69    4.79
   9   2  -4   68.50    5.98
  -9  -2   4   63.28    5.25
   9  -2  -4   56.53    4.79
   8  -2  -4  187.09    9.15
  -8  -2   4  193.07    9.06
   8  -2  -4  183.28    8.84
   8   2  -4  194.47    9.90
   7  -2  -4  760.09   21.64
   7   2  -4  783.82   22.65
   7  -2  -4  743.76   21.47
  -7  -2   4  788.50   21.58
   6  -2  -4 1058.34   26.90
   6  -2  -4 1066.26   27.44
  -6  -2   4 1086.88   26.82
   6   2  -4 1079.52   27.63
   5  -2  -4 1855.52   41.03
  -5  -2   4 1823.92   41.10
  -5  -2   4 1729.33   37.34
   5  -2  -4 1853.08   42.03
   5   2  -4 1844.74   41.77
   4  -2  -4 1000.74   23.87
  -4  -2   4  989.69   24.34
   4   2  -4 1009.02   24.53
   4  -2  -4  989.65   25.15
   3  -2  -4 1155.66   25.89
   3   2  -4 1130.35   26.52
   3  -2  -4 1128.02   27.64
  -3  -2   4 1139.50   26.84
   2  -2  -4 2121.70   47.12
  -2  -2   4 2176.17   46.47
   2   2  -4 2088.10   45.61
   1  -2  -4 4228.36   85.99
  -1  -2   4 4171.11   85.96
  -1  -2   4 4229.20   85.40
   0  -2   4 3381.81   69.81
   0  -2  -4 3464.45   70.58
   0   2   4 3393.15   67.78
   0  -2   4 3376.40   70.92
   1  -2   4 1403.70   33.20
  -1  -2  -4 1448.00   32.60
   1  -2   4 1403.98   32.15
   1   2   4 1450.88   29.44
   2  -2   4 1240.87   30.92
   2  -2   4 1275.53   29.81
   2   2   4 1321.95   30.60
   2   2   4 1287.43   27.87
   2   2   4 1278.19   26.25
   3   2   4 1540.93   27.68
   3  -2   4 1370.61   32.67
   3   2   4 1447.48   32.02
  -3  -2  -4 1277.42   27.16
   3  -2   4 1384.03   31.48
   3   2   4 1400.49   29.67
   4  -2   4  563.98   16.99
   4   2   4  553.02   14.63
  -4  -2  -4  519.85   11.99
   4   2   4  573.29   16.14
   5   2   4  869.72   21.46
   5   2   4  851.68   21.10
   5  -2   4  866.09   23.59
   5   2   4  913.24   22.82
   6  -2   4  896.23   22.92
   6   2   4  858.71   22.39
   6   2   4  888.86   23.51
   6  -2   4  841.34   24.19
   7  -2   4  809.53   22.15
   7   2   4  773.15   21.62
   7  -2   4  784.68   23.15
   7   2   4  810.01   22.35
   8  -2   4  328.64   12.61
   8   2   4  304.81   12.06
   8   2   4  318.08   12.31
   8   2   4  324.88   13.09
   8  -2   4  315.23   12.93
   9  -2   4  240.51   11.30
   9  -2   4  247.76   11.77
   9   2   4  233.32   10.79
   9  -2   4  252.31   11.28
   9   2   4  247.67   10.86
   9   2   4  235.41   11.29
  10  -2   4  149.72    8.79
  10   2   4  139.30    8.40
  10   2   4  134.51    8.54
  10  -2   4  139.92    8.90
  10   2   4  140.13    8.22
  10  -2   4  137.43    8.47
  11  -2   4  217.45   11.28
  11   2   4  228.36   11.01
  11   2   4  208.79   11.02
  11  -2   4  221.60   11.68
  11  -2   4  204.18   10.88
  11   2   4  215.93   11.43
  12  -2   4  207.08   11.58
  12  -2   4  199.83   11.27
  12   2   4  211.60   11.37
  12  -2   4  204.02   10.98
  12   2   4  212.39   11.63
  13  -2   4    9.00    2.59
  13   2   4   13.04    3.02
  13  -2   4    8.96    2.14
  13  -2   4   10.86    2.66
  13   2   4   13.79    3.07
  14  -2   4    1.71    1.77
  14   2   4    0.70    1.25
  14  -2   4    1.40    1.27
  14   2   4    1.78    1.82
  15  -2   4   -0.06    1.26
  15   2   4    2.46    1.64
  15   2   4    2.48    1.12
  15  -2   4   -0.27    1.35
  16   2   4    0.46    1.32
  16   2   4    0.62    1.55
  16  -2   4   -0.39    1.35
  16  -2   4   -1.40    1.61
  17   2   4    0.57    1.34
  17  -2   4   -2.11    1.86
  17  -2   4    1.56    1.22
  18  -2   4    2.66    1.96
  18   2   4    1.30    1.32
  19  -2   4    2.18    1.72
  19   2   4    0.76    1.01
  20   2   4    3.21    1.69
  19   3  -4    6.23    2.77
  18  -3  -4    9.16    3.10
  18   3  -4   17.69    4.48
  18   3  -4   16.16    4.08
  17   3  -4   40.70    6.07
  17   3  -4   40.80    6.56
  17  -3  -4   29.55    5.20
  16  -3  -4   47.03    6.19
  16   3  -4   61.95    7.80
 -16  -3   4   59.04    7.42
  15  -3  -4   52.51    6.34
  15  -3  -4   54.52    5.98
 -15  -3   4   74.13    7.91
  15   3  -4   57.98    7.38
  14   3  -4   16.65    3.84
  14  -3  -4   11.08    2.77
 -14  -3   4   17.34    3.66
  14  -3  -4   11.83    3.15
  13  -3  -4   71.83    6.98
  13  -3  -4   82.39    7.05
  13   3  -4   91.14    8.60
  12  -3  -4  147.51    9.80
  12  -3  -4  144.16    9.37
  12   3  -4  171.92   11.40
 -11  -3   4  108.47    7.62
  11  -3  -4   92.38    7.17
  11   3  -4  117.06    8.82
  11  -3  -4   98.30    7.57
  10  -3  -4   88.78    6.95
  10   3  -4   89.66    7.51
 -10  -3   4   95.70    6.72
  10  -3  -4   94.63    7.11
   9  -3  -4  136.66    8.31
   9  -3  -4  135.45    8.38
  -9  -3   4  140.71    7.87
   9   3  -4  148.12    9.31
   8  -3  -4  278.29   12.01
   8  -3  -4  278.12   12.34
  -8  -3   4  297.84   11.62
   8   3  -4  290.87   12.66
   7  -3  -4  197.76    9.27
   7  -3  -4  198.84    9.88
  -7  -3   4  201.17    8.87
   7   3  -4  213.89   10.21
   6  -3  -4  136.68    7.12
   6   3  -4  144.68    7.66
   6  -3  -4  142.29    7.94
  -6  -3   4  137.10    4.57
  -6  -3   4  137.73    6.90
   5   3  -4  299.75   11.39
   5  -3  -4  288.20   10.68
   5  -3  -4  300.58   12.00
  -5  -3   4  304.46   10.77
  -5  -3   4  297.39    8.74
   4  -3  -4  184.66    8.80
  -4  -3   4  181.34    6.86
  -4  -3   4  187.78    7.87
   4   3  -4  178.51    8.08
   3   3  -4  326.97   11.25
  -3  -3   4  315.84   10.41
  -3  -3   4  329.15   11.07
   3  -3  -4  331.49   12.26
  -2  -3   4    1.52    0.83
  -2  -3   4    0.27    0.91
   2  -3  -4    1.06    0.86
  -1  -3   4    7.19    1.57
  -1  -3   4    9.05    1.80
   1  -3  -4   10.53    1.96
   0  -3   4    2.34    1.19
   0  -3   4    4.23    1.39
   0  -3  -4    3.42    1.23
   1  -3   4   51.53    3.87
   1  -3   4   50.49    4.21
  -1  -3  -4   47.66    3.91
   1   3   4   48.76    2.33
   2  -3   4   40.79    3.44
   2  -3   4   50.28    4.56
  -2  -3  -4   41.12    3.56
   2   3   4   37.76    3.06
   2   3   4   30.25    1.39
  -3  -3  -4  297.91   10.83
   3  -3   4  262.62   11.43
   3   3   4  293.25    9.95
   4   3   4   65.26    4.83
   4  -3   4   64.03    5.34
   4   3   4   66.20    4.37
   5   3   4   42.92    3.66
   5  -3   4   43.33    4.64
   5   3   4   41.36    3.78
   6   3   4  129.01    6.91
   6   3   4  123.16    7.00
   6  -3   4  133.09    8.22
   7   3   4  145.84    7.49
   7   3   4  146.54    7.63
   7  -3   4  150.38    8.88
   7   3   4  148.96    7.71
   8   3   4   94.81    6.27
   8   3   4   88.76    6.19
   8  -3   4   96.29    7.36
   8  -3   4   95.98    6.58
   9  -3   4  150.44    8.89
   9   3   4  153.05    8.70
   9  -3   4  157.19    9.72
   9   3   4  149.58    8.36
  10   3   4  147.84    8.55
  10  -3   4  155.67    9.89
  10   3   4  152.70    9.12
  10   3   4  145.16    9.21
  10  -3   4  142.15    8.98
  11  -3   4  162.26   10.38
  11   3   4  143.11    9.38
  11   3   4  146.35    9.36
  11  -3   4  153.34    9.64
  11   3   4  164.42    9.21
  12  -3   4  105.85    8.47
  12   3   4   96.34    7.78
  12   3   4   94.08    7.71
  12   3   4   99.71    7.27
  12  -3   4  101.75    8.06
  13  -3   4  143.91   10.05
  13   3   4  138.04    9.82
  13   3   4  137.83    9.73
  13  -3   4  143.99   10.17
  13   3   4  144.72    9.06
  14  -3   4   56.42    6.45
  14  -3   4   57.42    6.49
  14   3   4   62.34    6.76
  14   3   4   57.73    6.47
  15   3   4   47.98    6.02
  15  -3   4   44.09    5.90
  15  -3   4   48.16    5.98
  15   3   4   56.59    6.49
  16  -3   4   41.99    6.02
  16  -3   4   35.72    5.20
  16   3   4   39.40    5.68
  16   3   4   40.50    5.58
  17  -3   4   25.42    4.68
  17   3   4   23.96    4.54
  17  -3   4   17.11    3.67
  18   3   4   12.33    3.45
  18  -3   4   10.29    3.13
  19  -3   4    4.56    2.26
  19   3   4    5.34    2.36
  19   4  -4    4.49    2.62
  18  -4  -4   -0.55    1.39
  17   4  -4   -1.50    1.38
  17  -4  -4    0.18    3.24
  16  -4  -4   -0.15    0.96
  16   4  -4    2.14    1.82
  16  -4  -4   -1.88    1.88
  15  -4  -4    0.28    1.11
  15   4  -4    3.77    2.77
  15  -4  -4    2.02    1.87
  14  -4  -4    7.93    2.62
  14  -4  -4    6.63    2.12
  14   4  -4   11.47    3.31
  13  -4  -4    6.37    2.54
  13  -4  -4    5.23    1.97
  13   4  -4    7.62    2.80
 -13  -4   4    4.97    2.18
  12  -4  -4    7.29    2.54
  12  -4  -4    7.10    2.13
  12   4  -4   10.64    3.11
 -12  -4   4    9.41    2.44
  11  -4  -4   21.10    3.71
  11   4  -4   36.39    5.19
 -11  -4   4   33.25    4.11
  11  -4  -4   33.18    4.53
  10  -4  -4   42.75    5.01
  10   4  -4   53.16    6.09
  10  -4  -4   44.77    5.26
 -10  -4   4   54.77    5.02
   9  -4  -4  137.55    8.63
   9  -4  -4  135.92    9.21
   9   4  -4  149.85    9.70
  -9  -4   4  148.42    8.17
   8  -4  -4  107.30    7.90
   8   4  -4  114.14    8.00
  -8  -4   4  114.59    6.85
   8  -4  -4  110.66    7.47
  -7  -4   4   17.50    1.63
  -7  -4   4   20.03    2.74
   7  -4  -4   20.51    3.34
   7   4  -4   22.04    3.35
   6   4  -4  162.38    8.91
   6  -4  -4  159.43    9.41
  -6  -4   4  165.48    6.43
  -6  -4   4  161.84    7.93
   5  -4  -4  445.52   16.73
  -5  -4   4  442.88   13.19
   5   4  -4  447.83   15.93
  -5  -4   4  444.82   14.52
   4  -4  -4  217.89   10.66
  -4  -4   4  222.88    8.70
   4   4  -4  216.58    9.91
  -4  -4   4  218.17    9.13
  -3  -4   4  318.37   11.42
   3  -4  -4  328.47   13.24
   3   4  -4  333.13   12.58
  -3  -4   4  314.11   11.35
  -2  -4   4  370.24   12.59
   2  -4  -4  390.74   14.49
  -2  -4   4  364.53   12.87
  -1  -4   4  372.58   13.39
   1  -4  -4  377.98   14.06
  -1  -4   4  378.25   12.83
   0  -4  -4  574.32   18.20
   0  -4   4  571.51   17.13
   0  -4   4  561.19   18.06
   1  -4   4  553.10   18.30
  -1  -4  -4  553.49   17.79
   1  -4   4  591.63   17.46
   2  -4   4  356.18   13.96
  -2  -4  -4  362.17   13.26
   3  -4   4  266.36   12.16
  -3  -4  -4  264.87   11.09
   3   4   4  300.07   11.07
   4   4   4  384.59   13.42
   4  -4   4  348.69   14.59
  -4  -4  -4  370.56   13.58
   5  -4   4  237.70   11.82
   5   4   4  247.44   10.58
   6   4   4  215.82   10.26
   6  -4   4  212.70   11.47
   6   4   4  217.13   10.47
   7   4   4  195.25    9.90
   7  -4   4  202.50   11.32
   7   4   4  213.32   10.38
   8   4   4   22.65    3.40
   8  -4   4   16.69    3.50
   8   4   4   20.11    3.62
   9   4   4   86.26    6.58
   9   4   4   87.08    6.91
   9  -4   4   99.38    8.08
  10   4   4   79.23    6.38
  10  -4   4   71.80    7.07
  10   4   4   77.04    6.79
  11   4   4   24.58    3.98
  11  -4   4   20.31    3.95
  11   4   4   18.62    3.17
  12   4   4   10.05    2.83
  12   4   4    8.27    2.35
  12  -4   4    6.76    2.46
  12   4   4    6.28    2.32
  13  -4   4    4.23    2.36
  13   4   4    4.35    1.80
  13   4   4    3.58    1.86
  13  -4   4    4.02    2.03
  14   4   4    4.28    2.26
  14  -4   4   11.38    3.28
  14   4   4    7.78    2.61
  14  -4   4    6.51    2.55
  15   4   4    3.04    2.33
  15  -4   4    5.70    2.30
  15  -4   4    4.22    2.25
  15   4   4    2.80    2.05
  16  -4   4   -1.25    1.45
  16  -4   4    1.62    1.69
  16   4   4    0.71    1.18
  16   4   4   -0.12    1.50
  17  -4   4   -1.48    1.70
  17   4   4    0.70    1.56
  17  -4   4    0.52    1.15
  18  -4   4    2.98    2.04
  18   4   4    1.20    1.53
  18  -4   4   -0.75    1.33
  19   4   4   -1.27    1.31
  16  -5  -4    2.59    1.64
  16  -5  -4    2.69    1.87
  16   5  -4    3.37    2.37
  15  -5  -4    4.28    2.11
  15   5  -4    4.47    2.98
  15  -5  -4    1.92    1.43
  14  -5  -4    6.01    2.20
  14   5  -4   12.52    3.70
  14  -5  -4    9.33    2.94
  13  -5  -4    5.41    2.14
  13   5  -4   14.74    4.39
  12  -5  -4    8.99    2.87
  12   5  -4   15.20    4.01
  11   5  -4   -0.72    1.61
  11  -5  -4   -0.61    1.13
  10  -5  -4   23.27    4.20
  10   5  -4   25.70    4.18
 -10  -5   4   24.19    3.46
   9  -5  -4   18.12    3.63
  -9  -5   4   15.28    2.65
   9   5  -4   17.61    3.82
   8   5  -4   42.42    5.55
   8  -5  -4   42.66    5.33
  -8  -5   4   38.03    4.03
   7  -5  -4   20.05    3.62
  -7  -5   4   18.41    2.67
   7   5  -4   16.42    3.28
  -6  -5   4   70.37    5.22
  -6  -5   4   67.20    4.63
   6  -5  -4   63.94    6.38
   6   5  -4   70.76    6.32
  -5  -5   4   28.56    3.28
   5  -5  -4   20.84    3.52
  -5  -5   4   22.10    2.70
   5   5  -4   30.38    4.18
  -4  -5   4   24.71    3.09
  -4  -5   4   21.02    2.81
   4   5  -4   24.29    3.73
   4  -5  -4   20.73    3.59
   3   5  -4    7.22    2.31
   3  -5  -4    4.77    1.89
  -3  -5   4    5.52    1.77
  -3  -5   4    4.90    1.40
   2  -5  -4    1.10    1.19
  -2  -5   4    0.05    0.89
  -2  -5   4    1.62    1.04
  -1  -5   4    4.95    1.78
   1  -5  -4    3.95    1.53
  -1  -5   4    1.90    0.81
   0  -5  -4    2.35    1.69
   0  -5   4    2.24    1.59
  -1  -5  -4   71.98    5.97
   1  -5   4   66.73    5.84
  -2  -5  -4   10.28    2.28
   2  -5   4    8.07    2.34
   3  -5   4   -0.34    1.57
  -3  -5  -4    2.47    1.59
   3   5   4    0.14    1.02
  -4  -5  -4    6.38    2.02
   4   5   4    9.85    2.52
   4  -5   4    4.95    1.38
   5   5   4   43.51    4.77
   5  -5   4   36.30    4.77
   6   5   4    8.02    2.33
   6  -5   4    7.37    2.24
   7   5   4    1.72    2.17
   7   5   4   -0.22    1.06
   7  -5   4    4.12    1.92
   8   5   4   11.26    2.68
   8  -5   4    4.33    1.62
   8   5   4   11.69    2.78
   9   5   4    6.51    2.40
   9  -5   4    3.78    1.81
   9   5   4    7.65    2.33
  10   5   4   28.98    4.42
  10   5   4   33.09    4.47
  10  -5   4   27.82    4.69
  11   5   4   21.48    4.19
  11  -5   4   15.87    3.43
  11   5   4   19.92    3.55
  12   5   4   18.97    3.44
  12   5   4   18.68    3.87
  12  -5   4   16.05    3.70
  13   5   4   14.91    3.59
  13  -5   4   17.59    4.03
  14  -5   4   15.89    3.93
  14   5   4    9.60    3.10
  14   5   4   12.57    3.53
  15   5   4    0.13    1.30
  15  -5   4    3.14    1.82
  15   5   4    1.32    1.93
  16   5   4    2.26    1.80
  16   5   4    3.65    2.09
  16  -5   4    3.20    1.94
  17  -5   4    4.69    2.38
  17   5   4    3.21    2.39
  18   5   4    0.14    1.49
  16  -6  -4    0.63    1.30
  15   6  -4    7.94    3.51
  15  -6  -4    1.29    1.20
  14  -6  -4    1.60    1.56
  14   6  -4    2.14    2.34
  13  -6  -4    0.49    1.14
  13   6  -4   -0.85    1.53
  12   6  -4    2.25    2.67
  12  -6  -4   -0.09    1.11
  11   6  -4   -1.23    2.33
  11  -6  -4   -1.23    1.69
  10  -6  -4    9.47    2.89
  10   6  -4   18.75    4.23
   9   6  -4   17.91    4.14
   9  -6  -4    9.44    2.99
   8  -6  -4    0.91    1.74
   8   6  -4    3.17    2.58
   7   6  -4   15.01    3.62
   7  -6  -4   14.30    3.46
  -6  -6   4    2.24    1.35
   6  -6  -4    2.90    1.80
   6   6  -4    0.90    2.03
   5   6  -4    0.18    1.63
  -5  -6   4    0.79    0.84
  -5  -6   4    0.83    0.81
   5  -6  -4    0.08    1.01
   4  -6  -4   10.34    2.82
  -4  -6   4   14.63    2.65
  -4  -6   4   11.79    2.30
   4   6  -4   11.85    3.19
   3   6  -4   61.32    6.21
  -3  -6   4   49.16    4.47
   3  -6  -4   52.90    5.94
  -3  -6   4   56.01    5.28
   2  -6  -4   49.78    5.74
  -2  -6   4   50.02    5.07
  -1  -6   4    5.42    1.67
   1  -6  -4    3.39    1.42
   0  -6   4    0.76    0.86
   0  -6  -4    1.98    1.64
   1  -6   4    9.38    2.65
  -1  -6  -4   10.92    2.72
  -2  -6  -4   51.17    5.49
   2  -6   4   53.14    5.83
  -3  -6  -4   88.41    7.20
   3  -6   4   86.71    7.52
   3   6   4   82.99    6.85
   4   6   4    6.71    1.98
   4  -6   4    7.76    2.61
  -4  -6  -4    8.36    2.41
   5   6   4    2.79    2.04
  -5  -6  -4    0.92    1.49
   5  -6   4    3.17    1.95
   6   6   4    3.72    1.98
   6  -6   4    2.18    1.76
   7   6   4   20.73    3.84
   7  -6   4   23.46    4.22
   7   6   4   22.25    4.07
   8   6   4   19.45    3.96
   8   6   4   16.41    3.38
   8  -6   4   19.76    3.97
   9   6   4    5.48    1.67
   9  -6   4   11.22    3.43
   9   6   4    6.45    2.79
  10   6   4    0.14    1.33
  10  -6   4    2.30    2.11
  10   6   4    1.39    1.91
  11   6   4    1.02    1.14
  11   6   4    1.90    1.84
  11  -6   4    1.54    2.17
  12   6   4    2.68    2.04
  12  -6   4    0.63    1.78
  13  -6   4    2.13    1.91
  13   6   4    4.78    2.80
  14  -6   4    1.05    1.48
  14   6   4    3.12    2.02
  14   6   4    2.99    1.71
  15  -6   4    1.95    1.62
  15   6   4    1.89    1.74
  15   6   4    0.34    1.40
  16   6   4    3.01    2.40
  13  -7  -4    1.17    1.53
  13   7  -4    1.49    2.10
  12   7  -4    2.92    2.16
  12  -7  -4    0.23    1.17
  11   7  -4    3.67    2.12
  11  -7  -4    5.59    2.65
  10  -7  -4    5.45    2.24
  10   7  -4    7.98    3.55
   9   7  -4    5.59    3.37
   9  -7  -4    1.39    2.02
   8   7  -4    9.94    3.59
   8  -7  -4    7.42    2.85
   7   7  -4    5.59    2.90
   7  -7  -4    2.67    2.10
   6   7  -4   10.57    3.59
   6  -7  -4    5.60    2.51
   5  -7  -4    9.31    3.07
   5   7  -4   13.01    3.39
   4   7  -4    1.78    2.16
  -4  -7   4    0.44    0.98
   4  -7  -4   -0.05    1.66
   3  -7  -4    3.06    2.35
  -3  -7   4    2.66    1.82
   3   7  -4    1.88    1.76
   2  -7  -4    5.42    2.16
  -2  -7   4    6.69    2.24
   2   7  -4    9.19    3.23
   1  -7  -4    3.66    1.81
  -1  -7   4    8.12    3.00
   0  -7  -4    5.01    2.16
   0  -7   4    3.72    1.98
   1  -7   4    1.17    1.38
  -1  -7  -4    3.73    1.93
  -2  -7  -4    3.06    1.77
   2  -7   4    2.93    2.11
   2   7   4    2.86    1.60
  -3  -7  -4   -0.38    1.27
   3  -7   4    0.90    1.70
   3   7   4   -1.56    1.28
  -4  -7  -4    8.04    2.57
   4   7   4   12.04    3.36
   4  -7   4   10.70    3.11
   5  -7   4    1.65    1.88
   5   7   4    2.87    1.98
  -5  -7  -4    1.03    1.64
   6  -7   4    0.87    1.28
   6   7   4   -1.53    1.43
   7  -7   4    4.91    2.56
   7   7   4   32.39    5.59
   8   7   4   -0.93    1.82
   8  -7   4   -2.12    2.05
   8   7   4   -0.68    1.08
   9   7   4    1.05    1.47
   9  -7   4    2.06    1.94
   9   7   4    1.50    2.27
  10   7   4    1.15    1.10
  10  -7   4    2.04    1.90
  10   7   4    2.62    2.40
  11   7   4    4.82    2.60
  11   7   4    3.12    2.13
  11  -7   4    2.19    2.05
  12   7   4    3.06    2.47
  12  -7   4    0.82    1.55
  13   7   4    0.24    1.28
  13  -7   4   -0.55    1.19
  14   7   4    0.09    1.67
  15   7   4    0.91    1.64
  10   8  -4    0.66    1.94
  10  -8  -4    0.75    1.54
   9   8  -4    3.66    2.98
   9  -8  -4   -1.69    2.05
   8  -8  -4   -1.96    1.82
   8   8  -4    3.22    2.97
   7  -8  -4    2.17    1.89
   7   8  -4    7.61    3.51
   6   8  -4   10.63    3.86
   6  -8  -4   11.37    3.53
   5  -8  -4    0.45    1.25
   5   8  -4    4.61    2.58
   4   8  -4    3.31    3.06
   4  -8  -4   -0.19    1.80
   3   8  -4   -1.48    1.83
   3  -8  -4    2.67    2.03
  -2  -8   4    1.22    1.51
   2  -8  -4    1.28    1.69
   2   8  -4    3.14    1.65
   1  -8  -4    4.82    2.18
  -1  -8   4    4.50    2.32
   0  -8  -4    5.79    2.54
   0  -8   4    7.78    2.59
  -1  -8  -4    2.01    1.55
   1  -8   4   -0.44    1.14
  -2  -8  -4   -0.20    1.38
   2  -8   4    0.33    1.23
   2   8   4    2.12    1.63
   3   8   4    0.69    1.46
  -3  -8  -4    0.59    1.35
   3  -8   4    1.19    1.71
   4   8   4    1.62    1.60
  -4  -8  -4    2.08    1.48
   4  -8   4    0.92    1.05
  -5  -8  -4    4.53    2.48
   5   8   4    5.45    2.59
   5  -8   4    3.41    2.19
   6  -8   4    3.86    2.18
   6   8   4    3.32    1.98
   7   8   4    1.14    1.89
   7  -8   4    0.24    1.18
   8   8   4    0.23    1.46
   8   8   4   -0.09    1.21
   8  -8   4    1.85    1.98
   9   8   4   -1.22    1.71
   9  -8   4    2.22    2.12
   9   8   4    2.92    2.54
  10   8   4    1.89    1.98
  10  -8   4    1.74    1.90
  11   8   4    1.52    1.57
  11   8   4   -1.11    1.95
  12   8   4    3.28    2.38
   6  -9  -4   -1.08    1.50
   5   9  -4    3.95    2.86
   5  -9  -4    6.87    3.11
   4  -9  -4    3.62    2.36
   4   9  -4    5.98    3.23
   3  -9  -4   -0.25    1.24
   3   9  -4    1.35    2.04
   2  -9  -4    1.27    1.64
   2   9  -4    1.29    1.76
   1   9  -4    2.03    2.38
   1  -9  -4   -0.15    1.59
  -1  -9   4    1.78    1.69
   0  -9  -4    0.54    1.25
   0  -9   4   -0.33    1.19
  -1  -9  -4    0.58    1.14
   1  -9   4    0.65    0.92
   1   9   4    0.20    1.03
   2  -9   4   -0.30    1.46
  -2  -9  -4    0.21    1.11
   2   9   4   -2.70    1.95
  -3  -9  -4    1.02    1.50
   3  -9   4    1.64    2.01
   3   9   4    3.24    2.13
  -4  -9  -4    2.45    2.01
   4   9   4    3.73    2.14
   4  -9   4    2.64    2.19
   5   9   4   -0.54    1.36
   5  -9   4    0.39    1.18
   6  -9   4    0.17    0.96
   6   9   4    1.18    1.43
   7   9   4    0.83    2.13
   8   9   4   -0.56    1.40
   8   9   4    1.90    2.02
   1 -10   4    0.71    1.48
  -2 -10  -4    1.76    2.02
  19   0  -5    0.61    1.76
  18   0  -5    1.23    1.43
  18   0  -5    1.68    1.72
  17   0  -5   -0.94    1.63
  17   0  -5   -1.33    1.13
  16   0  -5    0.47    1.23
  16   0  -5    0.47    1.42
  15   0  -5    0.82    1.54
  15   0  -5    0.40    1.23
  14   0  -5    1.87    1.74
  14   0  -5    0.52    1.11
  13   0  -5    1.19    1.62
  13   0  -5    2.46    1.92
  12   0  -5    1.73    1.76
  12   0  -5    0.58    1.57
  11   0  -5    0.31    1.12
  11   0  -5    2.22    1.17
  11   0  -5    1.41    0.88
  10   0  -5    0.71    1.62
  10   0  -5   -0.04    1.46
  10   0  -5    1.75    0.82
   9   0  -5    1.02    1.55
   9   0  -5    0.24    0.98
   9   0  -5    3.20    1.04
   8   0  -5    1.05    0.72
   8   0  -5    2.99    1.77
   8   0  -5    0.97    1.34
   7   0  -5    1.60    0.93
   7   0  -5    0.68    1.32
   7   0  -5    1.24    1.05
  -7   0   5   -0.12    0.39
   6   0  -5    1.25    1.33
  -6   0   5    0.45    0.47
   6   0  -5    1.09    1.35
   5   0  -5    2.72    0.93
  -5   0   5   -0.39    0.81
  -5   0   5   -0.04    0.46
   5   0  -5    0.76    1.25
   4   0  -5    1.90    1.12
  -4   0   5    0.41    0.83
   4   0  -5    0.87    0.60
  -4   0   5    0.69    0.36
  -4   0   5    0.20    0.69
   3   0  -5   -0.61    0.58
  -3   0   5    0.94    0.64
   3   0  -5    0.90    0.99
  -3   0   5    0.54    0.57
  -3   0   5    0.04    0.59
   2   0  -5    0.02    0.42
  -2   0   5    0.17    0.69
  -2   0   5    1.08    0.50
   2   0  -5    1.45    1.03
  -2   0   5    0.88    0.84
  -2   0   5    0.30    0.87
   1   0  -5    0.55    0.68
  -1   0   5    0.51    0.18
   1   0  -5    0.35    0.42
  -1   0   5    0.84    0.70
  -1   0   5    0.67    0.91
  -1   0   5    1.48    1.22
   0   0   5    0.40    0.52
   0   0  -5    0.07    0.59
   0   0   5    0.33    0.97
   0   0   5    1.19    1.11
  -1   0  -5    0.12    0.52
   1   0   5    0.70    0.68
   1   0   5    2.22    1.35
   1   0   5    1.33    1.32
   2   0   5    2.34    1.31
   2   0   5    1.74    0.84
  -2   0  -5    0.63    0.38
   2   0   5    1.95    1.47
  -2   0  -5    0.25    0.35
   3   0   5    2.08    1.51
   3   0   5    0.24    0.26
  -3   0  -5    1.24    0.65
   3   0   5    1.27    1.22
   4   0   5    2.54    0.61
   4   0   5    0.54    0.75
   4   0   5    2.59    1.61
   4   0   5    2.18    1.34
   5   0   5    0.25    0.60
   5   0   5    1.83    1.36
   6   0   5    1.06    1.06
   6   0   5    0.43    1.19
   7   0   5    1.04    0.83
   7   0   5    1.47    1.43
   8   0   5    0.23    1.00
   8   0   5    0.63    0.86
   9   0   5    0.35    1.04
   9   0   5   -1.93    1.04
  10   0   5    1.32    1.29
  10   0   5    0.87    1.08
  11   0   5    2.07    1.62
  11   0   5    0.87    1.63
  12   0   5    0.23    1.12
  12   0   5    2.86    1.74
  13   0   5    0.54    0.91
  13   0   5    3.13    1.78
  13   0   5    1.54    1.26
  14   0   5    1.77    1.41
  14   0   5    1.64    1.63
  14   0   5    0.56    1.44
  15   0   5   -0.31    1.12
  15   0   5   -0.27    1.18
  15   0   5    0.91    1.27
  16   0   5    1.88    1.65
  16   0   5    0.18    1.29
  17   0   5   -1.03    1.27
  17   0   5   -1.44    1.69
  18   0   5    1.04    1.55
  19   0   5    1.23    1.51
  20   0   5   -0.06    1.04
  20   1  -5    1.34    1.60
 -20  -1   5    1.14    1.90
  19  -1  -5    1.28    1.05
  19   1  -5    1.30    1.41
 -19  -1   5    2.43    2.18
  19   1  -5    2.79    2.29
  18  -1  -5    7.40    2.92
  18   1  -5    4.17    2.17
  18   1  -5    6.19    2.53
  17  -1  -5    1.99    1.41
  17   1  -5    0.04    1.23
  17   1  -5   -1.21    1.24
  16   1  -5   13.14    3.86
  16   1  -5   12.41    3.27
  16  -1  -5   11.36    3.12
  15  -1  -5    6.47    2.49
  15   1  -5    6.99    2.52
  15   1  -5    2.90    1.89
  14   1  -5    4.98    2.36
  14   1  -5    1.56    1.69
  13  -1  -5   23.69    3.97
  13   1  -5   31.01    4.63
  13   1  -5   32.47    5.02
  13  -1  -5   30.37    4.51
  12  -1  -5   35.64    3.85
  12   1  -5   35.86    5.00
  12  -1  -5   33.25    4.46
  12  -1  -5   35.65    4.57
  12   1  -5   40.33    5.25
  11  -1  -5   -1.60    1.64
  11   1  -5    2.91    2.05
  11  -1  -5    0.10    0.75
  11  -1  -5    0.70    0.94
  11   1  -5    3.41    2.14
  10   1  -5    3.01    1.52
  10  -1  -5    8.55    1.83
  10  -1  -5    6.21    1.66
  10  -1  -5    6.89    2.24
   9  -1  -5   28.01    3.60
   9  -1  -5   30.04    3.17
   9  -1  -5   26.28    3.67
   9   1  -5   29.57    3.70
  -8   1   5    0.03    0.24
  -8  -1   5    1.30    1.99
   8  -1  -5   -0.34    0.73
   8  -1  -5    0.94    1.21
  -8  -1   5   -0.07    0.39
   8   1  -5    1.77    1.64
   8  -1  -5   -0.52    0.82
   7   1  -5   -0.58    1.03
  -7  -1   5    1.06    0.41
   7  -1  -5    1.23    1.26
  -7  -1   5    0.98    0.91
   7  -1  -5    0.73    0.86
   7  -1  -5    0.10    0.94
  -6  -1   5    1.65    0.34
  -6  -1   5    3.31    0.96
   6  -1  -5    1.67    1.06
   6  -1  -5    2.27    1.07
  -6  -1   5    2.11    0.55
   6   1  -5    2.67    1.26
   6  -1  -5    1.82    1.48
   5   1  -5    7.52    0.93
  -5  -1   5    8.03    1.11
   5  -1  -5    8.01    2.01
   5  -1  -5    7.61    1.42
  -5  -1   5    8.48    1.64
   5   1  -5    8.17    1.95
   5   1  -5    6.85    0.79
   5  -1  -5    7.77    1.51
   4  -1  -5    3.23    1.06
   4   1  -5    4.71    1.40
   4  -1  -5    2.18    0.97
   4  -1  -5    2.45    1.28
  -4  -1   5    2.70    0.92
   4   1  -5    3.07    0.66
  -4   1   5    2.61    0.83
   3  -1  -5   28.31    2.25
   3  -1  -5   30.00    3.07
  -3   1   5   26.27    2.44
   3  -1  -5   27.53    2.62
  -3  -1   5   23.62    2.51
   3   1  -5   29.85    2.46
   2  -1  -5  468.47   11.28
  -2   1   5  449.84   13.29
  -2   1   5  458.63   12.93
   2   1  -5  446.80   11.78
  -2   1   5  454.43   12.51
  -2  -1   5  451.73   13.22
   1   1  -5    4.70    0.77
  -1  -1   5    6.06    1.26
  -1   1   5    6.36    0.90
  -1   1   5    5.67    1.20
  -1   1   5    6.07    1.05
   1  -1  -5    4.50    0.59
   0   1   5   33.74    2.99
   0   1   5   28.07    2.24
   0  -1   5   26.04    2.44
   0  -1   5   25.13    2.44
   1  -1   5  110.57    5.11
   1  -1   5  116.91    5.76
   1   1   5  114.63    5.86
   1   1   5  100.84    2.99
   1   1   5  113.25    4.59
   2   1   5  227.41    9.09
   2   1   5  232.08    5.94
   2  -1   5  229.68    8.26
   2   1   5  230.28    7.22
   2  -1   5  233.63    9.13
   3   1   5 1128.28   24.95
   3  -1   5 1115.29   28.03
   3   1   5 1156.31   24.33
   3   1   5 1123.60   27.96
   3   1   5 1110.60   28.15
   3  -1   5 1104.44   26.58
   4  -1   5  373.32   10.67
   4   1   5  384.71   10.71
   4  -1   5  346.27   11.64
   4   1   5  362.52   12.76
   4  -1   5  369.95   13.06
   4   1   5  349.49   12.84
   4   1   5  369.03   10.56
   5   1   5    6.35    1.80
   5  -1   5    9.96    1.56
   5   1   5   11.19    1.69
   5  -1   5    8.91    2.03
   5   1   5    9.60    1.95
   6   1   5   19.60    2.37
   6  -1   5   19.13    2.31
   6  -1   5   17.89    2.80
   6   1   5   16.33    2.75
   6   1   5   20.32    2.92
   7  -1   5    7.20    1.56
   7   1   5   10.83    1.93
   7  -1   5   14.00    2.54
   7   1   5   10.32    2.34
   7   1   5   12.47    2.59
   8  -1   5  151.53    7.76
   8   1   5  140.49    7.48
   8  -1   5  149.82    8.53
   8   1   5  139.30    8.24
   8  -1   5  146.22    8.52
   8   1   5  140.56    8.54
   9  -1   5   81.02    5.85
   9   1   5   80.82    5.79
   9   1   5   84.36    6.65
   9   1   5   82.68    6.48
   9  -1   5   80.90    6.40
   9   1   5   67.21    3.28
   9  -1   5   83.14    6.37
  10  -1   5  106.41    7.14
  10   1   5  112.12    7.26
  10  -1   5  114.45    7.60
  10  -1   5  100.46    7.39
  10   1   5  113.13    7.94
  10   1   5   92.04    4.13
  11  -1   5   12.58    2.85
  11  -1   5    9.17    2.28
  11   1   5    8.59    2.18
  11  -1   5    8.90    2.14
  11   1   5   12.86    3.00
  12   1   5    0.70    0.99
  12  -1   5    1.74    1.59
  12  -1   5    2.59    1.71
  12  -1   5    0.39    1.36
  12   1   5    2.27    1.73
  13   1   5    7.23    2.45
  13  -1   5    8.32    2.31
  13  -1   5    9.03    2.46
  13  -1   5   11.04    2.83
  13  -1   5    6.79    2.16
  13   1   5    7.16    2.11
  14  -1   5   12.83    2.80
  14  -1   5   13.87    3.12
  14   1   5    9.79    2.58
  14  -1   5   15.46    3.27
  14   1   5   13.96    3.28
  15   1   5   11.17    2.90
  15  -1   5   15.83    3.34
  15  -1   5   13.63    3.18
  15  -1   5    8.52    2.19
  15   1   5   15.48    3.49
  16   1   5    1.88    1.52
  16  -1   5    5.85    2.31
  16   1   5    6.69    2.56
  16  -1   5    5.45    2.34
  17  -1   5    2.17    1.81
  17   1   5    0.80    1.29
  17   1   5    1.35    1.36
  18  -1   5   -0.55    0.87
  18   1   5    1.27    1.70
  19   1   5    0.22    0.88
  19  -1   5    0.79    1.34
  20   1   5    1.12    1.24
  20  -1   5    0.06    1.04
  20   2  -5    0.76    1.32
 -19  -2   5    8.95    3.45
  19   2  -5    6.63    2.88
  19   2  -5    6.15    2.58
  19  -2  -5    2.85    1.87
 -18  -2   5    6.47    3.28
  18  -2  -5    4.93    2.64
  18   2  -5   11.39    3.43
  18   2  -5    2.49    2.29
  17   2  -5    3.24    1.91
  17   2  -5    3.64    2.30
 -17  -2   5    0.09    1.41
  17  -2  -5    0.62    1.26
  16  -2  -5   -0.24    1.27
  16   2  -5    1.30    1.40
  16   2  -5    4.88    2.54
 -16  -2   5    0.39    1.87
  15   2  -5   14.21    3.83
 -15  -2   5    7.14    2.62
  15   2  -5    8.20    3.11
  15  -2  -5    5.34    2.54
  14  -2  -5   31.81    4.87
  14   2  -5   44.34    6.38
 -14  -2   5   44.39    6.23
  14   2  -5   38.50    5.79
  13  -2  -5   42.98    5.27
 -13  -2   5   53.74    6.36
  13  -2  -5   39.92    4.60
  13   2  -5   38.76    5.46
  12  -2  -5   45.40    5.14
 -12  -2   5   54.16    5.93
  12   2  -5   42.58    5.63
  12  -2  -5   41.99    4.62
 -11  -2   5    5.76    2.12
  11  -2  -5    1.40    1.57
  11   2  -5    1.08    1.34
  11  -2  -5    2.08    1.35
  10   2  -5    6.55    2.04
  10  -2  -5    6.08    1.76
  10  -2  -5    4.75    1.55
 -10  -2   5    4.64    1.48
   9   2  -5  295.81   13.46
   9  -2  -5  258.24   11.79
   9  -2  -5  266.16   11.57
  -9  -2   5  300.09   12.70
   8  -2  -5  284.44   11.94
   8   2  -5  313.78   13.27
   8  -2  -5  299.57   12.10
  -8  -2   5  308.84   12.45
   7  -2  -5  384.23   13.12
   7  -2  -5  379.56   13.33
   7   2  -5  399.15   14.34
  -7  -2   5  401.96   13.52
   6  -2  -5  185.00    7.98
   6   2  -5  184.58    8.45
   6  -2  -5  183.40    8.44
  -6  -2   5  181.18    8.12
   6   2  -5  158.08    5.97
   5  -2  -5  217.14    8.47
   5   2  -5  220.03    9.07
   5  -2  -5  214.48    9.23
  -5  -2   5  216.43    8.96
   4  -2  -5  347.84   10.70
   4  -2  -5  321.39   11.68
   4   2  -5  339.91   11.30
  -4  -2   5  339.42   11.57
   3  -2  -5  176.57    6.50
   3   2  -5  176.51    7.09
   3  -2  -5  185.24    7.98
  -3  -2   5  172.42    7.49
  -3  -2   5  180.23    7.19
   2  -2  -5  350.54   11.93
  -2  -2   5  375.61   11.79
  -2  -2   5  366.57   11.77
   2   2  -5  357.72   10.71
  -1   2   5  432.89   12.16
  -1  -2   5  449.49   13.82
  -1  -2   5  461.15   13.60
   1  -2  -5  440.83   13.72
   0  -2   5  107.29    5.49
   0  -2  -5  105.98    5.72
   0   2   5  110.42    4.62
   0  -2   5  105.80    5.90
   1  -2   5   11.37    1.86
   1   2   5   11.63    1.77
   1   2   5   12.32    1.34
   1  -2   5   13.35    2.07
   2  -2   5   45.81    3.96
   2   2   5   42.26    3.54
   2  -2   5   38.52    3.29
   2   2   5   38.58    2.41
   2   2   5   39.71    2.27
   3  -2   5   74.52    5.41
   3   2   5   77.90    3.20
  -3  -2  -5   61.81    2.90
   3   2   5   70.95    3.62
   3   2   5   75.68    4.99
   3  -2   5   66.70    4.50
   4   2   5   61.70    4.60
  -4  -2  -5   48.07    2.51
   4  -2   5   57.05    4.91
   4   2   5   54.28    3.42
   5  -2   5  245.92   10.78
   5   2   5  233.19    8.46
   5   2   5  265.05   10.53
   6  -2   5   65.65    5.47
   6   2   5   64.65    4.41
   6   2   5   77.41    5.50
   6  -2   5   69.67    4.77
   7  -2   5    0.48    0.75
   7   2   5    1.47    1.04
   7  -2   5    0.86    1.30
   7   2   5   -0.63    1.06
   7   2   5   -1.03    1.38
   8  -2   5    1.08    1.30
   8   2   5    1.54    1.19
   8  -2   5    0.72    1.15
   8   2   5    0.49    1.12
   8   2   5    2.87    1.31
   9   2   5   -1.14    0.96
   9  -2   5    2.30    1.52
   9  -2   5    0.00    0.90
   9   2   5    0.05    1.01
   9   2   5    0.34    1.14
  10  -2   5    8.36    2.47
  10   2   5    7.68    2.26
  10   2   5   12.54    2.69
  10  -2   5    6.96    2.04
  10   2   5    8.55    2.33
  11  -2   5   13.85    2.87
  11  -2   5   10.26    2.37
  11   2   5   17.25    3.18
  11  -2   5   18.06    3.51
  11   2   5   19.88    3.67
  11   2   5   10.71    2.90
  12   2   5    9.94    2.90
  12   2   5    6.22    2.22
  12  -2   5    4.49    1.76
  12  -2   5    8.68    2.75
  12  -2   5    3.27    1.86
  12   2   5    5.40    2.40
  13  -2   5   24.39    4.06
  13  -2   5   20.30    3.56
  13   2   5   20.37    3.54
  13  -2   5   22.80    3.85
  13   2   5   25.82    4.28
  14  -2   5   59.57    6.48
  14   2   5   52.17    5.76
  14  -2   5   44.58    5.32
  14  -2   5   53.65    5.98
  14   2   5   54.01    6.14
  15  -2   5    4.87    2.01
  15   2   5    9.95    3.01
  15   2   5    8.37    2.56
  15  -2   5    7.45    2.59
  16  -2   5    3.71    1.76
  16   2   5    3.87    2.10
  16   2   5    3.22    1.76
  16  -2   5    0.23    1.12
  17   2   5    1.09    0.97
  17  -2   5   -0.35    1.10
  17  -2   5   -0.64    1.11
  17   2   5    3.23    1.84
  18   2   5    0.43    1.44
  18  -2   5    0.75    1.39
  19   2   5    1.06    1.23
  19  -2   5    0.64    1.22
  20   2   5    2.14    1.88
  19   3  -5    4.45    2.40
  18   3  -5   16.88    4.14
  18   3  -5   14.93    4.36
  18  -3  -5   15.78    3.91
  17   3  -5   20.40    4.68
 -17  -3   5   18.60    4.78
  17  -3  -5   11.78    3.30
  17   3  -5   17.71    4.53
  16  -3  -5    9.84    2.95
  16   3  -5   12.06    3.96
 -16  -3   5   10.60    3.73
  15   3  -5    6.37    2.91
 -15  -3   5    8.58    2.92
  15  -3  -5    5.60    2.34
  14  -3  -5    9.97    2.54
  14   3  -5    4.92    2.23
 -14  -3   5    9.07    2.80
  14  -3  -5    5.41    2.08
  13  -3  -5   16.52    3.29
  13   3  -5   13.22    3.16
  13  -3  -5   13.71    2.98
 -13  -3   5   16.02    3.37
  12   3  -5   43.57    5.82
 -12  -3   5   51.47    5.65
  12  -3  -5   40.73    4.86
  12  -3  -5   42.04    5.10
  11  -3  -5   47.42    5.24
  11   3  -5   62.00    6.57
 -11  -3   5   58.13    5.65
  11  -3  -5   49.51    5.20
  10  -3  -5    0.05    0.94
  10  -3  -5    0.49    0.86
  10   3  -5    0.76    2.10
 -10  -3   5    0.03    0.80
   9  -3  -5   74.00    6.00
   9  -3  -5   74.87    6.22
   9   3  -5   84.26    7.10
  -9  -3   5   88.90    6.38
   8   3  -5   32.32    4.01
   8  -3  -5   26.34    3.73
  -8  -3   5   31.28    3.66
   8  -3  -5   29.16    3.69
   7  -3  -5    2.54    1.30
   7  -3  -5    0.49    0.84
  -7  -3   5    1.02    0.29
  -7  -3   5    2.95    1.52
   7   3  -5    3.51    1.69
   6  -3  -5   43.95    3.88
   6  -3  -5   44.80    4.43
  -6  -3   5   47.80    2.72
   6   3  -5   47.98    4.37
  -6  -3   5   53.62    4.36
  -5  -3   5    7.75    1.57
   5   3  -5    8.29    1.94
  -5  -3   5    5.97    1.09
   5  -3  -5    7.15    1.64
   5  -3  -5    4.56    1.28
   4  -3  -5  196.92    9.40
  -4  -3   5  194.83    7.55
  -4  -3   5  206.63    8.74
   4   3  -5  192.64    8.62
   3   3  -5  217.88    8.82
  -3  -3   5  198.63    8.19
   3  -3  -5  219.64    9.70
  -3  -3   5  232.34    9.23
   2  -3  -5  108.31    6.42
  -2  -3   5  106.73    5.89
   2   3  -5  113.55    5.93
  -2  -3   5  113.62    6.11
  -1  -3   5   88.86    5.26
   1  -3  -5   82.90    5.50
   0  -3   5   38.58    3.57
   0  -3  -5   39.71    3.69
   0   3   5   32.77    2.35
   1  -3   5  113.84    6.24
   1   3   5  116.57    4.35
  -1  -3  -5  115.58    6.52
   1  -3   5  113.67    6.84
   2  -3   5  361.40   12.39
   2  -3   5  349.99   13.29
  -2  -3  -5  367.86   12.70
   2   3   5  368.07   11.06
   2   3   5  330.81    8.46
   3  -3   5 1045.15   28.59
   3   3   5 1060.03   28.07
   3   3   5 1055.29   25.37
   4   3   5  500.32   16.47
   4   3   5  501.30   14.73
   4  -3   5  488.48   17.15
   5  -3   5  396.36   15.33
   5   3   5  394.58   13.07
   5  -3   5  407.81   15.40
   5   3   5  411.59   14.55
   6   3   5  187.77    8.54
   6  -3   5  193.66   10.25
   6   3   5  178.52    9.08
   6  -3   5  171.26    9.53
   7   3   5  119.16    6.65
   7  -3   5  138.08    8.66
   7   3   5  123.55    7.42
   8   3   5  261.32   11.22
   8  -3   5  258.50   12.55
   8  -3   5  262.96   13.15
   8   3   5  280.09   12.10
   9  -3   5  226.89   11.94
   9  -3   5  249.27   12.79
   9  -3   5  255.19   11.82
   9   3   5  244.52   11.55
   9   3   5  232.02   11.04
  10  -3   5  182.22   10.22
  10   3   5  169.87    9.64
  10  -3   5  181.55   11.11
  10   3   5  175.75    9.85
  10  -3   5  168.57   10.27
  10   3   5  176.59   10.53
  11  -3   5  105.34    8.02
  11  -3   5  101.40    8.26
  11   3   5   93.52    7.32
  11   3   5   94.92    7.30
  11   3   5   95.07    7.82
  12   3   5   16.26    3.12
  12  -3   5   21.16    3.71
  12  -3   5   23.74    4.11
  12   3   5   20.37    3.60
  12   3   5   19.30    3.71
  13   3   5    7.11    2.23
  13  -3   5    7.82    2.53
  13   3   5   12.14    2.95
  13  -3   5    6.36    2.45
  13   3   5    8.25    2.81
  14  -3   5   23.06    4.16
  14  -3   5   26.86    4.51
  14   3   5   25.77    4.34
  14   3   5   26.75    4.63
  15  -3   5   48.58    6.30
  15   3   5   43.78    5.70
  15  -3   5   52.95    6.39
  15   3   5   49.56    6.40
  16   3   5   18.67    3.84
  16  -3   5   20.72    4.14
  16  -3   5   18.79    3.88
  16   3   5   21.89    4.34
  17  -3   5    2.04    1.56
  17  -3   5   -0.57    1.56
  17   3   5    3.01    2.16
  17   3   5    3.44    2.08
  18  -3   5    1.39    1.15
  18   3   5    0.88    1.57
  18  -3   5   -0.01    1.04
  19  -3   5    0.61    1.14
  19   3   5   -0.99    1.54
  18   4  -5    7.59    3.16
  17   4  -5    4.96    2.96
  17  -4  -5    2.38    1.82
  16  -4  -5    3.25    1.75
  16   4  -5    4.53    2.14
  15   4  -5   17.79    4.49
  15  -4  -5   15.35    3.55
  15  -4  -5   17.46    3.96
  14  -4  -5   35.16    5.01
  14  -4  -5   34.37    5.06
 -14  -4   5   35.49    5.12
  14   4  -5   47.97    6.75
  13  -4  -5   86.35    7.82
  13  -4  -5   78.41    7.62
  13   4  -5   89.14    8.94
 -13  -4   5   90.59    7.89
  12  -4  -5   72.48    6.91
  12   4  -5   79.24    8.03
  12  -4  -5   68.13    6.84
 -12  -4   5   78.15    6.87
  11   4  -5   56.88    6.51
  11  -4  -5   41.83    5.07
  11  -4  -5   47.96    5.65
 -11  -4   5   53.51    5.34
  10  -4  -5   38.74    4.72
  10  -4  -5   36.47    4.74
  10   4  -5   44.46    5.68
 -10  -4   5   38.32    4.41
   9  -4  -5  156.02    9.23
   9   4  -5  165.01   10.24
   9  -4  -5  148.17    9.75
  -9  -4   5  160.02    8.92
   8  -4  -5  383.60   16.42
  -8  -4   5  402.06   14.88
   8   4  -5  406.30   16.44
   8  -4  -5  392.20   15.42
   7  -4  -5  824.94   26.51
   7   4  -5  847.36   25.92
  -7  -4   5  864.00   24.32
   6  -4  -5  286.02   13.39
  -6  -4   5  294.96    9.67
  -6  -4   5  303.89   12.02
   6   4  -5  303.98   12.89
   5  -4  -5  122.51    8.11
  -5  -4   5  131.91    6.27
   5   4  -5  135.15    7.94
  -5  -4   5  126.90    7.16
   4  -4  -5   92.21    6.84
   4   4  -5  108.47    6.77
  -4  -4   5   97.97    5.56
  -4  -4   5  101.00    6.19
  -3  -4   5  515.19   16.27
   3  -4  -5  500.20   17.76
  -3  -4   5  500.26   15.92
   3   4  -5  538.30   17.21
  -2  -4   5  522.98   16.35
   2  -4  -5  516.71   17.66
  -2  -4   5  507.27   16.45
  -1  -4   5  732.97   20.81
   1  -4  -5  743.44   22.12
  -1  -4   5  702.98   21.20
   0  -4   5  320.37   11.91
   0  -4  -5  312.13   12.55
   0  -4   5  298.20   12.32
   1  -4   5   21.55    3.10
   1  -4   5   18.58    2.65
   1   4   5   18.91    1.60
  -1  -4  -5   23.07    2.99
   2   4   5    4.09    1.19
  -2  -4  -5    7.24    1.90
   2  -4   5    6.55    2.14
   3   4   5   91.09    5.59
   3  -4   5   92.12    6.76
  -3  -4  -5   88.88    6.17
   4   4   5  291.72   11.30
   4  -4   5  270.43   12.70
   5   4   5  357.04   13.24
   5  -4   5  363.71   15.37
   5   4   5  356.02   14.44
   6   4   5    8.32    2.27
   6  -4   5    8.12    2.66
   6   4   5    7.94    2.20
   7   4   5   14.30    2.87
   7   4   5   12.19    2.45
   7  -4   5   14.27    3.09
   8   4   5   20.04    3.20
   8   4   5   18.65    3.06
   8   4   5   22.14    3.21
   8  -4   5   17.36    3.48
   9   4   5    4.76    2.07
   9   4   5    1.76    1.34
   9  -4   5    4.95    2.08
  10  -4   5   10.53    3.01
  10   4   5    8.40    2.37
  10   4   5   10.89    2.66
  11   4   5    0.01    1.01
  11  -4   5    0.68    1.36
  11   4   5   -0.29    1.04
  12   4   5    8.55    2.64
  12  -4   5    7.05    2.40
  12   4   5    9.47    2.53
  12   4   5    8.61    2.28
  13   4   5   50.32    5.76
  13   4   5   51.50    6.03
  13  -4   5   56.63    6.78
  13   4   5   51.40    6.34
  14   4   5   26.84    4.65
  14  -4   5   27.82    4.80
  14   4   5   28.08    4.80
  15  -4   5   20.68    4.15
  15   4   5   16.52    3.82
  15   4   5   18.12    3.83
  16   4   5    4.44    2.51
  16  -4   5   -0.35    1.38
  16   4   5    3.61    1.93
  16  -4   5    1.51    1.66
  17   4   5    1.24    1.67
  17  -4   5    1.94    1.51
  17  -4   5    3.38    2.09
  18   4   5    5.65    2.47
  18  -4   5    6.10    2.58
  18  -4   5    5.54    2.71
  19   4   5    9.51    3.29
  16  -5  -5    2.65    1.80
  16  -5  -5    3.48    2.12
  16   5  -5    6.90    3.30
  15   5  -5    3.02    2.38
  15  -5  -5    1.73    1.78
  15  -5  -5    5.25    2.57
  14  -5  -5    9.79    3.19
  14   5  -5    8.15    3.40
  14  -5  -5    4.49    2.07
  13  -5  -5   17.05    3.78
  13   5  -5   19.90    4.76
  12   5  -5   28.36    5.03
  12  -5  -5   28.99    4.85
  11   5  -5   12.55    3.63
  11  -5  -5   10.21    2.80
  10   5  -5    6.80    2.47
 -10  -5   5    9.97    2.39
  10  -5  -5    6.85    2.23
   9   5  -5   20.23    3.77
  -9  -5   5   19.36    3.21
   9  -5  -5   21.87    4.13
   8   5  -5    6.26    2.54
  -8  -5   5    4.35    1.62
   8  -5  -5    1.30    1.70
   7  -5  -5   12.18    2.87
  -7  -5   5   13.11    2.51
   7   5  -5   17.52    3.40
   6   5  -5    6.07    2.36
   6  -5  -5    4.54    1.48
  -6  -5   5    1.09    0.65
  -6  -5   5    2.28    1.13
  -5  -5   5    5.90    1.61
   5  -5  -5    3.06    1.71
  -5  -5   5    4.80    1.42
   5   5  -5    3.86    1.76
  -4  -5   5   56.17    4.87
   4   5  -5   47.20    5.02
   4  -5  -5   48.75    5.31
  -4  -5   5   48.56    4.38
   3   5  -5  227.00   11.36
  -3  -5   5  223.98   10.26
   3  -5  -5  198.65   11.17
  -3  -5   5  225.56   10.28
  -2  -5   5  239.58   10.65
  -2  -5   5  234.66   10.77
   2  -5  -5  227.79   11.72
   1  -5  -5  106.58    7.70
  -1  -5   5  104.82    6.73
  -1  -5   5  106.25    6.99
   0  -5   5   51.64    4.84
   0  -5   5   40.28    4.19
   0  -5  -5   43.76    4.87
  -1  -5  -5  137.91    8.40
   1  -5   5  130.41    8.23
   2   5   5  233.20   10.55
  -2  -5  -5  237.32   11.42
   2  -5   5  221.40   11.53
  -3  -5  -5  558.49   19.21
   3   5   5  548.44   18.09
   3  -5   5  508.75   19.57
  -4  -5  -5  517.66   18.51
   4  -5   5  501.29   19.58
   4   5   5  540.54   18.16
   5   5   5  116.42    7.71
   5  -5   5  110.07    8.38
   6  -5   5  148.64   10.09
   6   5   5  155.48    9.30
   6   5   5  162.38    9.96
   7  -5   5  127.96    9.53
   7   5   5  137.20    9.20
   7   5   5  140.51    8.98
   8   5   5  205.29   11.48
   8   5   5  201.30   11.43
   8  -5   5  197.52   12.22
   9   5   5  270.89   13.88
   9   5   5  265.35   13.48
   9   5   5  288.10   14.06
   9  -5   5  273.66   15.12
  10   5   5  189.94   11.46
  10  -5   5  169.14   11.83
  10   5   5  201.57   11.69
  11   5   5   62.02    6.49
  11  -5   5   60.65    7.08
  11   5   5   59.53    6.49
  12   5   5   18.52    3.88
  12  -5   5   21.96    4.32
  12   5   5   22.72    3.95
  13   5   5   19.17    3.93
  13  -5   5   13.31    3.22
  13   5   5   14.50    3.63
  14   5   5   34.72    5.62
  14  -5   5   34.79    5.53
  14   5   5   32.48    5.40
  15   5   5   19.69    4.46
  15  -5   5   26.81    5.01
  15   5   5   19.33    4.61
  16  -5   5   13.64    3.74
  16   5   5   12.76    3.75
  16   5   5   11.67    3.63
  17   5   5    1.62    2.54
  17  -5   5    2.53    1.73
  18   5   5   -0.15    1.03
  16  -6  -5    1.27    1.39
  15  -6  -5    2.74    1.72
  14  -6  -5    7.75    3.14
  14   6  -5   15.26    4.46
  13  -6  -5   34.27    5.80
  13   6  -5   42.23    6.77
  12   6  -5   68.71    8.43
  12  -6  -5   58.58    7.49
  11  -6  -5   35.62    5.79
  11   6  -5   36.29    5.86
  10  -6  -5   46.51    6.40
  10   6  -5   48.50    6.84
   9   6  -5   91.75    8.90
   9  -6  -5   91.27    8.84
   8  -6  -5  163.48   11.80
   8   6  -5  171.36   11.75
  -7  -6   5  153.81    8.99
   7  -6  -5  160.24   11.46
   6   6  -5  197.05   11.97
   6  -6  -5  161.17   11.47
  -6  -6   5  173.26    9.47
  -5  -6   5  110.41    7.39
  -5  -6   5  110.19    7.29
   5  -6  -5  108.15    8.99
   5   6  -5  125.46    9.23
  -4  -6   5  123.32    7.76
   4   6  -5  136.96    9.69
   4  -6  -5  128.24    9.63
  -4  -6   5  127.93    8.07
   3   6  -5  153.86   10.21
  -3  -6   5  128.24    7.99
   3  -6  -5  142.86   10.09
  -3  -6   5  134.56    8.48
   2   6  -5  226.97   12.49
  -2  -6   5  189.10   10.04
   2  -6  -5  195.01   11.76
  -2  -6   5  192.54   10.57
  -1  -6   5  204.85   11.06
   1  -6  -5  206.21   11.95
   0  -6  -5  224.71   12.23
   0  -6   5  204.13   11.36
  -1  -6  -5   24.48    3.97
   1  -6   5   27.66    4.13
   2   6   5   73.00    6.12
   2  -6   5   68.90    6.53
  -2  -6  -5   74.14    6.87
   3   6   5   65.83    6.00
  -3  -6  -5   70.57    6.55
   3  -6   5   69.66    6.81
   4  -6   5   30.37    4.56
   4   6   5   32.81    4.27
  -4  -6  -5   31.69    4.53
   5   6   5   33.93    4.50
   5  -6   5   32.08    4.79
   6   6   5   10.87    3.02
   6  -6   5    4.87    2.16
   6   6   5    9.12    2.59
   7  -6   5   -1.62    1.43
   7   6   5   -0.17    1.10
   7   6   5   -0.63    1.26
   8   6   5    1.25    0.92
   8   6   5    2.07    1.68
   8  -6   5    0.84    1.10
   9   6   5    8.25    2.69
   9  -6   5    6.70    2.82
   9   6   5    7.39    2.70
  10   6   5    3.78    1.95
  10   6   5    1.25    1.74
  10  -6   5    2.22    1.87
  10   6   5    1.74    1.63
  11   6   5    0.71    1.40
  11   6   5   -0.88    1.54
  11  -6   5    0.65    1.47
  12   6   5    1.40    1.69
  12  -6   5   -0.85    1.24
  13   6   5   14.92    3.93
  13  -6   5   19.83    4.53
  14   6   5   15.42    4.02
  14  -6   5   14.67    4.04
  14   6   5   13.83    4.02
  15   6   5    1.96    1.31
  15  -6   5    4.36    2.44
  15   6   5   -1.18    1.93
  16   6   5    0.70    1.57
  16   6   5    1.55    1.72
  13  -7  -5    2.03    2.05
  12  -7  -5    8.96    3.38
  12   7  -5    8.65    3.32
  12   7  -5    8.24    2.92
  11   7  -5    7.26    3.18
  11  -7  -5    5.00    2.75
  10   7  -5   -1.95    2.40
  10  -7  -5    6.97    3.28
   9  -7  -5   -0.76    1.51
   9   7  -5    3.38    2.43
   8   7  -5    2.55    2.49
   8  -7  -5    0.04    1.33
   7  -7  -5   -1.32    1.12
   7   7  -5    1.36    1.87
   6   7  -5    3.06    2.68
   6  -7  -5    3.44    2.32
   5   7  -5    2.67    2.38
   5  -7  -5    2.19    1.74
   4  -7  -5   27.06    4.82
   4   7  -5   30.18    5.14
   3  -7  -5   43.19    5.94
   3   7  -5   50.25    6.45
  -3  -7   5   32.23    4.46
  -2  -7   5   54.77    5.92
   2  -7  -5   52.41    6.47
   1  -7  -5   54.49    6.60
  -1  -7   5   54.53    5.95
   0  -7  -5   36.27    5.35
   0  -7   5   36.45    5.05
   1  -7   5   39.57    5.28
  -1  -7  -5   39.84    5.40
   2   7   5   85.04    7.21
   2  -7   5   82.05    7.90
  -2  -7  -5   95.28    8.43
   3   7   5  135.97    9.39
   3  -7   5  126.46    9.96
  -3  -7  -5  141.72   10.25
   4   7   5   51.65    5.82
   4  -7   5   52.31    6.44
  -4  -7  -5   62.63    6.80
   5   7   5   46.33    5.79
   5  -7   5   49.64    6.40
   6   7   5   97.17    8.58
   6  -7   5   84.45    8.43
   7   7   5   51.05    6.47
   7   7   5   55.25    6.73
   7  -7   5   50.79    6.61
   8   7   5   51.22    6.63
   8  -7   5   51.83    6.87
   8   7   5   53.10    6.60
   9   7   5   44.36    6.12
   9   7   5   56.37    7.14
   9  -7   5   59.10    7.48
  10   7   5   44.69    6.23
  10  -7   5   45.75    6.69
  10   7   5   49.96    6.91
  11   7   5   29.97    5.12
  11   7   5   25.13    5.01
  11  -7   5   26.01    5.24
  12   7   5   12.90    3.82
  12  -7   5   15.80    4.21
  13   7   5    6.96    2.98
  14   7   5    4.17    2.66
  10  -8  -5   11.19    3.70
   9   8  -5   20.16    5.29
   9  -8  -5   22.11    5.14
   8   8  -5   23.48    5.26
   8  -8  -5   18.00    4.61
   7   8  -5   30.37    5.97
   7  -8  -5   25.74    5.19
   6   8  -5   27.35    5.58
   6  -8  -5   26.07    5.35
   5  -8  -5   43.40    6.67
   5   8  -5   40.63    6.42
   4   8  -5   55.68    7.49
   4  -8  -5   42.45    6.57
   3   8  -5   29.47    5.74
   3  -8  -5   23.05    4.86
   2   8  -5   42.04    6.45
   2  -8  -5   33.90    5.55
  -2  -8   5   23.24    4.37
   1   8  -5   42.38    6.57
   1  -8  -5   41.68    6.27
  -1  -8   5   36.51    5.38
   0  -8  -5   36.63    5.66
   0  -8   5   32.17    5.05
   1   8   5   16.83    3.46
   1  -8   5   17.70    3.95
  -1  -8  -5   24.96    4.63
   2  -8   5    9.40    2.91
   2   8   5   10.05    2.79
  -2  -8  -5    8.69    2.82
  -3  -8  -5   10.81    3.32
   3  -8   5    7.29    2.50
   3   8   5    6.89    2.51
   4   8   5    4.07    1.97
   4  -8   5   10.95    3.51
  -4  -8  -5    9.24    3.03
   5  -8   5    7.42    2.83
   5   8   5    6.09    2.48
   6   8   5    0.91    1.76
   6  -8   5    1.70    1.46
   7   8   5   -3.29    2.33
   7  -8   5    1.23    1.44
   7   8   5    1.08    1.68
   8   8   5   -0.90    1.60
   8  -8   5    3.60    2.16
   8   8   5    2.22    2.03
   9   8   5    0.08    1.49
   9   8   5    1.04    1.35
   9  -8   5    2.67    2.02
  10   8   5   -1.24    1.43
  10   8   5   -1.02    1.78
  11   8   5   -0.26    1.45
  11   8   5    0.93    1.69
   5  -9  -5    1.77    1.92
   4   9  -5    5.28    3.06
   4  -9  -5    0.22    1.11
   3   9  -5    2.17    1.99
   3  -9  -5   -0.15    1.89
   2  -9  -5    6.69    2.88
   2   9  -5   10.00    3.51
   1   9  -5   11.22    3.75
   1  -9  -5    4.09    2.36
   0   9   5   12.17    3.15
   0   9  -5   17.77    4.60
   0  -9  -5   13.68    3.83
   0  -9   5   14.31    3.87
  -1  -9  -5    9.01    3.15
   1  -9   5    7.13    2.73
   1   9   5    4.58    1.97
  -2  -9  -5    5.06    2.75
   2  -9   5    2.53    1.88
   2   9   5   -0.52    1.50
   3   9   5    9.88    3.11
  -3  -9  -5   12.84    3.83
   3  -9   5    9.21    3.20
   4   9   5    6.52    2.67
  -4  -9  -5    9.78    3.34
   4  -9   5    5.37    2.59
   5  -9   5    7.95    3.14
   5   9   5    6.15    2.75
   6   9   5   10.49    3.30
   6  -9   5    3.79    2.30
   7   9   5   11.01    3.45
   7   9   5    5.19    2.48
   8   9   5    5.40    2.87
  19   0  -6   35.63    6.03
  18   0  -6   15.81    3.73
  18   0  -6   13.01    3.54
  17   0  -6    9.68    3.09
  17   0  -6    7.90    2.69
  16   0  -6   83.92    8.34
  16   0  -6   76.42    8.05
  15   0  -6   62.30    7.06
  15   0  -6   50.82    6.30
  14   0  -6  265.44   14.67
  14   0  -6  290.11   15.31
  13   0  -6  217.00   12.57
  13   0  -6  225.79   13.07
  12   0  -6  237.06   12.82
  12   0  -6  253.31   13.46
  11   0  -6  291.27   13.99
  11   0  -6  318.59   14.99
  10   0  -6  444.08   17.23
  10   0  -6  442.27   17.78
   9   0  -6  225.39   11.21
   9   0  -6  229.86   11.78
   8   0  -6  658.23   20.36
   8   0  -6  671.26   21.59
   7   0  -6  907.14   25.67
   7   0  -6  917.71   27.13
  -7   0   6  947.07   21.92
   6   0  -6  562.33   19.04
  -6   0   6  577.55   17.95
  -6   0   6  601.99   15.66
   6   0  -6  572.98   17.79
   5   0  -6    0.63    1.01
  -5   0   6    0.87    0.82
   5   0  -6    1.28    0.76
  -5   0   6    3.65    1.19
   4   0  -6  489.82   14.26
  -4   0   6  476.59   14.73
  -4   0   6  472.91   14.12
  -4   0   6  475.86   11.83
   4   0  -6  449.95   15.59
   3   0  -6   49.64    4.20
  -3   0   6   54.05    3.90
  -3   0   6   46.05    3.62
  -3   0   6   54.45    3.20
   3   0  -6   55.90    3.45
   2   0  -6  153.14    5.47
  -2   0   6  118.40    4.13
   2   0  -6  142.41    6.99
  -2   0   6  150.50    7.03
  -2   0   6  146.16    6.51
  -2   0   6  154.96    6.27
  -1   0   6  151.47    7.51
  -1   0   6  167.13    7.06
  -1   0   6  158.81    6.72
   1   0  -6  158.13    5.04
   1   0  -6  160.58    7.15
   0   0  -6    7.24    0.68
   0   0   6    6.64    1.30
   0   0  -6    8.36    1.66
   0   0   6    8.94    1.96
  -1   0  -6   31.92    2.47
   1   0   6   39.19    3.59
   1   0   6   32.38    3.55
   1   0   6   26.44    2.53
   2   0   6   50.79    3.46
  -2   0  -6   56.36    2.33
  -2   0  -6   58.63    3.06
   2   0   6   57.36    4.76
   2   0   6   59.51    4.61
   3   0   6  110.61    6.68
  -3   0  -6  119.83    4.53
   3   0   6  102.20    5.30
   3   0   6  115.97    6.99
   4   0   6    1.34    0.51
   4   0   6    0.99    1.20
   4   0   6    0.23    0.61
   5   0   6   87.19    4.32
   5   0   6   81.64    6.11
   5   0   6   84.30    6.34
   6   0   6  836.81   21.16
   6   0   6  813.70   24.51
   7   0   6  885.71   23.05
   7   0   6  853.93   25.71
   8   0   6  376.49   13.29
   8   0   6  354.27   14.84
   9   0   6  177.95    8.95
   9   0   6  184.91   10.25
  10   0   6  261.28   11.70
  10   0   6  265.07   12.90
  11   0   6  258.60   12.18
  11   0   6  273.96   13.39
  12   0   6  405.06   16.40
  12   0   6  427.13   17.73
  13   0   6  236.15   12.27
  13   0   6  241.60   13.10
  14   0   6  133.40    9.31
  14   0   6  155.62    9.92
  14   0   6  157.78   10.54
  15   0   6   70.78    6.90
  15   0   6   79.65    7.08
  15   0   6   79.68    7.62
  16   0   6   31.93    4.90
  16   0   6   32.96    4.86
  17   0   6   18.42    3.77
  17   0   6   19.19    4.00
  18   0   6   62.75    7.02
  18   0   6   63.27    7.07
  19   0   6   23.04    4.39
  20   0   6    7.00    2.68
  20   1  -6    0.15    1.11
 -20  -1   6   -0.93    2.24
  19   1  -6    2.28    1.94
  19   1  -6    5.51    2.36
  19  -1  -6    2.10    2.01
 -19  -1   6    5.26    3.13
 -18  -1   6   17.23    4.84
  18  -1  -6   12.05    3.52
  18   1  -6    9.73    3.19
  18   1  -6    8.12    2.71
  17  -1  -6    1.97    1.76
  17   1  -6    4.16    2.14
  17   1  -6    3.28    1.90
 -17  -1   6    2.16    2.53
  16   1  -6   10.95    3.52
  16   1  -6    7.81    2.75
 -16  -1   6   13.67    4.23
  16  -1  -6    9.71    2.89
  15  -1  -6   12.45    3.14
  15   1  -6   17.37    3.91
  15   1  -6   12.96    3.46
 -15  -1   6   20.44    4.37
  14  -1  -6    6.24    2.06
  14   1  -6    5.49    2.28
  14   1  -6    5.05    2.85
 -14  -1   6    5.85    2.76
  13  -1  -6    9.46    2.54
  13   1  -6    8.67    2.54
  13  -1  -6    5.17    1.81
 -13  -1   6    7.20    2.35
  13   1  -6    7.86    2.52
  12  -1  -6   35.76    4.68
  12  -1  -6   37.72    4.07
  12   1  -6   43.18    5.56
  12  -1  -6   41.01    5.23
 -12  -1   6   52.42    5.96
  12   1  -6   48.26    5.81
  11  -1  -6  112.45    8.01
  11   1  -6  108.41    8.46
  11   1  -6  113.27    8.80
  11  -1  -6   98.57    6.56
 -11  -1   6  117.25    8.75
  11  -1  -6   99.09    8.01
 -10   1   6  354.88   11.41
  10   1  -6  377.89   16.57
 -10  -1   6  384.49   15.98
  10   1  -6  351.52   15.68
  10  -1  -6  344.52   15.49
  10  -1  -6  354.48   13.29
  10  -1  -6  325.43   14.34
   9  -1  -6  627.70   21.09
   9  -1  -6  703.57   20.40
   9   1  -6  669.45   22.59
  -9   1   6  719.42   18.73
  -9  -1   6  718.88   22.78
   9  -1  -6  648.29   22.69
   8  -1  -6  504.14   18.64
   8  -1  -6  532.38   16.44
  -8  -1   6  516.76   17.95
  -8   1   6  539.88   15.33
   8   1  -6  515.48   18.20
   7  -1  -6  455.11   15.81
   7   1  -6  518.66   17.36
  -7  -1   6  514.01   17.01
   7  -1  -6  510.49   15.79
  -7   1   6  520.60   15.09
   7  -1  -6  484.30   17.84
  -6  -1   6  518.60   12.77
   6  -1  -6  540.23   15.77
   6   1  -6  535.99   16.74
  -6  -1   6  583.37   17.07
  -6   1   6  553.97   15.32
   6  -1  -6  522.73   17.82
   6  -1  -6  500.04   15.57
   5  -1  -6  549.91   17.97
   5   1  -6  559.17   16.43
   5  -1  -6  546.51   15.85
   5  -1  -6  554.88   15.55
  -5  -1   6  528.33   16.20
  -5   1   6  540.68   15.60
   4  -1  -6 2190.00   46.22
  -4   1   6 2162.21   47.44
  -4  -1   6 2063.98   47.58
   4  -1  -6 2202.87   49.92
   4  -1  -6 2110.67   47.31
  -4   1   6 2021.71   47.44
   4   1  -6 2153.77   47.18
   3  -1  -6 1403.23   30.39
  -3   1   6 1344.62   32.22
  -3   1   6 1379.49   32.71
  -3  -1   6 1344.55   32.48
   3   1  -6 1368.62   30.97
   3  -1  -6 1465.55   34.56
   2  -1  -6  808.75   17.57
   2   1  -6  806.30   18.46
  -2   1   6  727.18   18.32
  -2   1   6  773.71   20.03
  -2   1   6  756.27   20.75
  -2  -1   6  773.24   20.36
   1  -1  -6 1623.88   30.99
   1   1  -6 1573.68   32.22
  -1  -1   6 1581.76   34.84
  -1   1   6 1518.46   34.42
  -1   1   6 1483.74   35.84
  -1  -1   6 1553.60   35.12
  -1   1   6 1412.63   31.34
   0   1   6 2159.05   48.45
   0  -1   6 2224.21   47.65
   0   1   6 2198.61   46.13
   0  -1   6 2091.76   46.95
   1  -1   6 3390.53   73.94
   1   1   6 3600.25   75.98
   1   1   6 3646.70   76.08
   1  -1   6 3614.10   75.52
   1   1   6 3679.44   73.10
   2  -1   6 2571.25   56.32
   2   1   6 2637.87   58.35
   2   1   6 2719.82   58.68
   2  -1   6 2776.35   58.46
   2   1   6 2712.55   55.10
   3  -1   6 2976.40   64.12
   3   1   6 3109.49   58.26
   3   1   6 2895.77   60.13
   3  -1   6 2803.37   61.81
   3   1   6 2949.40   64.10
   3   1   6 2929.27   64.33
  -3  -1  -6 2681.28   58.04
   4  -1   6 1478.44   36.04
   4   1   6 1544.41   31.43
   4   1   6 1531.81   32.55
   4   1   6 1351.60   30.57
   4  -1   6 1421.24   33.81
   4   1   6 1544.25   36.28
   4   1   6 1440.78   36.12
   5  -1   6  897.06   21.31
   5   1   6  911.46   21.17
   5   1   6  901.23   24.81
   5  -1   6  877.69   24.65
   5   1   6  879.38   24.86
   6  -1   6  787.16   20.39
   6   1   6  771.92   20.20
   6   1   6  796.24   23.50
   6  -1   6  746.94   23.07
   6   1   6  766.23   23.49
   7  -1   6  657.62   18.56
   7   1   6  637.48   18.37
   7   1   6  651.60   20.99
   7  -1   6  625.90   20.72
   7   1   6  627.14   21.03
   8  -1   6  814.49   22.60
   8   1   6  772.40   22.20
   8  -1   6  774.75   24.49
   8   1   6  800.13   25.07
   8   1   6  817.96   24.84
   9  -1   6  215.71    9.66
   9   1   6  201.21    9.25
   9   1   6  213.77   10.88
   9  -1   6  207.43   10.67
   9   1   6  221.67   11.23
  10  -1   6   21.35    3.77
  10  -1   6   17.81    2.85
  10   1   6   10.58    2.25
  10  -1   6   13.82    2.79
  10   1   6   17.99    3.52
  11  -1   6   60.20    5.56
  11   1   6   57.90    5.33
  11  -1   6   57.55    5.86
  11   1   6   61.10    6.23
  11  -1   6   63.23    6.00
  12  -1   6   26.30    4.02
  12   1   6   21.93    3.28
  12  -1   6   17.18    3.12
  12   1   6   28.33    4.35
  12  -1   6   18.82    3.18
  13  -1   6   81.11    6.96
  13   1   6   77.43    6.72
  13  -1   6   80.65    7.12
  13  -1   6   82.60    7.31
  13   1   6   83.37    7.48
  14  -1   6   40.32    5.18
  14   1   6   39.78    4.95
  14  -1   6   47.97    5.55
  14  -1   6   45.15    5.39
  14   1   6   43.60    5.53
  14  -1   6   45.36    5.43
  15  -1   6   23.81    4.09
  15   1   6   21.24    3.90
  15  -1   6   29.13    4.47
  15  -1   6   25.45    4.09
  15   1   6   25.76    4.46
  16  -1   6    1.91    1.50
  16   1   6    2.17    1.77
  16  -1   6    1.38    1.12
  16  -1   6    2.96    1.83
  16   1   6    1.74    1.51
  17  -1   6    2.19    1.64
  17   1   6    3.30    2.03
  17   1   6    1.63    1.38
  18   1   6    4.04    2.14
  18  -1   6    1.65    1.56
  18   1   6    2.46    1.70
  19   1   6   -0.89    1.00
  19  -1   6   -0.65    1.08
  20  -1   6   -0.58    1.12
  20   1   6    0.55    1.32
  20   2  -6    6.66    2.65
  19  -2  -6   20.16    4.54
  19   2  -6   18.88    4.37
 -19  -2   6   27.37    6.56
  18  -2  -6   16.42    4.03
  18   2  -6   19.15    4.33
  18   2  -6   15.99    4.14
 -18  -2   6   30.74    6.43
  17   2  -6   11.08    3.45
 -17  -2   6   13.78    4.47
  17   2  -6   14.10    4.03
  17  -2  -6    5.94    2.61
 -16  -2   6   28.39    5.49
  16   2  -6   18.72    4.27
  16   2  -6   20.81    4.51
  16  -2  -6   16.84    3.63
  15  -2  -6   91.63    8.41
  15   2  -6  103.24    9.78
  15   2  -6  113.06    9.96
  14  -2  -6  141.24   10.23
  14   2  -6  178.04   12.51
  14   2  -6  165.80   12.02
  13   2  -6  147.86   10.98
  13  -2  -6  124.73    9.27
  13  -2  -6  127.97    8.68
  12  -2  -6  124.83    8.80
  12  -2  -6  131.34    8.54
 -12  -2   6  157.61   10.74
  12   2  -6  145.31   10.42
  11  -2  -6  161.98    9.84
  11   2  -6  188.33   11.69
  11  -2  -6  190.04   10.17
  10  -2  -6  152.36    9.08
  10  -2  -6  156.34    8.94
 -10  -2   6  162.93    9.86
  10   2  -6  170.50   10.47
   9   2  -6  410.82   16.56
   9  -2  -6  395.37   14.94
  -9  -2   6  432.45   16.22
   8  -2  -6  404.03   14.84
   8   2  -6  419.85   16.25
   8  -2  -6  411.25   15.13
  -8  -2   6  448.30   15.87
   7  -2  -6  294.14   11.11
   7   2  -6  321.48   12.62
   7  -2  -6  310.39   11.88
  -7  -2   6  315.02   12.03
   6  -2  -6   58.37    4.77
   6  -2  -6   60.65    4.44
   6   2  -6   54.01    4.45
  -6  -2   6   59.50    4.69
   5  -2  -6   33.03    3.02
   5  -2  -6   26.97    3.16
  -5  -2   6   33.95    3.43
   5   2  -6   35.03    3.33
  -4  -2   6   95.64    5.07
   4  -2  -6   91.32    4.76
   4  -2  -6   88.85    5.66
   4   2  -6   89.34    5.23
  -4  -2   6   93.97    5.71
   3  -2  -6  271.67    8.67
  -3  -2   6  279.88   10.02
   3  -2  -6  266.52   10.54
  -3  -2   6  274.11   10.31
   3   2  -6  265.01    9.40
   2  -2  -6  403.88   13.44
  -2   2   6  393.36   12.33
  -2   2   6  394.25   13.69
  -2  -2   6  413.30   13.24
   2   2  -6  395.75   11.71
  -2  -2   6  399.67   13.08
  -1  -2   6   55.20    4.32
   1  -2  -6   57.87    4.42
  -1   2   6   59.40    3.75
  -1   2   6   54.86    4.36
   1   2  -6   58.17    3.49
  -1  -2   6   53.22    4.06
   0   2   6   67.01    3.14
   0  -2   6   82.54    5.47
   0   2   6   77.06    4.05
   0   2   6   76.38    5.24
   0  -2   6   75.34    4.75
   1  -2   6   29.40    3.02
   1   2   6   26.43    3.14
   1   2   6   28.57    1.90
   1   2   6   30.72    2.40
   1  -2   6   30.85    3.46
   2   2   6   19.41    2.68
   2   2   6   19.63    1.63
   2  -2   6   19.80    3.03
   2  -2   6   19.07    2.51
   2   2   6   20.68    1.88
   3   2   6   22.59    3.00
   3   2   6   22.25    1.91
   3   2   6   21.49    1.91
   3  -2   6   23.06    3.21
   3  -2   6   27.78    2.92
   4   2   6   99.69    4.36
   4  -2   6   97.23    5.95
   4  -2   6   99.06    6.80
   4   2   6   92.48    6.15
   4   2   6   91.20    4.32
   5   2   6  230.53    8.38
   5  -2   6  252.48   11.34
   5   2   6  243.57   10.74
   6   2   6  381.09   12.32
   6  -2   6  391.37   15.12
   6   2   6  384.53   14.53
   6   2   6  380.90   14.87
   7  -2   6  391.95   15.63
   7   2   6  399.98   15.29
   7   2   6  400.40   13.51
   7   2   6  399.13   15.77
   7  -2   6  424.67   14.23
   8  -2   6  240.58   10.53
   8   2   6  233.76   11.26
   8   2   6  223.52   11.49
   8   2   6  213.75    9.76
   8  -2   6  238.48   11.73
   9  -2   6  182.33    9.42
   9   2   6  175.17    9.93
   9  -2   6  165.72    9.89
   9   2   6  168.18    8.82
   9   2   6  165.78   10.07
  10  -2   6   69.77    5.93
  10   2   6   65.25    5.54
  10   2   6   62.43    5.97
  10   2   6   70.76    6.65
  10  -2   6   59.70    5.90
  11  -2   6  275.24   13.14
  11   2   6  257.71   12.21
  11  -2   6  262.04   13.31
  11   2   6  289.27   13.72
  11   2   6  267.67   13.81
  12  -2   6  209.36   11.72
  12   2   6  204.85   10.99
  12  -2   6  207.73   11.82
  12  -2   6  205.72   11.97
  12   2   6  211.71   11.82
  12   2   6  210.79   12.34
  13  -2   6  149.24   10.05
  13   2   6  135.69    9.15
  13  -2   6  150.76   10.13
  13  -2   6  154.40   10.42
  13   2   6  158.02   10.75
  14  -2   6   81.44    7.60
  14  -2   6   89.46    7.82
  14   2   6   72.04    6.80
  14  -2   6   90.47    8.06
  14   2   6   90.49    8.31
  15   2   6   36.36    5.00
  15  -2   6   34.44    5.04
  15  -2   6   43.09    5.45
  15  -2   6   41.01    5.47
  15   2   6   39.20    5.53
  16  -2   6   20.11    3.99
  16  -2   6   23.13    4.07
  16   2   6   14.82    3.33
  16  -2   6   26.34    4.39
  16   2   6   23.25    4.40
  17  -2   6   32.69    5.14
  17  -2   6   33.49    5.19
  17   2   6   31.03    4.90
  17   2   6   32.55    5.27
  18  -2   6   27.37    4.95
  18   2   6   25.63    4.61
  18   2   6   34.63    5.48
  19   2   6   17.37    3.94
  19  -2   6   17.38    4.08
  20   2   6    4.74    2.31
  19   3  -6    1.00    1.39
  18  -3  -6    1.91    1.76
  18   3  -6    1.04    1.81
  18   3  -6    3.74    2.04
 -17  -3   6    0.67    1.54
  17   3  -6    3.85    2.44
  17  -3  -6   -0.15    0.98
  16  -3  -6    1.89    1.81
  16   3  -6    5.26    3.12
  16   3  -6    3.80    2.86
 -16  -3   6    2.82    2.10
  15  -3  -6    3.86    1.88
 -15  -3   6    4.11    1.68
  15   3  -6    3.88    1.32
  14   3  -6   -0.15    1.81
  14  -3  -6    1.42    1.10
  14  -3  -6    3.66    1.80
 -14  -3   6   -0.41    1.35
  13  -3  -6    4.92    2.23
  13   3  -6    2.70    1.49
  13  -3  -6    7.20    2.36
 -13  -3   6    6.98    2.58
  12  -3  -6    8.49    2.54
  12   3  -6   10.32    3.38
 -12  -3   6   19.29    3.52
  12  -3  -6   10.41    2.67
  11  -3  -6   53.27    5.61
  11   3  -6   60.72    6.84
  11  -3  -6   48.95    5.37
 -11  -3   6   60.33    6.08
  10  -3  -6   62.23    5.77
  10  -3  -6   57.05    5.66
 -10  -3   6   70.25    6.19
  10   3  -6   64.70    6.68
   9  -3  -6  110.57    7.45
   9  -3  -6  116.17    7.99
  -9  -3   6  118.36    7.78
   9   3  -6  107.00    8.18
   8  -3  -6  325.26   13.27
   8  -3  -6  343.07   14.33
  -8  -3   6  342.75   13.69
   8   3  -6  336.34   14.21
   7  -3  -6  277.34   11.26
   7   3  -6  288.24   12.32
  -7  -3   6  246.25    7.42
   7  -3  -6  258.41   12.00
  -7  -3   6  288.64   11.74
   6  -3  -6  231.20    9.73
   6  -3  -6  229.89   10.91
  -6  -3   6  218.14    7.66
  -6  -3   6  232.41   10.29
   6   3  -6  241.19   10.71
   5  -3  -6  338.78   11.77
   5   3  -6  333.80   12.52
  -5  -3   6  313.87   10.54
   5  -3  -6  334.60   13.35
  -5  -3   6  333.38   12.53
   4   3  -6  633.42   18.61
   4  -3  -6  609.77   19.56
  -4  -3   6  647.79   19.05
   3   3  -6  715.84   19.80
   3  -3  -6  696.14   21.15
  -3  -3   6  738.67   20.72
   2   3  -6  385.23   12.57
   2  -3  -6  376.92   13.74
  -2  -3   6  383.01   13.27
  -1  -3   6 1025.15   26.35
  -1  -3   6 1020.26   27.31
  -1   3   6 1022.81   24.43
   1  -3  -6 1003.12   27.06
   0  -3   6  505.34   16.03
   0  -3  -6  502.89   16.63
   0   3   6  522.31   13.91
   0  -3   6  520.03   17.16
   1  -3   6  630.77   18.71
   1  -3   6  661.63   20.31
  -1  -3  -6  652.77   19.49
   1   3   6  632.34   15.74
   1   3   6  659.14   20.20
   2  -3   6  824.67   22.49
   2   3   6  843.82   23.76
   2  -3   6  799.13   23.82
   2   3   6  824.08   20.09
   2   3   6  779.43   18.20
   3   3   6  760.01   17.19
   3   3   6  811.12   20.01
   3  -3   6  778.17   23.65
   3  -3   6  792.18   22.08
   3   3   6  803.89   23.11
   4   3   6  743.08   19.47
   4   3   6  726.13   22.21
   4  -3   6  725.54   22.91
   5   3   6  509.59   15.37
   5  -3   6  503.53   18.28
   5   3   6  514.41   17.55
   6   3   6  214.30    8.77
   6   3   6  206.65    8.36
   6  -3   6  212.86   10.74
   6   3   6  223.29   10.41
   7   3   6  187.38    8.74
   7  -3   6  187.56   10.58
   7   3   6  200.67   10.29
   8  -3   6  250.56   12.63
   8   3   6  242.96   10.67
   8   3   6  254.50   12.12
   8  -3   6  255.38   13.01
   9  -3   6  165.24   10.27
   9  -3   6  184.87   11.04
   9   3   6  176.42   10.05
   9   3   6  164.86   10.23
   9   3   6  166.73    9.01
  10  -3   6   47.45    5.83
  10   3   6   47.60    4.87
  10  -3   6   40.29    4.99
  10   3   6   46.13    5.11
  10   3   6   47.41    5.46
  11  -3   6   22.35    3.71
  11  -3   6   10.87    2.49
  11   3   6   19.02    3.37
  11  -3   6   20.67    3.85
  11   3   6   20.02    3.43
  11   3   6   20.39    3.82
  12  -3   6   26.43    4.17
  12  -3   6   17.77    3.30
  12   3   6   20.14    3.50
  12  -3   6   25.22    4.27
  12   3   6   22.36    3.84
  12   3   6   17.90    3.59
  13   3   6   11.44    2.83
  13  -3   6   14.19    3.46
  13   3   6   16.43    3.42
  13  -3   6   11.31    2.95
  13   3   6   13.40    3.46
  14  -3   6    9.83    2.91
  14   3   6   11.60    2.92
  14   3   6   11.93    3.11
  14  -3   6   10.39    2.79
  14   3   6   10.45    3.02
  15  -3   6    3.01    2.02
  15   3   6    3.12    1.61
  15  -3   6    3.37    2.23
  15   3   6    3.96    2.15
  16  -3   6    1.03    1.11
  16   3   6    4.40    2.16
  16   3   6    5.05    2.43
  16  -3   6    1.20    1.02
  17  -3   6    0.81    1.27
  17  -3   6   -1.06    1.42
  17   3   6    1.52    1.52
  17   3   6    2.02    1.52
  18  -3   6   -1.18    1.49
  18   3   6    0.22    0.91
  18  -3   6   -0.54    1.34
  19  -3   6    0.14    0.93
  19   3   6    0.00    1.14
  18   4  -6    3.49    2.19
  17  -4  -6    3.71    1.92
  17   4  -6    8.54    3.14
  16  -4  -6   11.10    3.17
  16   4  -6   15.18    4.21
  15  -4  -6   12.96    3.42
  15   4  -6   19.39    4.69
  15  -4  -6   15.47    3.58
  14  -4  -6   22.27    4.12
  14   4  -6   22.24    4.78
 -14  -4   6   28.35    4.80
  14  -4  -6   21.00    4.14
  13  -4  -6   34.23    5.04
  13  -4  -6   41.88    5.53
  13   4  -6   49.54    6.55
 -13  -4   6   49.50    6.00
  12  -4  -6   37.47    4.90
  12  -4  -6   38.31    5.21
  12   4  -6   42.88    5.95
 -12  -4   6   44.80    5.40
  11  -4  -6   37.71    4.80
  11  -4  -6   42.35    5.34
  11   4  -6   39.62    5.60
 -11  -4   6   45.63    5.25
  10  -4  -6   59.63    5.92
  10  -4  -6   60.45    6.30
  10   4  -6   62.99    6.80
 -10  -4   6   63.55    5.95
   9   4  -6   25.47    4.15
   9  -4  -6   22.94    3.51
   9  -4  -6   22.95    3.96
  -9  -4   6   25.68    3.67
  -8  -4   6   37.04    4.22
   8   4  -6   37.81    4.75
   8  -4  -6   36.68    4.78
   8  -4  -6   34.57    4.19
   7   4  -6   87.72    7.00
   7  -4  -6   89.30    7.21
  -7  -4   6   88.13    6.42
   6   4  -6    6.92    2.34
   6  -4  -6   10.51    2.77
  -6  -4   6    5.92    1.35
  -6  -4   6    3.98    1.83
   5  -4  -6   30.47    4.14
  -5  -4   6   32.50    3.77
   5   4  -6   31.62    3.91
  -5  -4   6   27.82    2.77
   4  -4  -6   44.79    4.79
  -4  -4   6   40.58    3.62
   4   4  -6   40.31    4.23
  -4  -4   6   44.41    4.24
   3   4  -6    8.00    2.06
  -3  -4   6    8.21    1.83
  -3  -4   6    7.54    1.89
   3  -4  -6    7.28    2.24
   2   4  -6   29.88    3.46
   2  -4  -6   27.72    3.63
  -2  -4   6   30.11    3.57
  -2  -4   6   24.83    3.17
  -1  -4   6   55.14    4.69
   1  -4  -6   48.91    4.77
  -1  -4   6   50.41    4.79
   0  -4   6   27.48    3.33
   0   4   6   26.98    2.35
   0  -4   6   31.22    3.86
   0  -4  -6   29.47    3.64
  -1  -4  -6    0.60    1.44
   1   4   6    1.50    0.58
   1  -4   6    4.54    2.15
   1  -4   6    1.87    1.18
   2   4   6   26.49    2.96
  -2  -4  -6   29.27    3.64
   2  -4   6   28.17    3.91
   2   4   6   19.63    1.44
   2  -4   6   24.27    3.07
   3   4   6   36.88    4.24
   3   4   6   43.20    3.76
   3  -4   6   41.81    4.69
   4  -4   6   43.28    5.07
   4   4   6   45.00    4.89
   4   4   6   43.77    4.13
   5   4   6   -0.24    1.00
   5   4   6    1.21    1.70
   6   4   6  157.08    8.43
   6  -4   6  155.86   10.01
   6   4   6  163.00    9.53
   7   4   6  112.00    7.29
   7  -4   6  121.85    8.96
   7   4   6  118.16    8.16
   8  -4   6   49.54    5.85
   8   4   6   49.50    5.29
   8   4   6   47.34    4.70
   9   4   6   42.76    4.75
   9  -4   6   51.93    6.04
   9   4   6   48.05    5.43
  10   4   6   34.17    4.39
  10  -4   6   36.91    5.37
  10   4   6   33.09    4.46
  11   4   6   36.70    4.76
  11  -4   6   41.78    5.70
  11   4   6   35.79    4.84
  11   4   6   38.90    5.26
  12  -4   6   33.81    5.21
  12   4   6   27.33    4.23
  12   4   6   35.48    5.01
  12   4   6   26.03    4.62
  13   4   6   10.70    2.88
  13  -4   6   15.34    3.60
  13   4   6   12.72    3.25
  13   4   6   13.82    3.64
  14   4   6   19.06    4.18
  14   4   6   15.37    3.55
  14  -4   6   24.04    4.57
  15   4   6   14.57    3.49
  15  -4   6   18.12    3.90
  15   4   6   17.55    3.97
  16   4   6   15.71    3.72
  16  -4   6   18.22    4.11
  16   4   6   19.49    4.44
  17   4   6    2.76    2.03
  17  -4   6    0.98    1.51
  17   4   6    6.00    2.66
  18   4   6    5.83    2.62
  18  -4   6    3.03    1.82
  16  -5  -6   -0.79    1.09
  16   5  -6   -0.24    1.67
  16  -5  -6   -1.51    1.56
  15  -5  -6    0.34    1.10
  15   5  -6    1.30    2.05
  15  -5  -6    0.05    1.30
  14  -5  -6   -1.81    1.45
  14   5  -6   -1.59    1.89
  14  -5  -6   -0.12    1.01
  13   5  -6   10.10    3.36
  13  -5  -6    2.62    1.93
  12  -5  -6    1.55    1.66
  12   5  -6    3.86    2.56
  11  -5  -6    0.54    1.45
 -11  -5   6    1.30    1.41
  10   5  -6   14.70    3.91
 -10  -5   6   12.36    2.76
  10  -5  -6    9.95    2.95
   9   5  -6   30.82    4.98
   9  -5  -6   23.98    4.33
  -9  -5   6   25.66    3.80
  -8  -5   6   12.51    2.64
   8   5  -6   11.32    3.13
   8  -5  -6   13.50    3.19
   7  -5  -6   14.22    3.13
  -7  -5   6   16.84    2.94
   7   5  -6   21.00    3.76
   6   5  -6  119.77    8.60
   6  -5  -6  113.21    8.66
  -6  -5   6  108.17    7.32
  -5  -5   6   76.53    5.98
   5   5  -6   84.06    6.96
  -5  -5   6   77.14    5.51
   5  -5  -6   77.16    7.07
   4   5  -6  118.83    8.14
  -4  -5   6  111.96    7.26
   4  -5  -6  102.02    7.96
  -4  -5   6   98.63    6.51
  -3  -5   6   45.24    4.56
   3  -5  -6   43.15    5.05
  -3  -5   6   36.24    3.88
   3   5  -6   43.20    4.79
  -2  -5   6   52.39    4.85
   2  -5  -6   45.72    5.14
  -2  -5   6   41.54    4.22
   2   5  -6   45.08    4.90
   1  -5  -6  103.98    7.60
  -1  -5   6   86.96    6.57
  -1  -5   6   95.96    6.71
   0  -5   6  174.62    9.13
   0  -5  -6  160.86    9.54
   0  -5   6  164.59    9.45
   0   5   6  139.92    6.05
  -1  -5  -6   42.16    4.84
   1  -5   6   42.62    4.77
   1  -5   6   41.72    4.42
   2  -5   6   49.43    5.26
   2   5   6   57.48    4.84
  -2  -5  -6   60.16    5.71
   3   5   6   61.28    5.18
   3  -5   6   58.76    5.88
  -3  -5  -6   67.44    6.11
   4   5   6  121.49    7.58
   4  -5   6  105.09    8.23
   5   5   6   46.74    5.40
   5   5   6   45.88    4.83
   5  -5   6   44.02    5.50
   6   5   6   63.37    5.71
   6  -5   6   68.43    6.85
   6   5   6   65.56    6.40
   7   5   6   27.02    4.13
   7  -5   6   31.18    4.77
   7   5   6   30.88    4.22
   8   5   6   39.57    4.99
   8  -5   6   50.75    6.21
   8   5   6   47.60    5.63
   9   5   6    7.08    2.52
   9   5   6    5.47    2.33
   9   5   6    6.74    2.20
   9  -5   6    3.74    1.92
  10   5   6   13.91    3.11
  10  -5   6   14.61    3.52
  10   5   6   17.15    3.57
  11   5   6   12.81    2.87
  11  -5   6   13.18    3.55
  11   5   6   15.95    3.46
  12   5   6   12.59    3.18
  12  -5   6    7.85    2.77
  12   5   6    8.20    2.81
  12   5   6    6.34    2.44
  13   5   6    0.98    1.65
  13  -5   6   -0.56    1.72
  13   5   6    0.73    1.73
  14   5   6    1.67    1.43
  14  -5   6   -0.62    1.44
  14   5   6   -0.83    1.98
  15  -5   6    1.57    1.43
  15   5   6    1.17    1.38
  15   5   6    0.59    1.07
  16   5   6    1.40    1.61
  16  -5   6    2.77    1.97
  16   5   6    0.92    1.43
  17   5   6   -2.13    1.75
  16  -6  -6   -0.01    1.13
  15  -6  -6   -0.28    1.01
  14  -6  -6   -1.93    2.11
  14   6  -6    2.41    2.36
  13  -6  -6   -0.45    1.34
  13   6  -6    1.17    1.42
  12  -6  -6    2.96    2.02
  12   6  -6    4.27    3.03
  11  -6  -6    8.26    2.62
  11   6  -6   13.67    3.76
  10   6  -6    8.89    3.25
  10  -6  -6    3.20    2.11
   9   6  -6   -0.07    1.38
   9  -6  -6    0.42    1.40
   8   6  -6    2.66    1.64
   8  -6  -6    1.39    1.30
  -7  -6   6    3.37    1.64
   7   6  -6    2.89    1.63
   7  -6  -6    0.29    1.41
   6   6  -6    7.33    2.75
  -6  -6   6    5.60    1.93
   6  -6  -6    3.36    2.04
   5  -6  -6    3.74    2.50
  -5  -6   6    1.10    1.21
   5   6  -6    6.37    2.25
  -4  -6   6    5.05    1.95
   4   6  -6    5.02    2.38
   4  -6  -6    6.29    2.39
  -4  -6   6    4.54    1.50
  -3  -6   6    1.06    0.93
   3  -6  -6    0.83    1.08
  -3  -6   6    1.15    1.10
  -2  -6   6    1.35    1.28
   2   6  -6    0.61    1.80
   2  -6  -6    3.10    1.84
  -2  -6   6    1.66    1.18
   1  -6  -6    1.18    1.76
  -1  -6   6    1.33    1.49
  -1  -6   6    1.98    1.47
   0  -6  -6    5.77    2.03
   0  -6   6    5.84    2.13
  -1  -6  -6   15.26    3.17
   1  -6   6   11.78    2.83
   2  -6   6   -0.35    1.38
  -2  -6  -6    2.30    1.87
   2   6   6    0.56    0.90
   3   6   6    5.70    2.37
   3  -6   6    2.60    1.26
   4   6   6    7.15    2.29
   4  -6   6    5.62    1.98
   5   6   6    3.64    1.81
   5  -6   6    2.71    1.53
   5   6   6    6.98    2.46
   6   6   6   -1.23    1.73
   6   6   6    2.22    1.51
   6  -6   6    2.40    1.11
   7   6   6    1.88    1.40
   7   6   6    1.99    1.88
   7  -6   6   -1.14    1.75
   8   6   6    6.46    2.30
   8   6   6    6.42    2.60
   8  -6   6    4.87    1.87
   9   6   6    6.42    2.52
   9  -6   6    7.24    2.31
   9   6   6    7.28    2.86
  10   6   6    2.40    1.71
  10  -6   6    1.18    1.54
  11   6   6    0.02    1.28
  11  -6   6   -2.41    2.31
  11   6   6    2.41    1.90
  12   6   6   -0.27    1.75
  12  -6   6    0.49    1.23
  12   6   6    3.70    2.05
  13   6   6    1.46    1.50
  13  -6   6    1.56    1.92
  13   6   6    0.38    1.42
  14   6   6    1.00    1.85
  14  -6   6    2.09    1.70
  14   6   6    1.17    1.63
  15   6   6    3.21    2.08
  13  -7  -6    3.23    2.19
  12  -7  -6   -0.03    1.57
  12   7  -6    3.46    2.40
  12   7  -6    4.43    2.64
  11   7  -6    4.78    2.60
  11  -7  -6    0.94    1.78
  10   7  -6    3.49    2.81
  10  -7  -6    2.87    2.06
   9   7  -6    2.87    2.30
   9  -7  -6    0.03    1.24
   8  -7  -6    2.06    1.76
   8   7  -6    5.56    2.85
   7   7  -6   18.24    4.39
   7  -7  -6   12.95    3.63
   6  -7  -6    5.38    2.89
   6   7  -6    0.61    2.31
   5   7  -6    2.93    2.07
   5  -7  -6    5.16    2.62
   4  -7  -6    3.54    2.61
  -4  -7   6    0.42    0.76
   3   7  -6    2.01    1.75
   3  -7  -6    1.63    1.78
  -3  -7   6    0.13    0.75
   2   7  -6    3.78    2.05
   2  -7  -6    1.87    1.43
  -2  -7   6    2.79    1.71
   1  -7  -6    5.82    2.61
  -1  -7   6    1.31    1.35
   0  -7   6    0.07    0.92
   0  -7  -6    0.73    1.27
  -1  -7  -6   -0.41    1.39
   1  -7   6    1.49    1.56
   2   7   6    2.20    1.25
  -2  -7  -6    6.92    2.66
   2  -7   6    5.76    2.59
   3   7   6    1.60    1.52
   3  -7   6   -0.98    0.93
  -3  -7  -6   -0.97    1.39
   4  -7   6   -0.06    1.08
   4   7   6    0.05    1.54
   5   7   6   10.02    3.04
   5  -7   6    9.25    3.03
   6   7   6    2.53    1.27
   6  -7   6    3.60    2.35
   6   7   6    3.32    2.01
   7   7   6    3.17    2.25
   7   7   6    3.14    1.86
   7  -7   6    3.74    2.10
   8   7   6   -1.97    1.65
   8   7   6   -0.30    1.34
   8  -7   6    3.34    2.32
   9   7   6   -0.50    1.08
   9   7   6    2.60    2.11
   9  -7   6    1.69    1.73
  10   7   6    3.90    2.50
  10   7   6    1.55    1.44
  10  -7   6    4.50    2.51
  10   7   6    0.22    1.41
  11   7   6    5.10    2.31
  11   7   6    4.37    2.51
  11  -7   6    4.21    2.72
  12  -7   6    1.96    1.93
   9   8  -6   -0.71    2.32
   9  -8  -6    1.43    2.16
   8  -8  -6    5.47    3.00
   8   8  -6    6.10    3.33
   7  -8  -6    2.59    2.20
   7   8  -6    5.20    2.59
   6   8  -6    4.34    3.28
   6  -8  -6   -0.77    1.05
   5   8  -6   -0.05    2.15
   5  -8  -6    1.83    1.71
   4   8  -6    0.20    2.03
   4  -8  -6    0.60    1.55
   3  -8  -6    3.82    2.51
   3   8  -6    2.25    1.67
   2   8  -6    4.04    2.78
   2  -8  -6    2.97    2.14
  -2  -8   6    1.23    1.07
   1  -8  -6    0.86    1.66
   1   8  -6   -1.13    1.68
  -1  -8   6    1.15    1.61
   0  -8  -6    0.52    1.46
   0  -8   6   -0.84    1.36
   1   8   6    2.10    1.59
  -1  -8  -6    2.14    1.72
   1  -8   6    1.89    1.85
   2   8   6    2.17    1.34
  -2  -8  -6    3.64    2.45
   2  -8   6   -0.01    1.31
   3  -8   6    0.22    1.50
  -3  -8  -6    1.35    1.90
   3   8   6    0.52    1.54
   4   8   6    0.04    1.25
   4  -8   6    0.72    1.27
   5  -8   6    2.55    1.65
   5   8   6    3.21    2.30
   6   8   6    6.89    2.67
   6   8   6    3.01    2.14
   6  -8   6    1.91    1.74
   7   8   6    0.93    1.65
   7   8   6    3.81    2.50
   7  -8   6    1.30    1.52
   8   8   6   -2.62    2.44
   8   8   6    2.20    1.99
   8  -8   6    2.29    2.16
   9   8   6   -2.09    2.12
   9   8   6    0.68    1.49
   9  -8   6    1.95    2.29
  10   8   6    0.76    1.32
  10   8   6   -0.33    1.48
   4  -9  -6    3.55    2.43
   3  -9  -6    7.21    3.15
   3   9  -6    6.78    3.70
   2   9  -6    5.45    3.13
   2  -9  -6    6.07    2.88
   1  -9  -6    1.13    1.73
   1   9  -6   -1.11    2.10
   0   9   6   -0.66    1.34
   0   9  -6    3.38    2.77
   0  -9  -6   -1.17    1.61
   0  -9   6    0.50    1.17
  -1  -9  -6    2.58    2.13
   1   9   6    2.16    1.25
   1  -9   6    4.83    2.48
  -2  -9  -6    3.41    2.11
   2  -9   6    2.69    2.06
   2   9   6    3.74    1.82
   3   9   6    1.55    1.50
  -3  -9  -6    4.00    2.48
   3  -9   6    0.57    1.92
   4  -9   6    1.42    1.69
   4   9   6    4.37    2.24
   5   9   6    0.44    1.29
   5  -9   6   -1.41    1.63
   6   9   6   -0.20    1.15
   7   9   6    2.45    1.90
  19   0  -7    2.44    2.01
 -19   0   7   -1.05    2.44
  18   0  -7   -1.57    1.63
  18   0  -7    1.21    1.22
  17   0  -7   -2.24    1.85
  17   0  -7   -0.13    1.23
  16   0  -7    1.62    1.19
  16   0  -7   -0.42    1.34
  15   0  -7    2.47    1.60
  15   0  -7   -0.23    1.01
  14   0  -7    1.05    1.81
  14   0  -7    1.07    1.64
  13   0  -7   -0.71    1.09
  13   0  -7    1.63    1.83
  12   0  -7    3.40    1.68
  12   0  -7    0.31    1.15
  11   0  -7    0.68    1.09
  11   0  -7   -0.19    1.43
  10   0  -7    2.23    1.81
  10   0  -7    1.17    1.31
   9   0  -7    1.12    1.65
   9   0  -7    3.37    1.66
  -9   0   7   -0.19    1.53
  -8   0   7    0.75    1.15
   8   0  -7    0.64    1.48
   8   0  -7    0.09    0.93
  -8   0   7    1.33    1.00
  -7   0   7   -0.20    1.35
   7   0  -7    1.62    1.72
   7   0  -7    2.26    1.32
  -7   0   7    1.38    1.14
   6   0  -7    2.92    1.67
  -6   0   7   -0.13    1.52
   6   0  -7    0.49    0.98
  -6   0   7    1.74    1.22
   5   0  -7    1.26    1.22
  -5   0   7    0.13    0.79
  -5   0   7    0.25    0.35
   5   0  -7    0.22    1.33
  -5   0   7    0.01    1.30
   4   0  -7    1.71    1.51
   4   0  -7    0.83    0.84
  -4   0   7    0.09    1.00
  -4   0   7    0.52    0.63
  -4   0   7   -0.69    0.83
   3   0  -7    0.35    0.76
   3   0  -7    0.66    0.88
  -3   0   7    0.29    0.84
  -3   0   7    0.60    0.98
  -3   0   7    0.09    0.68
   2   0  -7   -0.14    0.43
  -2   0   7    0.04    0.22
  -2   0   7   -0.19    0.58
   2   0  -7    1.47    1.10
  -2   0   7   -0.68    0.94
  -2   0   7   -0.29    0.75
   1   0  -7    1.35    1.23
  -1   0   7    0.28    1.53
  -1   0   7   -0.05    0.73
   1   0  -7    0.47    0.42
  -1   0   7    1.14    0.82
   0   0   7    0.72    0.61
   0   0  -7    0.30    0.73
   0   0  -7   -0.08    0.20
   0   0   7    1.02    1.36
   0   0   7    1.78    1.50
  -1   0  -7    0.58    0.65
   1   0   7    1.32    1.21
   1   0   7    1.09    1.22
   1   0   7    1.57    1.34
  -2   0  -7    0.21    0.23
  -2   0  -7   -0.62    0.61
   2   0   7    1.76    1.69
   2   0   7    3.32    1.15
   2   0   7    0.93    1.11
  -3   0  -7    0.19    0.44
   3   0   7    2.57    1.17
   3   0   7    3.10    2.10
   3   0   7   -0.59    1.02
   4   0   7    0.87    0.83
   4   0   7    0.34    1.50
   4   0   7    1.32    1.91
   4   0   7   -0.24    0.34
   5   0   7    1.12    0.68
   5   0   7    3.81    2.37
   5   0   7   -0.78    1.00
   5   0   7    3.21    1.82
   6   0   7    0.17    0.63
   6   0   7    2.34    1.84
   7   0   7    0.75    0.76
   7   0   7    2.79    2.17
   8   0   7    1.97    1.91
   8   0   7    5.43    1.50
   9   0   7    0.33    0.99
   9   0   7    0.99    2.01
  10   0   7    0.84    1.17
  10   0   7    2.30    1.95
  11   0   7    0.31    1.10
  11   0   7    6.54    2.77
  12   0   7    1.11    1.63
  12   0   7    2.15    2.44
  13   0   7    1.99    1.70
  13   0   7   -0.45    1.84
  14   0   7    2.25    1.55
  14   0   7    0.90    1.77
  14   0   7    3.03    1.99
  15   0   7   -0.81    0.80
  15   0   7    2.94    2.09
  15   0   7    1.56    1.78
  16   0   7    0.01    0.84
  16   0   7    2.36    2.01
  16   0   7    1.40    1.07
  17   0   7   -0.44    1.01
  17   0   7   -1.42    1.60
  18   0   7    0.76    1.83
  18   0   7    0.87    1.43
  19   0   7    0.75    1.09
  20   0   7   -0.93    1.08
 -19  -1   7   -0.60    2.52
  19   1  -7    2.34    1.81
  19  -1  -7   -0.39    1.04
  18  -1  -7    2.51    2.12
 -18  -1   7    2.71    2.83
  18   1  -7    3.16    2.51
  18   1  -7    0.98    1.54
 -17  -1   7   11.99    4.51
  17  -1  -7    7.78    2.73
  17   1  -7    5.67    2.79
  17   1  -7    5.04    2.73
  16  -1  -7   12.01    3.13
 -16  -1   7   15.62    4.50
  16   1  -7    7.84    2.87
  16   1  -7    8.17    2.90
  15  -1  -7    1.04    1.04
  15   1  -7    0.61    1.48
  15   1  -7    1.78    1.71
 -15  -1   7    0.48    2.20
 -14  -1   7    6.86    2.66
  14   1  -7    5.92    2.37
  14   1  -7    5.69    2.49
  14  -1  -7    5.21    2.18
 -13  -1   7    7.36    2.69
  13  -1  -7    2.32    1.64
  13   1  -7    8.23    2.85
  13  -1  -7    4.11    2.15
  13   1  -7    4.96    2.23
  12   1  -7   29.12    4.79
  12  -1  -7   19.90    3.82
 -12  -1   7   29.94    4.89
  12   1  -7   21.52    4.21
  12  -1  -7   31.07    3.81
  12  -1  -7   25.70    4.46
  11   1  -7   48.04    5.74
  11  -1  -7   41.37    4.91
  11   1  -7   45.20    5.65
  11  -1  -7   41.57    4.33
 -11  -1   7   52.34    5.84
  11  -1  -7   44.77    5.66
  10   1  -7   38.37    5.26
  10  -1  -7   35.62    3.96
 -10  -1   7   36.83    4.69
  10  -1  -7   39.27    5.11
  10   1  -7   28.81    4.36
  10  -1  -7   27.40    3.80
  -9   1   7    1.01    0.69
   9  -1  -7    2.17    1.22
   9   1  -7    3.71    2.54
   9   1  -7   -0.07    1.46
  -9  -1   7   -2.24    1.65
   9  -1  -7    0.46    0.96
   9  -1  -7    0.01    1.28
  -8   1   7   29.50    3.11
   8  -1  -7   28.52    3.46
  -8  -1   7   29.29    3.66
   8  -1  -7   25.98    3.37
   8   1  -7   29.02    3.84
   8  -1  -7   27.23    3.88
  -7   1   7    1.90    1.07
  -7  -1   7    0.61    0.65
   7  -1  -7   -0.44    0.88
  -7  -1   7   -1.40    1.46
   7  -1  -7    2.28    1.13
   7   1  -7    1.33    0.91
   7  -1  -7    1.94    1.07
  -7   1   7    0.70    0.39
   6  -1  -7   43.29    3.78
   6   1  -7   43.30    4.14
   6  -1  -7   45.13    4.77
  -6  -1   7   41.26    4.03
  -6   1   7   46.09    4.07
  -6   1   7   43.26    2.89
  -6  -1   7   45.53    3.23
   5  -1  -7   54.82    3.92
   5   1  -7   52.67    4.30
   5  -1  -7   58.79    5.17
  -5   1   7   54.76    4.54
  -5  -1   7   51.96    4.34
  -5   1   7   55.08    4.43
   5   1  -7   44.41    2.70
  -5   1   7   57.68    3.65
   4  -1  -7  390.46   11.79
   4  -1  -7  385.35   14.64
  -4   1   7  379.09   13.24
   4   1  -7  383.21   12.63
  -4   1   7  375.72   13.35
  -4  -1   7  378.71   13.38
  -4   1   7  395.68   12.36
  -3   1   7   13.73    2.46
   3  -1  -7   15.95    1.68
  -3   1   7   14.85    2.07
   3  -1  -7   17.41    2.82
  -3  -1   7   16.34    2.44
  -3   1   7   15.24    2.02
   2  -1  -7   97.06    3.66
   2   1  -7   94.68    4.27
  -2   1   7   71.25    3.53
  -2   1   7   92.43    5.26
  -2   1   7   91.09    5.91
  -2   1   7   86.73    5.35
  -2  -1   7   92.81    5.47
   1   1  -7  146.81    5.13
  -1  -1   7  143.58    6.79
  -1   1   7  142.96    7.64
  -1   1   7  152.40    6.79
  -1   1   7  143.10    7.35
  -1  -1   7  142.11    7.01
   1  -1  -7  146.58    4.08
   0   1  -7   58.43    2.73
   0   1   7   61.60    4.95
   0  -1   7   61.73    4.51
   0   1   7   60.08    4.70
   0   1   7   58.72    3.97
   0  -1   7   64.48    4.43
   1   1   7   54.09    4.67
   1  -1   7   66.58    4.91
   1   1   7   66.86    5.19
   1   1   7   65.60    4.11
   1  -1   7   67.21    4.49
   2  -1   7  155.01    7.27
   2   1   7  162.06    8.42
   2  -1   7  162.19    8.32
   2   1   7  158.29    8.46
   2   1   7  161.19    6.73
   3   1   7    4.53    1.17
   3  -1   7    3.84    1.27
   3  -1   7    3.67    1.65
   3   1   7    4.48    1.61
   3   1   7    4.63    1.80
   3   1   7    5.02    0.55
   4   1   7   13.27    1.34
   4   1   7   12.01    1.78
   4  -1   7   13.47    2.09
   4  -1   7   14.22    2.78
   4   1   7   11.26    2.45
   4   1   7   15.37    2.87
   5  -1   7    7.83    1.65
   5   1   7    7.54    0.92
   5   1   7   11.39    1.52
   5  -1   7    9.86    2.35
   5   1   7   12.36    2.75
   5   1   7    9.76    2.52
   5   1   7   10.39    1.70
   6   1   7    0.82    0.27
   6  -1   7    1.56    0.86
   6   1   7    1.24    0.69
   6  -1   7   -1.66    1.50
   6   1   7    2.16    1.91
   6   1   7    0.61    1.76
   7  -1   7    1.06    0.84
   7   1   7    0.20    0.65
   7   1   7    0.82    1.81
   7  -1   7    1.56    1.62
   7   1   7    0.42    1.45
   8  -1   7   25.41    3.09
   8   1   7   22.64    2.83
   8   1   7   28.19    4.28
   8  -1   7   27.02    3.94
   8   1   7   30.11    4.38
   9  -1   7    3.75    1.57
   9   1   7    4.44    1.32
   9   1   7    8.53    3.08
   9  -1   7    6.01    2.23
   9   1   7    4.18    1.99
  10   1   7   28.58    3.52
  10  -1   7   41.14    5.19
  10  -1   7   32.31    3.90
  10  -1   7   37.51    4.75
  10   1   7   34.60    4.86
  11  -1   7    3.55    2.09
  11   1   7    0.88    1.17
  11  -1   7    0.99    1.71
  11   1   7    1.18    1.28
  11  -1   7   -1.07    1.45
  12  -1   7    1.36    0.90
  12  -1   7   -0.04    1.09
  12   1   7    0.55    0.91
  12  -1   7    2.18    1.71
  12   1   7    3.40    2.40
  13  -1   7   -0.18    1.19
  13  -1   7    3.82    2.07
  13   1   7    1.27    1.14
  13  -1   7    2.23    2.01
  13   1   7    4.63    2.40
  14  -1   7    0.83    1.59
  14  -1   7    3.35    1.56
  14   1   7    2.57    1.55
  14  -1   7    2.85    1.91
  14   1   7    4.11    2.29
  15  -1   7    6.02    2.40
  15  -1   7   10.73    2.68
  15   1   7   10.58    2.78
  15  -1   7   16.71    3.50
  15   1   7    7.39    2.79
  16  -1   7    0.97    1.30
  16  -1   7    1.71    1.33
  16   1   7    1.36    1.15
  16   1   7    4.49    2.45
  17   1   7   -0.36    0.98
  17  -1   7   -0.77    0.97
  17   1   7    0.13    1.38
  18  -1   7    1.53    1.39
  18   1   7    2.09    1.13
  18   1   7    2.59    1.57
  19  -1   7    0.81    1.07
  19   1   7    0.64    1.04
  20  -1   7   -1.41    1.45
  19   2  -7    0.31    1.25
 -19  -2   7    1.95    2.44
  18  -2  -7    1.19    0.98
  18   2  -7    0.30    1.41
  18   2  -7   -0.15    1.43
 -18  -2   7   -0.04    1.86
  17  -2  -7    1.57    1.47
  17   2  -7   -1.01    1.73
  17   2  -7   -0.03    1.44
 -17  -2   7    2.54    2.65
  16  -2  -7    4.16    1.84
  16   2  -7   11.80    3.85
  16   2  -7    8.14    3.00
 -16  -2   7   11.50    3.63
  15  -2  -7   13.52    3.42
  15   2  -7   20.29    4.35
  15   2  -7   16.83    4.18
 -15  -2   7   18.05    4.18
  14   2  -7   17.08    4.06
 -14  -2   7   13.77    3.53
  14   2  -7   10.67    3.33
  14  -2  -7   12.97    3.00
 -13  -2   7   10.51    3.33
  13   2  -7    4.28    2.52
  13   2  -7   10.01    3.40
  13  -2  -7    2.75    1.42
  13  -2  -7    4.46    1.94
  12  -2  -7    0.80    1.20
 -12  -2   7    0.48    1.43
  12   2  -7   -2.14    1.95
  12  -2  -7    1.19    1.36
  11  -2  -7    0.29    1.12
  11  -2  -7    1.56    1.00
 -11  -2   7    2.26    1.69
  11   2  -7   -1.31    1.73
  10  -2  -7    5.97    1.84
  10  -2  -7    5.06    1.95
  10   2  -7   10.12    2.75
 -10  -2   7    8.67    2.09
   9  -2  -7   92.61    6.64
   9  -2  -7   93.92    6.80
  -9  -2   7  107.13    7.69
   9   2  -7  111.16    8.14
   8  -2  -7   41.18    4.22
   8   2  -7   52.34    5.32
   8  -2  -7   43.73    4.48
  -8  -2   7   56.26    5.28
   7  -2  -7   32.47    3.46
   7  -2  -7   40.76    4.16
   7   2  -7   38.05    4.43
  -7  -2   7   42.03    4.43
   6  -2  -7  110.06    6.13
   6   2  -7  107.53    6.95
   6  -2  -7  104.96    6.76
  -6  -2   7  109.88    6.90
   5  -2  -7   82.51    4.93
   5   2  -7   85.06    5.53
   5  -2  -7   86.24    5.96
  -5   2   7   94.72    6.16
  -5  -2   7   84.62    5.79
  -5  -2   7   91.52    5.08
   4  -2  -7   64.87    3.99
   4  -2  -7   67.93    5.18
  -4  -2   7   67.59    4.62
  -4   2   7   67.51    5.12
  -4  -2   7   71.28    5.12
   4   2  -7   70.21    4.69
  -3  -2   7    2.08    0.85
  -3   2   7    3.82    1.35
   3  -2  -7    4.43    1.00
   3   2  -7    3.10    1.14
  -3   2   7    7.45    1.48
  -3  -2   7    5.20    1.56
   3  -2  -7    4.00    1.56
  -2  -2   7   60.78    4.78
  -2   2   7   59.45    4.16
  -2   2   7   54.01    4.60
   2   2  -7   57.84    3.69
  -2  -2   7   53.60    4.36
  -1   2   7  129.65    5.32
  -1  -2   7  137.83    7.57
  -1   2   7  139.64    6.44
  -1   2   7  131.47    7.43
   1   2  -7  143.03    5.86
  -1  -2   7  146.68    7.29
   0  -2   7  434.38   14.03
   0   2   7  401.57   10.44
   0  -2   7  403.03   14.64
   0   2   7  411.96   14.80
   0   2   7  452.79   12.86
   1   2   7  104.54    3.67
   1  -2   7  124.27    6.53
   1   2   7  105.38    3.87
   1  -2   7  117.36    7.19
   1   2   7  113.55    6.85
   1   2   7  119.16    5.40
   2  -2   7  152.40    7.58
   2  -2   7  144.81    8.32
   2   2   7  157.83    8.33
   2   2   7  137.88    4.93
   2   2   7  163.47    6.27
   3   2   7   56.56    3.42
   3   2   7   50.49    2.70
   3  -2   7   50.58    4.27
   3  -2   7   60.32    5.32
   3   2   7   59.92    5.10
   4   2   7    8.66    1.40
   4  -2   7    6.18    1.57
   4   2   7    9.02    1.30
   4  -2   7   14.52    2.95
   4   2   7    8.64    2.11
   5  -2   7   87.40    6.88
   5   2   7   69.40    5.81
   5   2   7   83.59    4.46
   5   2   7   84.55    6.51
   6  -2   7  285.79   13.23
   6   2   7  276.27   10.11
   6   2   7  288.57   12.75
   6   2   7  279.16   12.94
   7   2   7  245.01    9.91
   7  -2   7  256.23   12.61
   7   2   7  252.18   12.14
   7   2   7  252.29   12.46
   8   2   7  166.89    8.23
   8  -2   7  166.18   10.05
   8   2   7  169.58    9.99
   8   2   7  162.13   10.08
   9  -2   7   17.45    2.83
   9   2   7   14.72    2.62
   9   2   7   22.96    3.71
   9  -2   7   19.35    3.76
   9   2   7   19.99    3.48
  10  -2   7   27.45    3.80
  10   2   7   26.59    3.51
  10  -2   7   32.01    4.58
  10   2   7   35.27    4.93
  10   2   7   30.13    4.75
  11  -2   7   93.52    7.23
  11   2   7   79.68    6.31
  11  -2   7   75.11    7.18
  11   2   7   92.39    7.84
  11   2   7   91.24    8.10
  12  -2   7   79.82    7.10
  12   2   7   75.13    6.43
  12  -2   7   77.20    7.21
  12   2   7   90.93    7.89
  12   2   7   83.31    7.83
  13  -2   7   34.91    4.83
  13  -2   7   35.06    4.98
  13   2   7   30.99    4.22
  13  -2   7   40.05    5.67
  13   2   7   40.73    5.75
  14  -2   7    3.59    1.73
  14  -2   7    2.88    1.49
  14   2   7    2.94    1.64
  14  -2   7    7.85    2.91
  14   2   7    5.50    2.65
  15  -2   7    1.46    1.47
  15  -2   7   -1.85    1.92
  15   2   7    0.12    0.94
  15  -2   7    4.02    2.11
  15   2   7    0.27    1.85
  16  -2   7    0.61    1.01
  16  -2   7   -1.53    1.74
  16   2   7    2.74    1.63
  16  -2   7    3.39    2.04
  16   2   7    3.42    2.02
  17  -2   7    1.68    1.50
  17   2   7    1.57    1.30
  17  -2   7    2.20    1.56
  17   2   7    2.76    2.09
  18  -2   7    1.59    1.44
  18   2   7    2.58    1.74
  18   2   7    1.88    1.87
  19  -2   7    1.01    1.40
  18  -3  -7    2.60    1.87
  18   3  -7    2.48    1.88
  17  -3  -7   10.22    3.21
  17   3  -7   15.78    4.33
  17   3  -7   11.05    3.72
 -17  -3   7    8.76    3.46
  16   3  -7   23.53    4.99
  16   3  -7   25.82    5.26
  16  -3  -7   19.58    4.05
 -16  -3   7   23.11    5.28
  15  -3  -7   18.62    3.90
  15   3  -7   28.32    5.39
 -15  -3   7   33.30    5.72
  14  -3  -7    8.79    2.74
  14   3  -7   13.42    3.74
  14  -3  -7    9.44    2.72
 -14  -3   7   16.14    3.96
  13  -3  -7    5.73    2.32
  13   3  -7    4.32    2.22
 -13  -3   7    4.63    2.04
  13  -3  -7    5.94    2.25
  12  -3  -7   33.23    4.61
  12  -3  -7   31.33    4.53
  12   3  -7   38.55    5.70
 -12  -3   7   39.10    5.27
  11  -3  -7  180.67   10.68
  11   3  -7  200.59   12.49
  11  -3  -7  190.79   11.27
 -11  -3   7  225.07   12.41
  10  -3  -7  225.76   11.60
  10   3  -7  255.73   13.64
  10  -3  -7  235.90   12.37
 -10  -3   7  260.72   12.97
   9  -3  -7  146.32    8.74
   9   3  -7  152.42    9.92
   9  -3  -7  140.78    9.10
  -9  -3   7  158.19    9.46
   8  -3  -7    8.89    2.24
   8  -3  -7   11.15    2.52
   8   3  -7   15.22    3.31
  -8  -3   7   18.47    3.12
   7   3  -7    7.63    2.19
   7  -3  -7    4.45    1.50
   7  -3  -7    7.82    1.85
  -7  -3   7    6.67    1.23
   6  -3  -7  249.93   10.18
   6   3  -7  254.54   11.20
   6  -3  -7  245.58   11.54
  -6  -3   7  217.63    8.49
  -6  -3   7  254.55   11.21
   5  -3  -7  464.12   17.07
   5   3  -7  489.47   16.34
  -5  -3   7  490.40   16.65
   5  -3  -7  502.17   15.38
   4  -3  -7  557.45   18.87
  -4  -3   7  590.81   18.50
   4   3  -7  565.81   17.50
   3  -3  -7  412.85   15.40
   3   3  -7  417.20   13.85
  -3  -3   7  434.41   14.99
   2   3  -7  137.50    6.74
   2  -3  -7  128.05    7.68
  -2  -3   7  143.29    7.79
  -2   3   7  139.34    6.81
  -2  -3   7  137.14    7.53
  -1  -3   7   48.63    4.26
  -1  -3   7   43.89    4.26
   1  -3  -7   48.94    4.59
  -1   3   7   46.34    3.58
  -1   3   7   46.33    4.43
   0  -3   7  210.66    9.49
   0  -3   7  211.04   10.25
   0   3   7  210.58    7.89
   0   3   7  211.38   10.32
   1  -3   7  539.46   18.68
   1  -3   7  555.08   17.69
   1   3   7  558.01   14.82
   1   3   7  559.50   18.82
   1   3   7  571.57   14.88
   2   3   7  286.78    9.42
   2  -3   7  297.75   11.82
   2  -3   7  306.88   13.08
   2   3   7  304.68   12.81
   2   3   7  292.59    8.89
   3   3   7   51.79    2.88
   3   3   7   49.42    3.43
   3   3   7   49.39    4.76
   3  -3   7   51.86    4.60
   3  -3   7   49.69    4.93
   4  -3   7   15.60    3.03
   4   3   7   19.10    3.15
   4  -3   7   11.10    2.48
   4   3   7   16.35    2.11
   4   3   7   16.44    1.51
   5   3   7   30.32    3.99
   5   3   7   30.26    3.03
   5   3   7   28.24    2.77
   5  -3   7   28.35    3.90
   6   3   7    6.84    2.48
   6  -3   7    3.52    1.48
   6   3   7    7.92    1.66
   7  -3   7    0.82    1.59
   7   3   7    3.00    1.21
   8  -3   7    6.38    1.93
   8   3   7    3.66    1.39
   8   3   7    3.46    1.64
   8   3   7    4.95    1.76
   9  -3   7    2.49    1.56
   9   3   7    0.83    0.78
   9   3   7    2.37    1.24
   9   3   7    3.28    1.89
  10  -3   7    2.78    1.15
  10   3   7    3.96    1.56
  10   3   7    4.03    1.70
  10   3   7    0.97    1.15
  11  -3   7   30.44    4.64
  11   3   7   34.98    4.35
  11  -3   7   41.85    5.66
  11   3   7   32.62    4.65
  11   3   7   35.02    5.14
  12   3   7    9.15    2.44
  12  -3   7   13.32    3.57
  12   3   7   11.39    2.89
  12  -3   7    4.63    1.75
  12   3   7    8.94    2.73
  13   3   7    0.76    1.06
  13  -3   7    0.69    1.38
  13  -3   7    2.17    1.62
  13   3   7   -0.34    1.20
  13   3   7    1.65    1.71
  13  -3   7    0.05    1.02
  14  -3   7   -0.51    1.13
  14  -3   7   -0.47    1.46
  14   3   7    0.37    1.24
  14   3   7    3.53    2.44
  14   3   7    1.23    1.92
  15   3   7    8.31    2.46
  15   3   7    8.84    3.13
  15  -3   7    6.16    2.50
  16  -3   7    6.92    2.62
  16   3   7    8.48    2.62
  16  -3   7   13.47    3.51
  16   3   7   10.57    3.23
  17   3   7   15.42    3.52
  17  -3   7   15.90    3.87
  17  -3   7   15.11    3.75
  17   3   7   16.56    3.99
  18  -3   7    2.62    1.81
  18   3   7    5.97    2.68
  18  -3   7    2.54    1.42
  17  -4  -7    3.72    2.33
  17   4  -7    7.29    2.99
  16  -4  -7    3.51    2.05
  16   4  -7    5.91    3.01
  15  -4  -7   23.40    4.41
  15   4  -7   24.31    5.03
 -15  -4   7   28.61    5.25
  14  -4  -7   20.46    4.04
  14  -4  -7   17.91    3.79
  14   4  -7   28.19    5.45
 -14  -4   7   20.72    4.33
  13  -4  -7    2.79    1.82
  13  -4  -7    4.24    1.95
  13   4  -7    3.44    1.93
 -13  -4   7    3.85    1.89
  12  -4  -7    1.31    1.05
  12  -4  -7    4.05    1.90
  12   4  -7    3.06    2.35
 -12  -4   7    5.60    2.27
  11  -4  -7    2.39    1.26
  11  -4  -7    3.51    1.84
  11   4  -7    6.97    2.78
  10  -4  -7   31.53    4.68
  10  -4  -7   28.80    4.18
  10   4  -7   37.53    5.46
 -10  -4   7   37.29    4.78
   9  -4  -7   58.63    5.60
   9  -4  -7   60.20    6.33
   9   4  -7   55.92    6.03
  -9  -4   7   69.19    6.21
  -8  -4   7    1.08    0.98
   8   4  -7   -0.29    1.31
   8  -4  -7    0.47    1.33
   7   4  -7   13.56    3.13
  -7  -4   7   16.79    3.00
   7  -4  -7   16.74    3.33
   6   4  -7   60.51    5.54
   6  -4  -7   57.13    5.71
  -6  -4   7   56.09    4.05
  -6  -4   7   62.35    5.48
   5   4  -7   61.78    5.37
   5  -4  -7   59.25    5.69
  -5  -4   7   54.07    4.34
  -5  -4   7   62.26    5.41
  -4  -4   7   24.38    3.36
   4   4  -7   24.12    3.36
   4  -4  -7   23.20    3.62
  -4  -4   7   21.05    2.90
   3   4  -7   18.44    2.77
   3  -4  -7   18.66    3.20
  -3  -4   7   20.46    3.00
  -3  -4   7   14.96    2.68
  -2  -4   7   35.42    3.96
   2   4  -7   30.62    3.56
   2  -4  -7   30.10    3.86
  -2  -4   7   33.28    3.90
  -1  -4   7  215.72   10.18
   1  -4  -7  216.55   10.85
  -1  -4   7  201.66   10.16
  -1   4   7  221.59    8.61
   0  -4  -7  428.55   16.15
   0  -4   7  391.24   15.41
   0   4   7  406.57   12.27
   0  -4   7  433.60   15.40
   1  -4   7  412.69   15.16
  -1  -4  -7  437.99   16.14
   1  -4   7  399.15   15.79
   1   4   7  391.38   11.25
   2   4   7  121.42    6.31
   2  -4   7  114.07    7.19
   2  -4   7  110.15    8.04
   2   4   7  118.08    8.13
   2   4   7   98.35    4.11
   3   4   7   12.76    1.03
   3  -4   7   15.59    2.55
   3   4   7   19.23    2.45
   3   4   7   24.55    3.58
   3  -4   7   25.19    4.01
   4   4   7  214.25    9.25
   4  -4   7  202.81   11.38
   4   4   7  223.87   11.53
   5   4   7  482.46   15.98
   5  -4   7  470.46   19.17
   5   4   7  512.42   18.92
   6   4   7  209.54    9.94
   6  -4   7  233.54   12.73
   6   4   7  222.56   11.81
   7   4   7  233.99   10.87
   7  -4   7  238.74   13.10
   7   4   7  249.45   12.76
   7   4   7  222.92   10.24
   8  -4   7  106.85    8.75
   8   4   7  101.39    6.84
   8   4   7  109.44    8.34
   9   4   7  114.07    7.65
   9  -4   7  114.00    9.27
   9   4   7  122.46    9.06
  10   4   7   67.75    6.05
  10  -4   7   71.48    7.45
  10   4   7   76.62    7.21
  10   4   7   76.76    7.65
  11   4   7  111.56    8.32
  11  -4   7  132.59   10.36
  11   4   7  124.87    9.47
  11   4   7  117.84    9.91
  12  -4   7   78.84    8.17
  12   4   7   72.71    7.37
  12   4   7   69.41    7.75
  12   4   7   66.11    6.54
  13  -4   7   47.28    6.38
  13   4   7   46.43    6.00
  13   4   7   44.30    5.56
  13   4   7   47.32    6.51
  14   4   7   14.10    3.30
  14  -4   7   15.12    3.69
  14   4   7   14.22    3.83
  15   4   7    2.38    1.82
  15  -4   7    4.79    2.04
  15   4   7    5.65    2.83
  16  -4   7    2.52    1.81
  16   4   7    6.57    3.12
  17  -4   7    7.76    2.76
  17   4   7    8.63    3.32
  16  -5  -7   11.75    3.33
  15  -5  -7    5.19    2.32
  15   5  -7   10.78    3.54
  15  -5  -7    8.23    2.70
  14  -5  -7    4.61    2.16
  14   5  -7    8.98    3.57
  13  -5  -7   13.59    3.65
  13   5  -7   15.20    4.13
 -12  -5   7   31.96    4.79
  12  -5  -7   25.35    4.69
  12   5  -7   32.65    5.68
  11   5  -7  130.60   10.80
  11  -5  -7  106.55    9.42
 -11  -5   7  115.31    8.91
  10   5  -7  163.31   11.43
  10  -5  -7  143.60   10.88
 -10  -5   7  154.71   10.11
   9  -5  -7   43.81    5.86
  -9  -5   7   50.66    5.63
   9   5  -7   46.35    5.94
   8   5  -7  114.55    8.88
   8  -5  -7   99.48    8.66
  -8  -5   7  111.95    8.06
   7   5  -7  141.98    9.65
   7  -5  -7  134.59    9.91
  -7  -5   7  142.60    9.06
   6   5  -7  148.43    9.64
   6  -5  -7  136.81    9.86
  -6  -5   7  155.49    9.24
  -5  -5   7  251.86   12.06
   5  -5  -7  267.88   13.74
  -5  -5   7  241.50   10.72
   5   5  -7  268.49   13.14
  -4  -5   7  369.79   14.75
   4   5  -7  359.40   15.14
   4  -5  -7  339.45   15.75
  -4  -5   7  325.05   13.27
  -3  -5   7  316.93   13.62
   3   5  -7  337.02   14.46
   3  -5  -7  306.28   14.53
  -3  -5   7  302.41   12.97
  -2  -5   7  142.80    8.67
   2  -5  -7  142.73    9.41
  -2  -5   7  140.14    8.60
  -1  -5   7   70.54    5.89
   1  -5  -7   65.75    6.36
  -1  -5   7   62.14    5.74
  -1   5   7   61.09    4.30
   0  -5   7   94.98    6.88
   0  -5  -7   89.00    7.14
   0  -5   7   89.90    7.01
   0   5   7   73.47    4.29
   1  -5   7  231.96   11.34
  -1  -5  -7  230.17   11.94
   1  -5   7  217.56   11.70
   2   5   7  253.34   10.94
   2  -5   7  253.35   12.97
  -2  -5  -7  270.79   13.02
   3  -5   7   32.01    4.54
   3   5   7   36.46    4.97
   3   5   7   37.53    4.02
   4   5   7   11.47    2.77
   4   5   7   10.74    2.15
   4  -5   7    9.42    2.54
   5   5   7    4.23    1.71
   5   5   7    3.04    1.62
   5  -5   7    2.99    2.13
   6   5   7    1.46    1.25
   6   5   7    2.06    1.50
   6  -5   7    0.59    1.47
   7   5   7   23.13    4.07
   7   5   7   22.71    3.66
   7  -5   7   18.63    3.83
   8   5   7   12.74    3.32
   8   5   7   10.37    2.46
   8   5   7   10.15    2.47
   8  -5   7   11.30    3.19
   9   5   7    2.87    2.09
   9   5   7    2.07    1.41
   9  -5   7   -0.22    1.57
  10  -5   7    5.75    2.62
  10   5   7    8.43    2.31
  10   5   7   13.28    3.38
  11   5   7   12.52    3.03
  11  -5   7   12.80    3.63
  11   5   7   13.70    3.25
  12   5   7    8.44    2.75
  12  -5   7    8.53    2.93
  12   5   7    5.37    2.35
  12   5   7    6.56    2.86
  13   5   7    0.59    1.04
  13  -5   7    1.47    1.51
  13   5   7    1.11    1.70
  13   5   7    2.01    2.26
  14  -5   7    0.47    1.42
  14   5   7    2.65    2.03
  15  -5   7    6.64    2.55
  15   5   7   10.78    4.56
  16  -5   7   10.21    3.16
  16   5   7   11.32    3.84
  15  -6  -7    4.14    1.96
  14  -6  -7    9.66    3.32
  14   6  -7   23.91    5.50
  13  -6  -7    1.30    1.54
  13   6  -7    0.51    1.92
  12  -6  -7   -0.96    1.27
  12   6  -7    0.63    1.50
  11   6  -7    0.54    1.44
  11  -6  -7    2.87    1.95
  10   6  -7    2.17    2.13
  10  -6  -7    3.79    2.40
   9  -6  -7   11.16    3.52
   9   6  -7   11.76    3.42
   8   6  -7    4.12    2.08
   8  -6  -7    8.04    2.92
  -8  -6   7    3.07    1.40
  -7  -6   7    5.96    2.11
   7   6  -7    5.59    2.47
   7  -6  -7    5.62    2.40
   6  -6  -7   21.22    4.20
   6   6  -7   22.14    4.29
  -6  -6   7   16.75    3.25
   5   6  -7   23.11    4.23
   5  -6  -7   22.41    4.24
  -5  -6   7   16.68    3.25
   4   6  -7   19.40    3.90
   4  -6  -7   18.18    3.84
  -4  -6   7   20.25    3.28
  -4  -6   7   15.72    3.08
   3   6  -7   12.39    3.09
  -3  -6   7    8.12    2.29
   3  -6  -7    6.02    2.29
  -3  -6   7    8.20    2.19
   2   6  -7    5.04    2.04
   2  -6  -7    5.53    2.43
  -2  -6   7    4.69    1.72
  -2  -6   7    4.34    1.83
  -1  -6   7  126.03    8.47
   1  -6  -7  126.55    9.51
  -1  -6   7  109.49    8.18
   0  -6   7  174.75   10.42
   0  -6  -7  185.95   11.49
   0  -6   7  173.64   10.72
  -1  -6  -7   96.78    8.18
   1  -6   7   89.84    7.66
   2   6   7  143.12    8.66
  -2  -6  -7  152.83   10.32
   2  -6   7  140.82    9.96
   3   6   7   68.66    5.92
   3  -6   7   74.35    7.23
   4   6   7  104.73    7.66
   4  -6   7   97.23    8.56
   4   6   7  117.22    9.75
   5   6   7  122.06    8.63
   5  -6   7  119.44    9.63
   5   6   7  142.56   10.71
   6   6   7  127.64    9.05
   6  -6   7  122.77   10.01
   6   6   7  136.96   10.54
   7   6   7  133.59    9.43
   7  -6   7  128.52   10.54
   7   6   7  138.99   10.69
   8   6   7   80.50    7.57
   8  -6   7   79.33    8.32
   8   6   7   91.13    8.68
   9   6   7   41.62    5.96
   9   6   7   32.34    4.81
   9   6   7   34.41    4.93
   9  -6   7   39.20    5.90
  10   6   7   19.08    4.17
  10   6   7   17.63    3.66
  10  -6   7   13.28    3.30
  11  -6   7   41.57    6.27
  11   6   7   45.27    6.38
  12  -6   7   54.75    7.30
  12   6   7   53.15    7.00
  13  -6   7   14.06    3.85
  13   6   7   13.46    4.05
  14  -6   7   12.83    3.69
  14   6   7    8.92    3.67
  12  -7  -7    7.24    3.04
  11   7  -7   29.96    6.00
  11  -7  -7   23.29    5.14
  10   7  -7   38.07    6.58
  10  -7  -7   28.91    5.66
   9   7  -7   39.37    6.53
   9  -7  -7   31.69    5.74
   8  -7  -7   43.33    6.57
   8   7  -7   50.57    7.11
   7   7  -7   44.23    6.68
   7  -7  -7   43.98    6.49
   6   7  -7   70.57    8.23
   6  -7  -7   57.51    7.37
   5   7  -7  116.58   10.15
   5  -7  -7  105.73    9.90
   4   7  -7   98.05    9.44
  -4  -7   7   82.29    7.20
   4  -7  -7   88.40    8.80
   3   7  -7   72.48    7.94
  -3  -7   7   62.07    6.19
  -3  -7   7   54.20    5.94
   3  -7  -7   57.73    6.96
   2  -7  -7   37.19    5.61
  -2  -7   7   35.49    4.90
   1  -7  -7   35.43    5.47
  -1  -7   7   35.95    5.09
   0  -7  -7   41.14    5.72
   0  -7   7   36.58    5.23
   1   7   7   56.91    5.65
  -1  -7  -7   69.29    7.44
   1  -7   7   66.38    6.96
   2   7   7   20.22    3.45
   2  -7   7   29.37    4.87
  -2  -7  -7   30.62    5.00
   3   7   7    8.13    2.35
   3  -7   7    8.17    2.79
   4   7   7   10.62    2.75
   4   7   7   16.45    4.06
   4  -7   7    9.70    2.95
   5   7   7    9.50    3.39
   5   7   7    5.07    2.26
   5  -7   7   11.15    3.19
   6   7   7    2.97    2.11
   6   7   7    2.93    1.99
   6  -7   7    5.07    2.44
   7   7   7    2.03    1.17
   7  -7   7    1.27    1.66
   7   7   7    2.86    1.93
   8   7   7    0.84    1.35
   8   7   7   -1.51    1.29
   8  -7   7    0.98    1.43
   9   7   7    3.79    2.15
   9   7   7   -0.58    1.46
   9  -7   7   -0.08    1.17
  10   7   7   -0.20    1.09
  10  -7   7    1.09    1.42
  11   7   7    0.50    1.27
  11  -7   7    3.57    2.49
   8   8  -7    0.77    2.24
   8  -8  -7    1.76    1.73
   7   8  -7    6.28    3.23
   7  -8  -7    2.74    2.31
   6  -8  -7    1.38    1.88
   6   8  -7    3.00    2.39
   5   8  -7    4.11    2.93
   5  -8  -7    3.18    2.14
   4  -8  -7    7.77    3.22
   4   8  -7    9.42    3.63
   3   8  -7    7.64    3.48
   3  -8  -7    6.68    2.77
   2   8  -7   10.48    3.82
   2  -8  -7    7.47    2.93
   1   8  -7   14.07    4.29
   1  -8  -7    9.24    3.20
  -1  -8   7    6.13    2.51
   0  -8  -7   16.45    4.16
   0  -8   7   16.02    3.86
  -1  -8  -7   27.99    5.24
   1   8   7   19.77    3.52
   1  -8   7   24.65    4.64
   2   8   7   21.06    3.69
  -2  -8  -7   24.49    5.04
   2  -8   7   18.20    3.96
   3   8   7   19.15    3.82
   3  -8   7   18.57    4.19
   4   8   7   22.82    5.02
   4   8   7   17.87    3.79
   4  -8   7   20.43    4.39
   5   8   7   29.98    4.98
   5   8   7   28.60    5.55
   5  -8   7   32.81    5.63
   6   8   7   18.41    4.45
   6   8   7   13.20    3.38
   6  -8   7   12.05    3.67
   7   8   7    9.71    3.38
   7  -8   7   18.39    4.34
   7   8   7   18.04    4.17
   8   8   7   17.47    4.38
   8   8   7   12.46    3.61
   8  -8   7   12.55    3.70
   9   8   7    8.15    3.21
   9   8   7    6.56    2.73
  10   8   7    5.49    2.57
  10   8   7    7.05    2.98
   2  -9  -7   10.64    3.69
   1  -9  -7   12.86    3.98
   1   9  -7   12.67    4.53
   0   9   7   -0.45    1.13
   0   9  -7   -0.14    2.27
   0  -9  -7    0.33    1.34
  -1  -9  -7    5.07    2.58
   1   9   7    2.75    1.83
   1  -9   7    2.32    1.81
   2   9   7   -0.33    0.94
   2  -9   7    1.12    1.19
   3   9   7   -0.40    1.30
   3  -9   7    2.25    2.02
   4   9   7    3.49    2.04
   4  -9   7    0.94    1.70
   5   9   7    2.59    1.71
  18   0  -8   -0.70    1.36
  18   0  -8   -0.07    1.08
 -18   0   8    0.41    2.59
  17   0  -8    4.48    2.16
  17   0  -8   -0.34    1.69
 -17   0   8    5.68    3.27
  16   0  -8    0.93    1.83
  16   0  -8    3.02    2.13
 -15   0   8    7.34    3.29
  15   0  -8    3.83    1.99
  15   0  -8    0.70    1.72
  14   0  -8   14.36    3.48
  14   0  -8   17.99    4.04
 -14   0   8   17.68    4.05
 -13   0   8   60.67    7.29
  13   0  -8   59.61    6.88
  13   0  -8   44.23    5.58
 -12   0   8   43.97    5.66
  12   0  -8   39.78    5.20
  12   0  -8   38.60    5.34
  11   0  -8   20.71    3.63
  11   0  -8   20.57    3.85
 -11   0   8   25.13    4.02
 -10   0   8   26.64    4.20
  10   0  -8   22.27    3.56
  10   0  -8   22.23    3.93
  -9   0   8  157.32    9.89
   9   0  -8  150.62    9.15
   9   0  -8  156.97   10.25
   8   0  -8  513.07   17.99
   8   0  -8  522.83   19.88
  -8   0   8  489.74   14.87
  -8   0   8  539.10   19.20
   7   0  -8  852.71   25.14
   7   0  -8  897.30   27.76
  -7   0   8  895.58   23.80
  -7   0   8  931.09   26.86
   6   0  -8  789.30   22.56
   6   0  -8  767.47   24.95
  -6   0   8  813.76   22.55
  -6   0   8  806.32   23.81
   5   0  -8 1002.33   26.07
   5   0  -8 1010.22   28.91
  -5   0   8 1031.71   27.34
  -5   0   8 1029.91   27.45
  -5   0   8  972.37   22.60
   4   0  -8 1274.03   29.79
  -4   0   8 1254.17   32.14
  -4   0   8 1198.49   31.09
  -4   0   8 1226.00   28.31
   4   0  -8 1183.92   32.65
   3   0  -8  867.20   21.35
   3   0  -8  859.71   24.81
  -3   0   8  833.24   24.45
  -3   0   8  844.24   23.29
  -3   0   8  842.39   21.83
   2   0  -8 2438.67   50.62
   2   0  -8 2419.45   55.31
  -2   0   8 2405.82   56.10
  -2   0   8 2478.83   53.77
  -2   0   8 2348.16   53.83
   1   0  -8 1580.43   33.87
   1   0  -8 1686.71   39.21
  -1   0   8 1541.40   40.35
  -1   0   8 1659.97   39.05
  -1   0   8 1624.61   38.18
   0   0  -8 1833.43   38.98
   0   0  -8 2053.15   45.01
   0   0   8 1935.03   47.54
   0   0   8 1918.18   46.05
   0   0   8 1975.05   44.51
   1   0   8 1161.77   32.51
   1   0   8 1112.52   31.16
   1   0   8 1155.29   29.15
   2   0   8  385.18   13.02
   2   0   8  384.01   15.55
   2   0   8  377.87   14.96
   3   0   8  151.37    7.18
   3   0   8  160.58    9.58
   3   0   8  154.14    8.94
  -3   0  -8  143.95    4.80
   4   0   8 2024.77   46.13
   4   0   8 2090.69   50.76
   4   0   8 2036.35   50.04
   5   0   8 1960.83   45.32
   5   0   8 2005.88   49.81
   5   0   8 1972.93   49.22
   5   0   8 2002.89   41.88
   6   0   8 1124.67   26.26
   6   0   8 1125.50   32.33
   7   0   8  278.57    9.97
   7   0   8  276.21   13.46
   8   0   8  220.07    9.21
   8   0   8  219.67   11.98
   9   0   8  164.03    8.23
   9   0   8  150.47    9.99
  10   0   8  331.76   13.40
  10   0   8  371.51   16.59
  11   0   8  214.15   10.73
  11   0   8  240.14   13.25
  12   0   8   62.33    5.77
  12   0   8   66.30    6.95
  13   0   8    1.63    0.85
  13   0   8    3.51    2.33
  14   0   8    2.19    1.32
  14   0   8    1.32    1.77
  15   0   8   11.54    3.19
  15   0   8   13.28    3.41
  15   0   8    6.06    2.01
  16   0   8    4.53    1.86
  16   0   8   11.78    3.21
  16   0   8    8.43    2.70
  17   0   8    7.32    2.48
  17   0   8    5.75    2.27
  18   0   8   -1.72    1.67
  18   0   8    1.24    1.44
 -19  -1   8   13.53    4.61
  19   1  -8    5.05    2.34
  18  -1  -8   32.98    5.68
  18   1  -8   42.36    6.67
  18   1  -8   32.13    5.84
  17  -1  -8   58.73    7.35
  17   1  -8   77.35    8.73
  17   1  -8   73.84    8.74
  16  -1  -8   50.11    6.61
  16   1  -8   60.77    7.52
  16   1  -8   67.07    8.15
  15  -1  -8   45.76    6.08
 -15  -1   8   58.44    8.06
  15   1  -8   44.32    6.25
  15   1  -8   49.01    6.73
  14   1  -8   60.91    7.12
 -14  -1   8   59.30    7.70
  14   1  -8   50.57    6.75
  14  -1  -8   46.79    5.93
  13  -1  -8  103.43    8.56
  13   1  -8  107.07    9.27
  13  -1  -8  124.19   10.14
 -13  -1   8  143.68   11.35
  13   1  -8  125.97   10.34
  12  -1  -8  155.45   10.25
  12   1  -8  165.66   11.44
  12   1  -8  191.20   12.54
  12  -1  -8  169.01   11.69
 -12  -1   8  204.51   13.18
  11  -1  -8  242.89   12.72
  11   1  -8  270.14   14.27
  11   1  -8  283.83   15.30
  11  -1  -8  262.39   14.43
 -11  -1   8  298.70   15.27
  10  -1  -8  162.12   10.85
  10   1  -8  162.60   10.47
  10  -1  -8  139.97    8.94
  10   1  -8  169.30   11.28
 -10  -1   8  176.61   11.00
   9  -1  -8  124.64    9.13
   9  -1  -8  113.11    7.61
   9   1  -8  131.41    8.89
   9   1  -8  126.84    9.47
  -9   1   8  126.50    7.17
  -9  -1   8  140.68    9.15
   8  -1  -8  163.05    8.75
   8   1  -8  176.21    9.94
   8   1  -8  174.51   10.99
  -8  -1   8  157.75    5.93
   8  -1  -8  167.84   10.49
  -8   1   8  188.07   10.29
  -8  -1   8  195.41   10.42
  -8   1   8  184.29    8.99
   7  -1  -8  285.35   11.46
   7   1  -8  313.15   12.96
  -7  -1   8  287.20    9.50
  -7   1   8  300.04   12.95
  -7  -1   8  302.15   12.81
  -7   1   8  316.14   12.30
   7  -1  -8  295.42   13.89
   6  -1  -8  749.59   21.04
   6   1  -8  781.72   22.80
   6  -1  -8  761.97   24.58
  -6   1   8  749.43   23.09
  -6   1   8  763.53   22.72
  -6  -1   8  763.23   22.91
  -6   1   8  757.05   19.20
   5  -1  -8  490.28   15.09
   5   1  -8  523.84   16.65
   5  -1  -8  505.21   18.46
  -5   1   8  512.60   17.22
  -5   1   8  521.47   17.45
  -5  -1   8  493.02   17.00
  -5   1   8  538.68   15.34
   4  -1  -8   41.41    3.09
   4   1  -8   41.24    3.61
  -4   1   8   45.86    4.11
  -4   1   8   42.79    4.40
  -4  -1   8   41.43    4.14
  -4   1   8   40.08    3.56
   3  -1  -8  161.74    5.92
   3  -1  -8  156.83    8.75
  -3   1   8  150.13    7.61
  -3   1   8  154.49    8.58
  -3   1   8  160.04    7.93
  -3  -1   8  155.60    7.92
   3   1  -8  160.40    7.07
  -2   1   8    0.76    0.40
  -2  -1   8    0.90    1.06
   2  -1  -8    0.24    0.33
  -2   1   8    1.87    1.19
   2   1  -8    1.73    0.69
  -2   1   8    1.26    0.96
  -2   1   8    3.55    1.81
   1   1  -8   84.87    3.77
  -1   1   8   80.75    6.01
  -1  -1   8   75.98    5.10
  -1   1   8   83.23    5.17
  -1   1   8   81.36    5.95
  -1  -1   8   76.94    5.32
   0   1   8    9.44    1.62
   0   1  -8    9.90    1.07
   0  -1   8    7.68    1.73
   0  -1   8    6.74    1.63
   0   1   8    4.57    1.57
   0   1   8    5.59    1.63
   1   1   8    0.31    0.61
   1  -1   8   -0.54    0.89
   1   1   8   -2.32    2.13
   1   1   8   -0.82    1.12
   2  -1   8  137.01    7.12
   2   1   8  134.87    8.18
   2  -1   8  141.53    8.10
   2   1   8  146.67    8.63
   2   1   8  142.79    6.71
   3   1   8  334.39   11.31
   3  -1   8  337.48   12.26
   3   1   8  330.01   13.92
   3  -1   8  336.33   13.69
   3   1   8  339.02   14.23
   4   1   8  273.52   10.05
   4   1   8  261.02    6.90
   4  -1   8  268.42   10.87
   4   1   8  295.19   13.04
   4  -1   8  261.76   12.13
   4   1   8  289.14   13.03
  -4   1  -8  282.74    8.42
   5   1   8  160.39    5.70
   5   1   8  154.83    7.31
   5  -1   8  149.40    7.83
   5   1   8  170.81    9.87
  -5   1  -8  157.22    4.65
   5  -1   8  156.49    9.29
   5   1   8  164.15    9.91
   6   1   8    7.95    1.29
   6  -1   8    6.48    2.40
   6   1   8    8.47    2.37
   6   1   8    9.87    2.69
   7   1   8   38.46    3.33
   7   1   8   39.03    4.96
   7  -1   8   34.63    4.61
   7   1   8   40.95    5.22
   7  -1   8   35.01    3.33
   8  -1   8  449.46   14.84
   8   1   8  413.84   14.13
   8   1   8  445.86   18.37
   8  -1   8  437.86   17.80
   8   1   8  435.99   18.14
   9  -1   8  284.58   11.79
   9   1   8  278.37   11.39
   9   1   8  289.34   14.34
   9  -1   8  284.85   14.09
   9   1   8  277.11   14.32
  10  -1   8  337.01   13.62
  10   1   8  315.58   12.94
  10  -1   8  312.62   15.27
  10   1   8  340.68   16.21
  11  -1   8  155.42    9.13
  11   1   8  137.41    8.42
  11  -1   8  157.25   10.44
  11  -1   8  147.91   10.23
  11   1   8  161.63   10.98
  12  -1   8  105.50    7.75
  12   1   8   97.59    7.22
  12  -1   8  104.43    8.75
  12   1   8  106.87    8.92
  12  -1   8  117.36    9.07
  13  -1   8   71.71    6.59
  13   1   8   67.42    6.21
  13  -1   8   77.34    7.52
  13  -1   8   76.13    7.55
  13   1   8   74.82    7.55
  14  -1   8   68.87    6.74
  14   1   8   71.02    6.61
  14  -1   8   83.33    7.82
  14  -1   8   82.22    8.01
  14   1   8   93.28    8.59
  15  -1   8   89.78    8.05
  15   1   8   88.47    7.62
  15  -1   8  120.81    9.63
  15  -1   8  113.61    9.51
  15   1   8  112.58    9.71
  16  -1   8   72.61    7.36
  16   1   8   65.80    6.72
  16  -1   8   85.51    8.12
  16  -1   8   93.52    8.47
  16   1   8   97.43    9.15
  17  -1   8   25.33    4.45
  17   1   8   22.46    4.09
  17  -1   8   28.80    4.81
  17   1   8   30.46    5.22
  18  -1   8    4.44    2.10
  18   1   8    3.98    2.27
  19   1   8    3.75    1.87
  19  -1   8    3.42    1.78
 -19  -2   8    0.39    1.65
  18   2  -8    0.28    1.56
  18   2  -8   -0.86    1.06
 -18  -2   8    1.02    1.80
  18  -2  -8    0.06    1.09
  17  -2  -8    0.97    1.69
  17   2  -8    0.99    1.21
  17   2  -8   -0.84    1.76
 -17  -2   8    1.17    1.51
  16  -2  -8    0.62    1.55
 -16  -2   8   -3.09    2.64
  16   2  -8    0.96    2.05
  16   2  -8    3.34    2.50
  15   2  -8    5.92    2.88
  15   2  -8    3.09    2.48
 -15  -2   8    3.10    2.17
  15  -2  -8    1.74    1.34
  14  -2  -8    7.55    2.26
  14   2  -8   15.70    4.18
  14   2  -8   13.22    4.01
 -14  -2   8    8.98    3.22
  13  -2  -8    9.86    2.62
  13   2  -8    7.43    2.39
 -13  -2   8    9.33    2.88
  13   2  -8   10.36    3.40
  12   2  -8   32.07    5.48
  12   2  -8   23.20    4.12
  12  -2  -8   27.34    4.09
  12  -2  -8   21.06    3.61
  11  -2  -8   43.39    5.01
  11   2  -8   56.24    6.35
  11  -2  -8   50.28    5.46
 -10  -2   8   51.00    5.67
  10  -2  -8   33.05    4.16
  10  -2  -8   44.77    5.01
  10   2  -8   37.30    5.08
 -10   2   8   44.64    4.56
   9  -2  -8   52.37    4.96
   9   2  -8   63.23    6.27
   9  -2  -8   56.63    5.46
  -9  -2   8   60.83    5.95
  -9   2   8   52.16    5.10
   8  -2  -8  186.13    9.34
   8   2  -8  206.28   11.23
   8  -2  -8  200.22   10.50
  -8  -2   8  207.75   10.92
  -8   2   8  198.69   10.11
   7  -2  -8  605.76   18.76
   7   2  -8  649.25   21.12
   7  -2  -8  622.78   20.55
  -7  -2   8  624.87   20.68
  -7   2   8  627.83   20.46
   6  -2  -8  551.93   16.77
   6   2  -8  566.49   18.77
  -6  -2   8  561.62   16.25
   6  -2  -8  568.80   18.99
  -6   2   8  545.19   18.74
  -6  -2   8  546.43   18.58
   5  -2  -8  495.94   14.79
   5   2  -8  530.63   16.52
  -5  -2   8  507.94   15.59
   5  -2  -8  487.41   17.25
  -5   2   8  484.13   16.93
  -5   2   8  486.99   17.35
  -5  -2   8  485.37   16.93
   4  -2  -8  288.50    9.69
   4   2  -8  299.69   11.02
  -4  -2   8  274.64   11.09
  -4   2   8  290.71   11.69
  -4   2   8  274.47   12.19
  -4  -2   8  289.23   11.91
   3   2  -8 1327.18   31.56
  -3  -2   8 1259.23   33.18
  -3   2   8 1339.00   33.24
  -3   2   8 1289.74   34.69
  -3  -2   8 1323.92   33.65
   3  -2  -8 1403.98   30.03
   2   2  -8 1650.84   36.58
  -2  -2   8 1566.77   39.53
  -2   2   8 1647.94   38.27
  -2   2   8 1614.87   40.59
  -2  -2   8 1637.44   39.51
   1   2  -8 1004.33   23.29
  -1  -2   8  949.58   26.98
  -1   2   8 1045.55   25.24
  -1   2   8  997.06   27.73
  -1  -2   8 1045.34   26.70
   0  -2   8  665.14   19.11
   0  -2   8  607.25   19.89
   0   2   8  590.74   13.90
   0   2   8  579.06   13.52
   0   2   8  663.30   20.52
   0   2   8  698.06   17.84
   1  -2   8  599.32   17.86
   1  -2   8  569.82   19.27
   1   2   8  621.00   19.60
   1   2   8  630.76   16.33
   2  -2   8  562.03   17.79
   2  -2   8  550.74   19.40
   2   2   8  568.85   19.34
   2   2   8  595.77   16.10
   3   2   8  754.57   18.89
   3   2   8  690.79   16.11
   3  -2   8  736.21   21.30
   3  -2   8  695.92   23.02
   3   2   8  759.48   23.23
   3   2   8  783.22   23.70
   4   2   8  632.69   15.79
   4  -2   8  655.11   19.91
   4   2   8  679.16   17.55
   4   2   8  676.35   21.87
   4   2   8  655.35   21.93
   4  -2   8  627.40   21.88
   5   2   8  690.49   17.72
   5   2   8  721.39   18.61
   5  -2   8  700.38   23.34
   5  -2   8  682.89   21.13
   5   2   8  713.80   23.26
   5   2   8  713.70   23.50
   6   2   8  487.97   14.52
   6  -2   8  506.18   19.18
   6   2   8  528.03   19.15
   6   2   8  500.02   19.04
   7   2   8  303.89   11.19
   7  -2   8  323.49   14.87
   7   2   8  331.25   14.79
   7   2   8  329.28   15.12
   8   2   8   87.40    5.64
   8  -2   8  100.33    8.15
   8   2   8  102.88    7.93
   8   2   8   92.86    7.77
   9   2   8  240.43   10.53
   9  -2   8  248.04   13.38
   9   2   8  256.77   13.50
   9   2   8  261.54   13.79
  10   2   8  177.62    9.32
  10  -2   8  196.57   11.84
  10   2   8  205.25   12.11
  10   2   8  204.00   12.35
  10  -2   8  205.48   10.63
  11  -2   8   46.42    5.14
  11   2   8   44.46    4.58
  11  -2   8   51.33    6.08
  11   2   8   56.63    6.47
  11   2   8   51.78    6.37
  12  -2   8   42.52    5.10
  12   2   8   37.40    4.45
  12  -2   8   40.94    5.45
  12   2   8   50.74    6.10
  12   2   8   41.11    5.77
  13  -2   8   10.76    2.85
  13   2   8    6.44    2.13
  13  -2   8    9.62    2.53
  13   2   8    8.04    2.77
  14   2   8    0.62    0.93
  14  -2   8   -0.46    1.17
  14  -2   8    2.73    2.07
  14   2   8    4.33    2.24
  14  -2   8   -0.54    1.35
  15  -2   8   -1.00    1.21
  15  -2   8    0.07    1.24
  15   2   8   -0.47    0.77
  15   2   8   -0.43    1.19
  16  -2   8    2.46    1.64
  16  -2   8   -1.73    1.50
  16   2   8   -0.60    1.32
  17  -2   8    0.04    0.84
  17  -2   8   -1.12    1.65
  17  -2   8    0.06    1.44
  17   2   8    0.34    1.48
  18  -2   8   -0.90    1.24
  18   2   8    1.77    1.96
  19  -2   8    0.04    0.94
  18  -3  -8   10.97    3.40
 -18  -3   8   15.00    4.75
  17  -3  -8   12.14    3.45
  17   3  -8   18.71    4.70
 -17  -3   8   24.32    5.50
  17   3  -8   26.83    5.65
  16  -3  -8    8.03    2.87
  16   3  -8   15.69    4.35
  16   3  -8   13.35    3.93
 -16  -3   8   12.79    3.97
  15  -3  -8   16.67    3.86
  15   3  -8   33.94    6.11
  15   3  -8   26.46    5.44
 -15  -3   8   29.06    5.67
  14  -3  -8   19.71    3.83
  14   3  -8   23.97    5.00
  13  -3  -8   33.57    4.75
  13   3  -8   43.18    6.24
  13  -3  -8   37.64    5.14
  12  -3  -8   53.68    5.83
  12  -3  -8   60.08    6.47
  12   3  -8   49.32    6.56
 -12  -3   8   66.41    7.19
  11  -3  -8   57.54    5.81
  11   3  -8   75.39    7.64
  11  -3  -8   60.95    6.35
 -11  -3   8   84.50    7.63
  10  -3  -8  131.41    8.63
  10  -3  -8  133.76    9.34
  10   3  -8  136.85   10.02
 -10  -3   8  146.73    9.83
   9  -3  -8  132.59    8.27
   9   3  -8  127.20    9.30
   9  -3  -8  130.47    9.03
  -9  -3   8  150.38    9.54
   8  -3  -8   55.46    5.00
   8   3  -8   57.04    5.92
   8  -3  -8   53.69    5.49
  -8  -3   8   59.51    5.68
   7  -3  -8   55.98    4.74
   7  -3  -8   58.18    5.65
   7   3  -8   61.03    5.67
  -7  -3   8   62.25    5.67
   6  -3  -8  197.85    8.99
   6  -3  -8  196.42   10.62
  -6  -3   8  195.34   10.17
   6   3  -8  192.31    9.88
   5   3  -8  322.67   12.68
   5  -3  -8  299.06   13.51
  -5  -3   8  326.95   13.37
  -4  -3   8   26.79    3.45
   4   3  -8   25.84    3.22
   4  -3  -8   22.41    3.54
  -4   3   8   27.29    3.29
  -4   3   8   19.53    3.11
  -3   3   8    2.18    1.21
   3  -3  -8    4.14    1.81
  -3   3   8    0.07    0.71
   3   3  -8    4.20    1.50
  -3  -3   8    0.20    1.57
  -2   3   8    1.02    1.44
   2   3  -8    2.20    0.96
  -2  -3   8    0.59    1.03
   2  -3  -8    4.01    1.88
  -2   3   8    2.25    1.05
  -2  -3   8    0.98    1.13
  -1   3   8   -0.42    1.34
   1   3  -8   -1.74    1.22
  -1  -3   8   -2.70    1.64
  -1   3   8    0.13    0.81
  -1  -3   8   -0.50    0.94
   0   3   8    1.71    1.19
   0  -3   8    2.24    1.50
   0  -3   8    0.83    1.22
   0   3   8    1.74    0.92
   1   3   8    5.07    1.82
   1   3   8    5.54    1.14
   1  -3   8    4.56    1.88
   1  -3   8    9.15    2.40
   1   3   8    5.88    1.19
   2  -3   8    1.52    1.44
   2   3   8    1.89    1.82
   2   3   8    1.22    0.79
   2   3   8    0.29    0.65
   2  -3   8   -0.06    1.27
   3   3   8   25.21    2.23
   3   3   8   38.66    4.49
   3   3   8   24.62    2.40
   3  -3   8   26.51    4.07
   3  -3   8   25.40    3.43
   4   3   8  112.35    5.63
   4   3   8  108.21    5.09
   4  -3   8  118.20    8.31
   4  -3   8  119.11    7.55
   4   3   8  133.28    8.61
   4   3   8  121.87    5.11
   5   3   8   78.19    4.55
   5  -3   8   83.96    7.12
   5   3   8   88.36    7.28
   6  -3   8    1.88    1.63
   6   3   8    3.16    1.10
   6   3   8    2.49    1.72
   7   3   8   27.03    3.00
   7  -3   8   31.99    4.61
   7   3   8   27.26    3.93
   7   3   8   27.53    4.11
   8   3   8   55.09    4.67
   8  -3   8   68.80    6.67
   8   3   8   59.09    6.12
   8   3   8   64.19    6.51
   9   3   8  171.47    9.08
   9  -3   8  185.25   11.64
   9   3   8  190.25   11.42
   9   3   8  197.34   12.04
  10   3   8  129.99    8.10
  10  -3   8  142.82   10.23
  10   3   8  143.80   10.11
  10   3   8  146.05   10.53
  11   3   8   71.88    6.19
  11  -3   8   84.14    7.92
  11  -3   8   94.10    8.65
  11   3   8   91.80    8.16
  11   3   8   89.42    8.27
  12  -3   8   30.15    4.76
  12   3   8   25.42    3.79
  12  -3   8   38.17    5.74
  12   3   8   28.99    4.75
  12   3   8   30.21    5.11
  13   3   8   45.76    5.17
  13  -3   8   45.29    6.03
  13  -3   8   57.08    6.97
  13   3   8   54.67    6.63
  13   3   8   52.76    6.90
  14  -3   8   30.76    5.08
  14   3   8   35.34    5.38
  14  -3   8   39.02    5.80
  14   3   8   33.79    5.46
  15  -3   8   28.07    5.02
  15   3   8   31.18    5.43
  16  -3   8   18.42    3.96
  16   3   8   26.88    5.30
  17  -3   8   17.55    4.06
  17   3   8   18.18    4.44
  17  -3   8   12.52    3.46
  18  -3   8    0.33    0.91
  18   3   8    2.28    2.16
  18  -3   8    1.39    1.44
  17  -4  -8    1.89    1.27
  16   4  -8   -0.02    1.99
  16  -4  -8   -0.23    0.93
  15  -4  -8    1.96    1.48
  15   4  -8    3.66    2.40
 -15  -4   8    3.94    2.45
  14  -4  -8    8.86    2.92
  14  -4  -8    3.94    1.87
  14   4  -8    3.61    2.25
 -14  -4   8   10.23    3.22
  13  -4  -8    4.86    2.16
  13   4  -8    6.13    3.08
 -13  -4   8   10.98    3.46
  13  -4  -8    6.14    2.46
  12  -4  -8    5.73    2.05
  12  -4  -8    5.61    2.18
  12   4  -8    6.23    2.64
 -12  -4   8    8.32    2.87
  11  -4  -8   20.13    3.66
  11  -4  -8   18.35    3.74
  11   4  -8   21.10    4.28
 -11  -4   8   21.51    3.97
 -10  -4   8   23.98    3.99
  10  -4  -8   27.32    4.00
  10  -4  -8   23.08    4.27
  10   4  -8   30.42    5.07
   9  -4  -8    5.45    1.87
  -9  -4   8    2.79    1.82
   9  -4  -8    4.64    2.30
   9   4  -8    7.07    2.89
   8   4  -8   59.25    6.18
   8  -4  -8   68.30    6.75
  -8  -4   8   73.04    6.58
   7   4  -8   86.55    7.12
   7  -4  -8   80.47    7.22
  -7  -4   8   86.91    6.91
   6   4  -8   65.44    5.89
   6  -4  -8   62.01    6.05
  -6  -4   8   54.30    4.37
  -6  -4   8   61.14    5.66
   5   4  -8  154.00    8.89
   5  -4  -8  161.39    9.89
  -5  -4   8  135.04    7.52
  -5  -4   8  152.04    9.12
   4   4  -8  133.74    8.10
   4  -4  -8  129.19    8.71
  -4  -4   8  128.81    7.55
  -4  -4   8  138.35    8.43
  -3  -4   8  186.45    9.83
   3   4  -8  177.84    9.23
   3  -4  -8  176.17   10.26
  -3  -4   8  182.39    9.43
  -3   4   8  183.53    8.98
  -2  -4   8  279.54   12.33
   2   4  -8  289.60   11.93
   2  -4  -8  269.63   12.84
  -2  -4   8  260.81   11.93
  -2   4   8  286.13   11.11
  -1  -4   8  227.44   10.89
   1  -4  -8  221.59   11.39
  -1   4   8  221.14    9.08
   0  -4   8  284.82   12.39
   0   4   8  261.49    9.51
   0   4   8  280.30   13.52
   1   4   8  242.97    9.34
   1  -4   8  257.05   11.77
   1   4   8  245.69   12.66
   1   4   8  240.03    8.42
   2   4   8  267.89   10.00
   2  -4   8  274.23   12.33
   2  -4   8  274.35   13.35
   2   4   8  286.50   13.58
   2   4   8  246.80    8.10
   3  -4   8   57.16    5.70
   3   4   8   63.24    4.49
   3  -4   8   62.36    5.66
   3   4   8   62.47    6.01
   4   4   8  122.93    6.69
   4  -4   8  122.98    8.88
   4   4   8  137.98    9.24
   5   4   8  174.42    8.45
   5  -4   8  166.29   10.81
   5  -4   8  187.77   11.31
   5   4   8  197.68   11.40
   6   4   8   74.28    5.51
   6   4   8   68.43    5.00
   6  -4   8   66.38    6.59
   6  -4   8   79.36    7.52
   6   4   8   77.59    7.02
   7   4   8   94.49    6.29
   7  -4   8  102.59    8.53
   7  -4   8  111.80    9.02
   7   4   8  121.19    8.94
   8   4   8   36.89    4.07
   8   4   8   45.80    5.77
   8  -4   8   47.87    6.06
   8  -4   8   39.99    5.25
   9  -4   8   26.49    4.28
   9   4   8   24.92    3.44
   9  -4   8   36.12    5.31
   9   4   8   33.28    4.76
   9   4   8   32.49    5.05
  10   4   8   28.35    3.84
  10  -4   8   41.67    5.85
  10   4   8   35.05    5.06
  10   4   8   34.91    5.31
  11   4   8   12.87    2.81
  11  -4   8   26.44    4.89
  11   4   8   18.12    3.74
  11   4   8   15.20    3.79
  12  -4   8   14.83    3.48
  12   4   8   11.18    3.07
  12   4   8   14.26    3.92
  13  -4   8    6.94    2.65
  13   4   8   10.28    3.17
  13   4   8    8.10    2.79
  14  -4   8   -0.36    1.17
  14   4   8    3.31    2.08
  14   4   8    1.96    2.09
  15  -4   8    1.73    1.09
  15   4   8    1.14    1.54
  16  -4   8   -0.99    1.33
  16   4   8    1.90    2.27
  17  -4   8    0.66    1.11
  17   4   8    2.15    2.28
  16  -5  -8   -0.73    1.20
  15  -5  -8    2.65    1.84
  15   5  -8    1.48    1.74
  14  -5  -8    7.69    2.58
  14   5  -8    5.85    2.49
  13  -5  -8    3.12    1.85
  13   5  -8    0.57    1.63
 -12  -5   8    7.34    2.66
  12  -5  -8    4.21    2.29
  12   5  -8   12.45    3.81
 -11  -5   8    5.59    2.38
  11  -5  -8    6.09    2.39
  11   5  -8    9.59    3.36
  10   5  -8   22.09    4.40
 -10  -5   8   23.05    4.01
  10  -5  -8   22.27    4.20
  -9  -5   8   15.90    3.40
   9  -5  -8   11.94    3.24
   9   5  -8   13.68    3.25
   8   5  -8   30.57    4.68
  -8  -5   8   31.78    4.44
   8  -5  -8   30.34    4.85
   7   5  -8   11.30    3.04
   7  -5  -8   11.96    3.14
  -7  -5   8   14.73    3.19
   6   5  -8   13.40    3.12
   6  -5  -8   12.18    2.96
  -6  -5   8   16.46    3.20
   5  -5  -8   -1.60    1.34
  -5  -5   8   -0.76    0.85
  -5  -5   8    0.35    1.41
  -4  -5   8    3.52    1.81
   4   5  -8    1.78    1.98
   4  -5  -8    2.41    1.64
  -4  -5   8    1.57    1.19
   3   5  -8   14.12    2.93
  -3  -5   8   12.38    2.81
   3  -5  -8    9.61    2.70
  -3  -5   8    8.40    2.25
   2  -5  -8   12.47    3.14
   2   5  -8   16.13    3.14
  -2   5   8    8.20    1.77
  -2  -5   8   12.07    2.83
  -2  -5   8    9.94    2.44
  -1  -5   8    2.54    1.36
  -1   5   8    4.38    1.17
   1  -5  -8    2.87    1.89
  -1  -5   8    5.62    2.01
   0  -5  -8    5.21    2.39
   0  -5   8    0.82    1.18
   0  -5   8    2.25    1.93
   1   5   8    3.39    1.15
   1   5   8    5.73    1.73
   1  -5   8    5.23    1.67
   1  -5   8    4.72    1.97
   2   5   8    0.06    1.29
   2  -5   8   -1.09    1.01
   2   5   8    4.04    1.77
   2  -5   8    2.19    1.90
   3   5   8    3.99    1.92
   3   5   8    2.58    1.49
   3  -5   8    2.65    2.04
   4   5   8    4.78    2.16
   4   5   8    9.15    2.23
   4  -5   8   10.05    2.96
   5   5   8    5.82    2.12
   5   5   8    6.90    1.97
   5  -5   8    6.14    2.38
   6   5   8   16.55    3.57
   6   5   8   14.09    2.64
   6  -5   8   13.33    3.33
   7   5   8   27.80    4.68
   7   5   8   25.68    3.82
   7   5   8   22.91    3.31
   7  -5   8   23.58    4.46
   8   5   8   15.60    3.73
   8   5   8   16.30    3.02
   8  -5   8   15.84    3.78
   9  -5   8    0.85    1.27
   9   5   8    2.60    1.97
  10  -5   8    5.27    2.79
  10   5   8    1.60    1.56
  11  -5   8   24.52    4.77
  11   5   8   16.32    3.81
  11   5   8   14.67    3.95
  12  -5   8   29.10    5.22
  12   5   8   25.61    4.78
  12   5   8   28.94    5.56
  13  -5   8    7.45    2.86
  13   5   8    2.49    1.94
  13   5   8    7.78    3.16
  14  -5   8    2.74    1.75
  14   5   8    2.56    2.33
  15  -5   8   -0.24    1.76
  15   5   8    2.07    2.10
  14  -6  -8   -1.26    1.67
  13  -6  -8    1.54    1.60
  13   6  -8    3.62    2.53
  12  -6  -8    3.35    2.26
  12   6  -8    1.28    1.74
  11  -6  -8    1.70    1.89
  11   6  -8    1.30    2.23
  10   6  -8    3.39    2.29
  10  -6  -8    2.80    2.25
   9   6  -8    7.23    3.08
   9  -6  -8    4.28    2.45
  -9  -6   8    4.17    1.96
   8   6  -8    0.89    1.80
   8  -6  -8    3.66    2.27
  -8  -6   8    1.64    1.56
  -7  -6   8    0.93    1.63
   7   6  -8   -0.23    1.81
   7  -6  -8    1.97    1.65
   6   6  -8    6.89    2.54
  -6  -6   8    7.91    2.41
   6  -6  -8    5.47    2.47
   5   6  -8   13.16    3.45
  -5  -6   8   17.04    3.45
   5  -6  -8   12.80    3.33
   4   6  -8   17.16    3.57
   4  -6  -8   22.47    4.33
  -4  -6   8   19.80    3.62
  -3  -6   8   16.01    3.35
   3   6  -8   14.91    3.44
   3  -6  -8   15.34    3.40
  -3  -6   8   16.43    3.19
   2   6  -8    4.79    2.64
   2  -6  -8    6.47    2.83
  -2  -6   8    6.38    2.07
  -2  -6   8    0.85    0.98
  -1  -6   8    0.92    1.60
   1   6  -8    1.89    2.54
   1  -6  -8    2.65    2.05
  -1  -6   8    0.20    1.32
   0  -6   8   13.90    2.93
   0  -6  -8   16.90    3.77
   0  -6   8   18.96    3.62
   1   6   8   31.89    3.85
  -1  -6  -8   43.77    5.58
   1  -6   8   35.62    4.97
   2   6   8   19.27    4.06
   2   6   8    9.79    2.27
   2  -6   8   12.78    3.18
   3   6   8   13.82    3.54
   3   6   8   13.05    2.80
   3  -6   8    9.29    2.80
   4   6   8    2.52    1.55
   4   6   8    5.20    2.01
   4  -6   8    3.35    1.85
   5   6   8    0.73    1.60
   5   6   8    3.35    1.86
   5  -6   8   -1.28    2.12
   6   6   8    1.95    1.38
   6   6   8    2.43    1.74
   6  -6   8    0.93    1.54
   7   6   8   14.14    3.52
   7  -6   8    9.57    3.07
   7   6   8   10.72    2.86
   8   6   8   12.94    3.36
   8   6   8   12.38    3.02
   8  -6   8   12.33    3.37
   9   6   8    8.01    2.83
   9  -6   8    6.52    2.83
  10  -6   8   -1.84    1.70
  10   6   8    0.97    1.65
  11  -6   8    1.29    1.85
  11   6   8    1.73    2.22
  12  -6   8   -0.26    1.72
  12   6   8    0.75    1.43
  12   6   8   -0.98    2.32
  13  -6   8    1.32    1.29
  13   6   8    2.65    1.68
  11   7  -8    0.56    1.41
  11  -7  -8    0.24    1.38
  10   7  -8   -2.07    2.29
  10  -7  -8    0.38    1.29
   9   7  -8    3.85    2.61
   9  -7  -8    3.24    2.08
   8   7  -8    1.10    2.66
   8  -7  -8    2.86    2.02
   7   7  -8    2.79    2.50
   7  -7  -8    1.45    2.34
   6   7  -8    2.69    2.35
   6  -7  -8   -1.08    1.21
   5   7  -8    6.21    2.95
  -5  -7   8    1.57    1.21
   5  -7  -8    2.53    2.03
   4   7  -8    6.91    3.22
   4  -7  -8    4.90    2.82
  -4  -7   8    0.37    0.82
   3   7  -8    5.82    2.66
   3  -7  -8    6.19    2.36
  -3  -7   8    0.18    1.11
   2   7  -8    2.92    2.25
  -2  -7   8   -1.22    1.84
   2  -7  -8   -0.48    1.13
  -2  -7   8    0.21    1.28
   1   7  -8    0.79    1.42
   1  -7  -8    1.31    1.91
  -1  -7   8    0.34    1.44
   0  -7  -8    6.56    2.68
   0  -7   8    4.86    2.22
  -1  -7  -8    6.29    2.74
   1  -7   8    2.03    1.89
   1   7   8    3.12    1.59
   2  -7   8    6.74    2.39
   2   7   8    0.82    0.99
   3   7   8    1.70    1.67
   3  -7   8   -0.13    1.09
   4   7   8    1.62    1.81
   4   7   8    1.38    1.71
   4  -7   8   -0.47    1.89
   5   7   8   -2.23    2.40
   5   7   8    0.51    1.05
   5  -7   8   -0.80    1.94
   6   7   8    0.34    1.76
   6   7   8    0.39    1.26
   6  -7   8   -1.06    1.67
   7   7   8   -1.08    1.77
   7   7   8    1.61    1.95
   7  -7   8    0.68    1.57
   8   7   8    1.61    1.76
   8   7   8    1.12    1.66
   8  -7   8   -3.60    2.88
   9   7   8    2.85    1.88
   9  -7   8   -0.26    1.44
  10   7   8    0.02    1.12
  10  -7   8    3.12    2.27
  11   7   8    2.15    2.12
  12   7   8   -2.68    2.16
   8   8  -8    2.03    2.17
   7   8  -8    3.55    2.97
   7  -8  -8    0.96    1.32
   6   8  -8    4.87    2.99
   6  -8  -8    1.53    1.75
   5   8  -8    3.21    2.60
   5  -8  -8   -1.24    1.67
   4   8  -8    3.95    2.83
   4  -8  -8    2.05    1.81
   3   8  -8   -0.66    1.85
   3  -8  -8    3.17    2.12
   2   8  -8    5.31    2.59
   2  -8  -8    4.35    2.38
   1   8  -8    6.65    3.16
   1  -8  -8    7.18    2.97
  -1  -8   8    5.32    2.24
   0   8   8    5.73    1.98
   0   8  -8    7.20    2.97
   0  -8  -8    8.81    3.23
   0  -8   8    6.33    2.78
   1   8   8    0.49    1.20
  -1  -8  -8    1.34    2.19
   1  -8   8    2.04    1.62
   2   8   8    1.03    1.34
   2  -8   8    0.59    1.33
   3   8   8   -0.51    1.86
   3   8   8    0.58    1.07
   3  -8   8    2.22    1.64
   4   8   8    3.42    2.06
   4   8   8    3.69    2.05
   4  -8   8    0.29    1.19
   5   8   8    3.11    1.72
   5  -8   8    3.54    1.81
   6   8   8    0.34    1.30
   6  -8   8    3.97    2.56
   7   8   8    1.97    1.40
   7  -8   8    2.15    2.03
   8   8   8    0.51    1.57
   9   8   8    0.36    1.39
   0  -9  -8    4.57    3.06
  -1  -9  -8    0.40    1.23
   1  -9   8    0.93    1.48
   2  -9   8   -0.60    1.64
   3  -9   8   -1.49    1.81
   4  -9   8    3.25    2.15
  18   0  -9   -1.11    1.92
 -18   0   9    3.79    3.10
  18   0  -9   -3.28    2.74
  17   0  -9    0.97    1.48
 -17   0   9    1.42    2.05
  17   0  -9    1.20    1.74
  16   0  -9    0.68    1.34
 -16   0   9    1.21    2.45
  16   0  -9   -0.65    1.44
 -15   0   9   -0.06    2.06
  15   0  -9    1.95    1.81
  15   0  -9   -1.09    1.66
 -14   0   9    1.01    1.56
  14   0  -9   -0.66    1.57
  14   0  -9    1.75    2.04
  13   0  -9    0.58    1.57
 -13   0   9   -2.22    2.17
  13   0  -9    1.76    1.65
 -12   0   9    0.01    1.48
  12   0  -9    1.14    1.68
  12   0  -9    1.30    1.54
 -11   0   9   -0.89    1.50
  11   0  -9    0.13    0.99
  11   0  -9    2.17    1.75
  10   0  -9    2.29    1.72
 -10   0   9    0.51    1.31
  10   0  -9    0.23    1.28
   9   0  -9    1.81    1.60
   9   0  -9    0.57    1.39
  -9   0   9   -1.10    1.49
   8   0  -9    1.32    1.39
   8   0  -9    2.24    1.40
  -8   0   9   -0.07    1.39
   7   0  -9    1.90    1.45
   7   0  -9    2.91    1.70
  -7   0   9   -0.59    1.21
  -7   0   9    2.29    1.61
   6   0  -9    0.41    1.20
   6   0  -9    0.43    1.41
  -6   0   9   -1.61    1.57
  -6   0   9    1.83    1.83
   5   0  -9    0.01    1.25
   5   0  -9    1.42    1.11
  -5   0   9   -0.29    1.03
  -5   0   9    0.22    0.56
  -5   0   9    1.04    1.88
   4   0  -9    0.76    1.23
   4   0  -9    0.29    0.56
  -4   0   9   -0.02    0.99
  -4   0   9    3.50    2.12
  -4   0   9    1.20    1.09
   3   0  -9   -0.15    0.84
   3   0  -9    0.61    0.64
  -3   0   9    1.24    1.19
  -3   0   9    1.71    2.40
  -3   0   9    0.59    0.81
   2   0  -9   -0.10    0.80
   2   0  -9    1.21    0.77
  -2   0   9    2.82    2.12
  -2   0   9    1.22    1.18
  -2   0   9    1.98    1.56
  -1   0   9   -0.37    1.18
   1   0  -9    0.56    1.02
   1   0  -9    0.59    0.51
  -1   0   9    2.75    2.09
  -1   0   9   -0.10    1.25
   0   0   9    1.51    1.09
   0   0  -9    3.45    1.39
   0   0   9    5.54    2.56
   0   0   9    1.55    1.54
  -1   0  -9    0.72    0.90
   1   0   9    3.09    1.56
   1   0   9    3.94    2.33
   1   0   9    2.41    1.67
   2   0   9    1.66    1.11
   2   0   9   -0.51    1.44
  -3   0  -9    0.21    0.20
   3   0   9    0.66    0.94
  -3   0  -9    0.17    0.18
   3   0   9    1.26    2.02
   3   0   9   -1.23    1.84
  -4   0  -9   -0.21    0.31
   4   0   9   -0.84    1.26
   4   0   9   -0.09    0.79
   5   0   9    0.44    1.97
   5   0   9    1.22    0.87
   6   0   9    0.62    2.58
   7   0   9    0.63    0.60
   7   0   9    1.96    2.05
   8   0   9    0.68    0.84
   8   0   9   -0.49    1.72
   9   0   9   -0.22    0.82
   9   0   9   -1.22    1.48
  10   0   9    0.76    0.67
  10   0   9    0.89    1.55
  11   0   9    0.49    1.08
  11   0   9    3.32    2.46
  12   0   9   -0.73    0.89
  12   0   9   -0.23    1.35
  13   0   9    1.90    1.30
  13   0   9    0.77    1.94
  14   0   9    0.18    1.02
  14   0   9    0.31    1.34
  15   0   9   -1.20    1.09
  15   0   9   -0.47    1.46
  16   0   9   -0.37    1.44
  16   0   9    0.51    1.15
  17   0   9   -1.20    1.13
  18   0   9   -0.47    1.25
  18   1  -9   16.19    4.29
  18  -1  -9    6.48    2.57
  18   1  -9    4.46    2.36
 -18  -1   9   17.26    5.16
  17   1  -9   -0.19    1.17
 -17  -1   9    1.19    2.23
  17   1  -9   -0.31    1.46
 -17   1   9    2.19    2.59
  17  -1  -9    1.40    1.64
  16  -1  -9   -1.14    1.38
  16   1  -9    0.58    1.28
 -16  -1   9   -1.87    2.72
  16   1  -9    0.12    1.91
 -16   1   9    1.65    1.89
  15  -1  -9    0.44    1.62
  15   1  -9    2.61    2.08
  15   1  -9    0.91    1.77
 -15  -1   9   -1.81    2.31
 -15   1   9    0.24    1.33
  14  -1  -9    0.73    1.57
  14   1  -9   -1.62    1.45
  14   1  -9    0.31    1.04
 -14  -1   9    4.60    2.09
 -14   1   9    0.06    1.67
  13   1  -9    2.24    1.92
  13  -1  -9    0.16    0.89
  13   1  -9   -0.66    1.11
 -13  -1   9    1.40    1.81
  13  -1  -9    1.60    1.75
 -13   1   9    4.45    2.15
  12  -1  -9    4.59    1.91
  12   1  -9    5.71    2.92
  12   1  -9   10.31    2.76
 -12  -1   9    4.35    2.39
  12  -1  -9    4.65    2.22
 -12   1   9    5.39    2.20
  11  -1  -9    1.15    1.25
  11   1  -9   -0.96    1.43
  11   1  -9    1.89    1.68
 -11  -1   9   -1.27    1.83
  11  -1  -9    1.71    1.34
 -11   1   9   -1.10    1.61
  10  -1  -9    2.03    0.98
  10   1  -9    3.91    1.99
 -10  -1   9    3.82    1.59
  10  -1  -9    3.54    2.14
 -10   1   9    2.47    1.39
  10   1  -9    3.98    2.48
   9   1  -9    3.42    2.29
  -9   1   9   -0.35    1.17
   9  -1  -9    1.89    1.41
   9   1  -9   -1.93    1.24
   9  -1  -9    1.08    1.78
  -9  -1   9    0.31    1.39
  -9   1   9   -0.68    1.27
   8   1  -9    0.78    2.03
   8  -1  -9    0.64    0.73
  -8   1   9    3.13    2.08
   8   1  -9   -2.46    1.54
   8  -1  -9    1.72    1.90
  -8  -1   9   -0.48    1.34
  -8   1   9   -1.14    1.34
   7   1  -9   13.53    3.29
  -7   1   9    8.76    1.86
   7   1  -9   12.89    2.64
   7  -1  -9   12.13    3.14
  -7  -1   9    9.38    2.47
  -7   1   9    7.83    1.73
   7  -1  -9   10.31    2.07
   6  -1  -9   26.67    3.08
   6   1  -9   24.65    4.28
  -6   1   9   24.75    3.39
   6   1  -9   24.94    3.32
   6  -1  -9   24.37    3.86
  -6  -1   9   31.36    4.04
  -6   1   9   29.84    2.79
  -6   1   9   26.18    3.55
   5  -1  -9    0.30    0.63
  -5   1   9   -0.86    1.09
   5  -1  -9    0.64    1.38
   5   1  -9   -0.35    0.87
  -5  -1   9    0.54    1.40
  -5   1   9    0.87    1.17
  -5   1   9   -2.01    2.04
   4  -1  -9   15.01    1.88
   4  -1  -9   17.08    3.00
   4   1  -9   15.96    2.44
  -4   1   9   18.16    2.71
  -4  -1   9   18.33    2.75
  -4   1   9   14.77    2.49
  -4   1   9   13.21    2.57
   3  -1  -9    4.46    0.88
   3   1  -9    2.32    1.19
  -3   1   9    1.54    1.14
  -3   1   9    1.60    1.54
  -3   1   9    1.87    1.34
  -3  -1   9    1.50    1.27
   2  -1  -9   38.44    2.04
  -2   1   9   37.98    3.74
  -2  -1   9   41.44    4.00
  -2   1   9   39.42    4.41
  -2   1   9   39.74    4.30
   1   1  -9   55.43    3.08
  -1  -1   9   51.51    4.49
  -1   1   9   58.72    5.45
  -1   1   9   56.37    4.42
  -1  -1   9   58.25    4.80
  -1   1   9   48.82    5.02
   0   1  -9   39.94    2.30
   0  -1   9   41.08    4.26
   0   1   9   41.33    3.81
   0   1   9   37.25    4.42
   0   1   9   37.46    4.42
   0  -1   9   39.86    4.02
   1  -1   9   47.31    4.29
  -1   1  -9   43.52    2.30
   1  -1   9   51.19    4.86
   1   1   9   38.88    4.49
   1   1   9   45.20    3.95
   1   1   9   46.23    5.03
   2  -1   9    8.60    2.10
  -2   1  -9    8.85    1.91
   2   1   9    8.00    1.76
   2  -1   9    6.24    2.13
   2   1   9    5.14    2.31
   2   1   9    7.24    2.30
   3   1   9   43.04    3.75
   3  -1   9   42.03    4.09
  -3   1  -9   39.01    3.19
   3  -1   9   36.88    4.51
   3   1   9   40.92    4.86
   3   1   9   44.20    5.20
   4   1   9  117.83    6.43
   4  -1   9  116.34    6.99
  -4   1  -9  125.01    5.30
   4   1   9  111.17    8.31
   4  -1   9  114.73    8.16
   4   1   9  120.92    8.65
   5   1   9   25.35    1.75
   5  -1   9   22.76    3.17
   5  -1   9   25.91    4.12
   5   1   9   30.52    4.43
   5   1   9   29.45    3.11
   5   1   9   27.25    4.39
   6   1   9   16.24    1.71
   6   1   9   22.25    4.26
   6  -1   9   16.98    3.42
   6   1   9   19.92    3.85
   7   1   9    3.13    1.03
   7  -1   9    2.44    1.40
   7   1   9    2.76    1.59
   8   1   9   42.65    3.60
   8   1   9   55.21    6.52
   8  -1   9   45.98    5.75
   8   1   9   43.26    5.59
   9  -1   9    4.06    1.45
   9   1   9    8.19    3.31
   9   1   9    4.46    1.47
   9  -1   9    7.08    2.69
   9   1   9    7.30    3.01
  10   1   9   23.52    3.09
  10  -1   9   26.08    4.54
  10  -1   9   20.00    2.95
  10   1   9   19.47    4.15
  11  -1   9    5.45    1.74
  11   1   9    3.37    1.41
  11  -1   9   10.09    3.08
  11  -1   9    5.61    2.50
  11   1   9   10.97    3.27
  12  -1   9    4.63    1.93
  12   1   9    3.04    1.44
  12  -1   9    8.23    3.19
  12  -1   9    4.07    2.37
  12   1   9    7.92    2.86
  13  -1   9   10.28    2.66
  13   1   9    8.15    2.16
  13  -1   9   11.28    3.32
  13  -1   9   10.22    3.12
  13   1   9   14.43    3.43
  14  -1   9    2.16    1.36
  14  -1   9    6.04    2.79
  14  -1   9    6.68    2.72
  14   1   9    6.15    2.62
  15  -1   9    0.77    1.40
  15  -1   9    2.82    2.10
  15  -1   9   -0.01    1.60
  15   1   9    3.84    2.65
  16  -1   9    2.19    1.59
  16  -1   9    6.56    2.40
  16   1   9    7.87    3.07
  17  -1   9    0.42    1.22
  17   1   9    0.55    1.31
  18   1   9    1.22    1.59
 -18  -2   9    3.09    2.44
  18  -2  -9   -1.00    1.12
  17  -2  -9    0.13    1.28
  17   2  -9    4.11    2.85
  17   2  -9   -0.18    1.32
 -17  -2   9    2.15    1.99
  16  -2  -9    0.42    1.53
  16   2  -9    6.27    3.20
  16   2  -9    0.63    1.17
 -16  -2   9    3.17    2.78
  15  -2  -9    4.53    2.20
  15   2  -9    6.71    3.00
  15   2  -9    6.79    3.07
 -15  -2   9    7.87    3.34
  14   2  -9   35.25    6.24
  14  -2  -9   19.28    3.83
  14   2  -9   32.25    5.48
 -14  -2   9   35.04    5.93
  13   2  -9   26.54    5.34
  13   2  -9   23.17    4.85
 -13  -2   9   28.42    5.24
  13  -2  -9   17.16    3.54
  12   2  -9   40.32    6.39
  12  -2  -9   24.43    3.88
  12  -2  -9   27.26    4.29
  12   2  -9   30.03    4.91
 -12  -2   9   39.00    5.69
  11  -2  -9   20.53    3.37
  11  -2  -9   30.08    4.42
  11   2  -9   24.44    4.32
 -11  -2   9   29.97    4.64
  10  -2  -9    4.47    1.69
  10  -2  -9    8.24    2.36
  10   2  -9    5.07    2.28
 -10  -2   9    7.35    2.56
   9  -2  -9   64.43    5.59
   9   2  -9   83.81    7.42
   9  -2  -9   72.66    6.58
  -9   2   9   76.16    6.47
  -9  -2   9   89.99    7.45
   8  -2  -9  195.05    9.71
   8   2  -9  230.45   12.04
  -8   2   9  218.10   11.81
  -8   2   9  219.56   11.44
  -8  -2   9  219.26   11.60
   7  -2  -9  201.69    9.34
   7   2  -9  219.40   11.33
  -7  -2   9  208.85    8.66
  -7   2   9  212.59   11.26
  -7   2   9  221.11   11.40
  -7  -2   9  220.98   11.31
   6  -2  -9  153.59    7.40
   6   2  -9  148.43    8.64
  -6  -2   9  131.60    7.19
  -6   2   9  140.95    8.68
  -6   2   9  142.60    9.00
  -6  -2   9  147.49    8.82
  -5   2   9   11.68    2.73
   5  -2  -9   13.28    1.90
  -5  -2   9   13.64    2.49
  -5   2   9   11.43    2.13
  -5  -2   9   12.55    2.58
  -4   2   9   14.87    3.04
  -4  -2   9   13.44    2.65
   4   2  -9   14.26    2.28
   4  -2  -9   12.72    1.71
  -4   2   9   10.58    2.23
  -4  -2   9   15.85    2.83
  -3  -2   9   74.11    5.77
   3   2  -9   74.54    4.84
  -3   2   9   69.44    5.24
  -3   2   9   71.50    6.34
  -3  -2   9   74.05    5.72
  -2  -2   9  176.51    9.61
   2   2  -9  194.41    7.76
  -2   2   9  198.13    9.00
  -2   2   9  187.05   10.34
  -2  -2   9  191.93    9.57
   1   2  -9  201.23    7.29
  -1  -2   9  186.00   10.02
  -1   2   9  188.31   10.39
  -1   2   9  205.74    8.68
  -1  -2   9  198.42    9.54
   0   2   9   27.75    3.98
   0   2  -9   25.13    2.30
   0  -2   9   29.16    4.54
   0  -2   9   26.82    3.54
   0   2   9   28.31    3.06
   1  -2   9   26.70    3.52
   1   2   9   22.64    2.67
   1  -2   9   27.39    4.33
   1   2   9   21.89    3.04
   1   2   9   24.30    3.91
   2  -2   9   36.52    4.84
   2  -2   9   30.41    3.79
   2   2   9   33.26    3.15
   2   2   9   32.07    4.30
   2   2   9   28.30    3.98
   3   2   9   96.63    5.45
   3  -2   9   95.12    6.47
   3  -2   9   97.90    7.75
   3   2   9   87.53    6.96
   3   2   9   88.37    7.20
   4   2   9   62.59    2.64
   4   2   9   70.81    4.58
   4  -2   9   67.76    5.49
   4  -2   9   64.34    6.63
   4   2   9   62.84    5.95
   4   2   9   75.46    6.67
   5   2   9   40.40    2.66
   5   2   9   48.61    3.75
   5  -2   9   43.15    4.51
   5  -2   9   50.07    5.85
   5   2   9   46.11    5.26
   5   2   9   51.82    5.72
   6  -2   9   20.22    4.26
   6   2   9   12.35    1.67
   6   2   9   12.93    2.99
   6   2   9   13.88    3.22
   7  -2   9    6.13    3.18
   7   2   9    0.90    0.78
   7   2   9    1.09    1.57
   7   2   9    2.91    2.35
   8  -2   9   24.23    4.34
   8   2   9   13.24    2.09
   8   2   9   25.30    4.42
   8   2   9   19.36    3.95
   9  -2   9    6.49    2.53
   9   2   9    3.88    1.29
   9   2   9    3.80    2.35
   9   2   9    5.10    2.72
  10  -2   9    5.42    2.33
  10   2   9    0.48    0.89
  10   2   9    8.42    3.34
  10   2   9    1.88    1.72
  11  -2   9    2.51    2.13
  11   2   9    0.40    0.68
  11   2   9    3.76    2.59
  11   2   9   -0.77    1.83
  12  -2   9   17.37    3.82
  12   2   9   18.88    4.24
  12  -2   9   16.04    3.19
  13  -2   9   13.48    3.06
  13  -2   9   14.67    3.62
  13   2   9   15.27    3.76
  14  -2   9    5.80    2.19
  14  -2   9    4.65    2.16
  14   2   9    7.05    2.90
  15  -2   9   -1.35    1.31
  15  -2   9    1.45    1.45
  15  -2   9    6.47    2.97
  15   2   9    5.46    2.78
  16  -2   9    3.00    2.14
  16  -2   9   -1.86    1.68
  16  -2   9   -1.00    1.40
  16   2   9    0.92    1.12
  17  -2   9   -0.42    0.88
  17  -2   9   -1.03    1.75
  17  -2   9    0.71    1.69
  17   2   9    1.00    1.29
  18  -2   9    4.51    2.30
  18   2   9    5.53    2.67
 -18  -3   9   13.68    4.64
  17  -3  -9    9.88    3.11
  17   3  -9   13.01    4.41
  17   3  -9    9.99    3.55
 -17  -3   9   13.73    4.62
  16  -3  -9    2.25    1.61
  16   3  -9    9.04    3.75
  16   3  -9    5.41    2.88
 -16  -3   9    6.68    3.10
  15  -3  -9    1.54    1.47
  15   3  -9    5.43    3.16
  15   3  -9   -1.30    2.06
 -15  -3   9    0.35    1.74
  14   3  -9    2.17    2.11
  14  -3  -9   -0.50    0.92
  14   3  -9    0.07    1.67
 -14  -3   9    3.85    2.85
  13  -3  -9   18.61    3.63
  13  -3  -9   17.17    3.76
  13   3  -9   19.05    4.51
 -13  -3   9   23.28    4.61
  12  -3  -9   21.10    3.64
  12  -3  -9   22.35    4.21
  12   3  -9   27.29    4.96
 -12  -3   9   30.71    5.11
  11  -3  -9    4.97    1.77
  11  -3  -9    6.14    2.19
  11   3  -9    6.84    2.44
 -11  -3   9   10.05    2.98
 -10   3   9   -0.25    0.99
  10  -3  -9   -0.22    0.94
  10  -3  -9    0.59    1.47
  10   3  -9    2.46    1.81
 -10  -3   9    2.72    1.75
  -9   3   9   25.41    3.83
   9  -3  -9   29.63    3.90
   9  -3  -9   27.52    4.28
   9   3  -9   39.03    5.23
  -9  -3   9   36.03    4.79
  -8   3   9    0.51    1.05
   8  -3  -9   -0.78    0.85
   8  -3  -9    1.45    1.53
   8   3  -9    2.92    1.98
  -7  -3   9    4.69    1.71
  -7   3   9    1.41    1.36
   7  -3  -9    2.68    0.90
  -6  -3   9   13.39    2.44
  -6   3   9    9.72    2.50
   6   3  -9   13.91    2.78
   6  -3  -9    9.66    2.01
   6  -3  -9   12.70    2.80
  -6   3   9    8.96    2.04
  -5   3   9    0.72    0.97
   5   3  -9    2.56    1.62
  -5  -3   9    0.55    1.34
   5  -3  -9    3.45    2.05
  -5   3   9    1.41    0.92
  -4   3   9   27.53    3.91
   4   3  -9   30.68    3.58
  -4  -3   9   25.41    3.20
   4  -3  -9   28.54    4.12
  -4  -3   9   28.50    3.83
  -4   3   9   26.73    3.37
   3   3  -9  218.48    9.57
  -3  -3   9  223.85   10.85
  -3   3   9  228.35   10.39
  -3   3   9  202.95   11.17
  -3  -3   9  221.21   10.90
   2   3  -9  133.17    6.93
  -2  -3   9  128.49    8.16
  -2   3   9  134.10    7.30
  -2   3   9  132.62    8.75
  -2  -3   9  135.73    8.26
  -1   3   9   17.97    3.34
   1   3  -9   19.53    2.55
  -1  -3   9   16.19    3.04
  -1   3   9   20.58    2.65
  -1  -3   9   18.44    3.01
   0   3   9   15.46    3.19
   0  -3   9   12.80    2.61
   0   3   9    9.57    1.27
   0  -3   9   13.53    2.79
   0   3   9   18.87    2.48
   1  -3   9  266.30   11.61
   1  -3   9  251.45   12.55
   1   3   9  257.12   12.61
   1   3   9  243.25    9.26
   2   3   9  197.05    7.18
   2  -3   9  235.84   11.09
   2   3   9  232.58   11.99
   2  -3   9  242.00   12.33
   2   3   9  237.82    8.75
   3   3   9  390.27   11.47
   3   3   9  335.24   10.51
   3  -3   9  413.57   15.13
   3   3   9  405.54   16.62
   3  -3   9  399.47   16.60
   4   3   9   72.50    3.94
   4   3   9   86.62    4.60
   4  -3   9   87.65    6.70
   4  -3   9   92.75    7.56
   4   3   9   96.76    7.72
   5   3   9   66.31    4.04
   5  -3   9   75.86    7.05
   6   3   9  111.70    5.90
   6  -3   9  118.03    8.92
   6   3   9  143.89    9.55
   6   3   9  133.96    9.63
   7   3   9   85.37    5.44
   7  -3   9  101.52    8.37
   7   3   9   95.15    7.94
   7   3   9   92.42    8.11
   8  -3   9   89.99    8.06
   8   3   9   86.98    7.73
   8   3   9   91.25    8.13
   9  -3   9  139.72   10.29
   9   3   9  132.05    9.96
   9   3   9  151.43   10.89
  10  -3   9   67.90    7.35
  10   3   9   66.66    7.17
  10   3   9   75.04    7.91
  11  -3   9   25.44    4.42
  11   3   9   24.44    4.65
  11   3   9   24.11    4.77
  12  -3   9   11.85    3.22
  12  -3   9   15.88    4.14
  12   3   9   17.26    3.90
  12   3   9   13.63    3.75
  13  -3   9   26.97    4.70
  13  -3   9   33.20    5.62
  13   3   9   34.84    5.53
  13   3   9   34.59    5.92
  14  -3   9   21.94    4.33
  14  -3   9   28.58    5.18
  14   3   9   23.76    4.99
  15  -3   9   17.07    3.77
  15  -3   9   26.24    5.04
  15   3   9   31.38    5.74
  16  -3   9   10.04    3.25
  16   3   9    6.47    2.89
  17  -3   9    0.26    1.42
  17   3   9    1.68    2.01
  16  -4  -9   -1.39    1.56
  16   4  -9   -0.77    2.15
 -16  -4   9    1.65    1.69
  15   4  -9    5.77    2.38
  15  -4  -9    5.04    2.24
 -15  -4   9   10.63    3.59
  14  -4  -9   28.56    4.76
  14  -4  -9   27.37    4.90
  14   4  -9   37.57    6.40
 -14  -4   9   38.20    6.17
  13  -4  -9   47.63    5.95
  13  -4  -9   49.65    6.46
  13   4  -9   55.21    7.43
 -13  -4   9   70.87    8.00
  12  -4  -9   32.58    4.71
  12  -4  -9   35.31    5.28
  12   4  -9   42.85    6.39
 -12  -4   9   36.29    5.47
 -11  -4   9   12.77    3.27
  11  -4  -9    9.81    2.60
  11  -4  -9   13.48    3.23
  11   4  -9   10.57    3.20
  10  -4  -9   56.20    5.76
  10   4  -9   65.89    7.27
  10  -4  -9   60.62    6.71
 -10  -4   9   70.96    7.15
   9   4  -9  187.07   12.04
   9  -4  -9  181.37   11.65
  -9  -4   9  187.93   11.34
   9  -4  -9  159.56    9.71
   8   4  -9  136.49    9.46
   8  -4  -9  115.02    9.20
  -8  -4   9  132.04    9.20
   7   4  -9  218.13   11.93
   7  -4  -9  212.62   12.36
  -7  -4   9  217.42   11.93
   6   4  -9  175.52   10.16
   6  -4  -9  172.62   10.96
  -6  -4   9  183.61   10.57
   5   4  -9  165.39    9.44
   5  -4  -9  156.03   10.11
  -5  -4   9  139.58    8.06
  -5   4   9  149.91    9.09
  -5  -4   9  166.56    9.86
   4   4  -9   54.16    5.09
   4  -4  -9   53.55    5.77
  -4  -4   9   52.36    4.95
  -4   4   9   50.63    4.95
  -4  -4   9   61.25    5.86
  -3  -4   9  137.39    8.75
   3   4  -9  140.76    8.17
   3  -4  -9  137.72    9.22
  -3   4   9  143.00    8.13
  -3   4   9  134.28    9.41
  -2  -4   9  205.38   10.77
   2   4  -9  205.69    9.95
   2  -4  -9  194.24   11.04
  -2   4   9  205.60    9.52
  -2   4   9  196.98   11.55
  -1  -4   9  265.39   12.60
   1   4  -9  293.04   12.09
  -1   4   9  262.50   10.48
  -1   4   9  269.21   13.78
   0  -4   9  169.26    9.71
   0   4   9  158.21    7.31
   0   4   9  159.74   10.41
   1  -4   9   39.30    4.58
   1   4   9   34.65    4.49
   1   4   9   31.71    2.96
   1  -4   9   32.70    4.25
   1   4   9   28.47    2.69
   2   4   9   32.53    4.68
   2   4   9   26.28    2.78
   2  -4   9   28.74    4.04
   2  -4   9   30.36    4.01
   2   4   9   24.40    2.31
   3   4   9  126.84    6.47
   3  -4   9  141.73    8.77
   3  -4   9  126.94    9.28
   3   4   9  144.80    9.83
   4   4   9   38.99    3.60
   4  -4   9   44.19    5.49
   4   4   9   49.78    5.91
   5   4   9   40.69    3.82
   5  -4   9   44.43    5.46
   5   4   9   54.89    6.18
   6   4   9    3.42    2.25
   6  -4   9    3.18    1.25
   7  -4   9   -1.75    2.45
   7  -4   9    6.75    3.36
   7   4   9    4.41    2.43
   8  -4   9   -0.08    2.41
   8   4   9   -3.09    2.29
   8   4   9   -0.20    1.73
   9  -4   9   -1.27    1.91
   9   4   9   -0.26    1.69
   9   4   9    1.84    1.76
  10  -4   9   -3.28    2.53
  10   4   9   -2.89    1.96
  10   4   9    0.55    1.39
  11  -4   9   -4.01    2.53
  11  -4   9    4.74    2.73
  11   4   9    4.08    2.20
  11   4   9    1.94    1.96
  12  -4   9   10.11    3.22
  12   4   9    7.48    2.74
  12   4   9    9.17    3.14
  13  -4   9   22.50    4.82
  13   4   9   21.29    4.55
  13   4   9   19.60    4.54
  14  -4   9    5.42    2.47
  14   4   9    7.27    2.95
  14   4   9    6.33    2.94
  15  -4   9    1.87    1.76
  15   4   9    5.26    2.58
  16  -4   9    0.75    1.38
  16   4   9    2.59    2.32
  14  -5  -9   -1.53    1.46
  14   5  -9    3.07    2.51
 -13  -5   9    8.68    2.94
  13  -5  -9    8.05    2.94
  13   5  -9   14.85    4.35
 -12  -5   9   26.70    4.75
  12  -5  -9   29.69    5.10
  12   5  -9   39.84    6.33
 -11  -5   9    6.45    2.59
  11  -5  -9    4.60    2.34
  11   5  -9    4.91    2.32
 -10  -5   9    0.84    1.31
  10  -5  -9    1.23    1.36
  10   5  -9    3.20    2.25
   9   5  -9    4.25    2.35
  -9  -5   9    2.48    1.92
   9  -5  -9    2.41    1.53
   8   5  -9    5.04    2.17
   8  -5  -9    5.76    2.65
  -8  -5   9    6.22    2.57
   7   5  -9   -0.56    1.45
   7  -5  -9    3.10    1.78
  -7  -5   9    1.51    1.38
   6   5  -9   -0.69    1.30
   6  -5  -9    0.13    1.28
  -6  -5   9   -1.42    1.10
   5   5  -9   10.25    2.77
   5  -5  -9    8.21    2.66
  -5  -5   9    9.47    2.58
  -4  -5   9   15.32    3.16
   4   5  -9   17.70    3.48
   4  -5  -9   15.80    3.37
  -4   5   9   15.29    2.78
  -4  -5   9   13.45    2.73
  -3  -5   9   76.55    6.66
   3   5  -9   75.26    6.64
   3  -5  -9   64.52    6.65
  -3  -5   9   60.90    5.76
  -3   5   9   63.36    5.44
  -2  -5   9  124.15    8.71
   2   5  -9  134.28    8.82
   2  -5  -9  110.03    8.78
  -2  -5   9  110.65    8.04
  -2   5   9  105.67    6.70
  -1  -5   9   64.29    6.17
   1   5  -9   69.53    6.31
   1  -5  -9   57.61    6.37
  -1  -5   9   61.04    6.06
  -1   5   9   60.94    6.72
   0   5   9   25.63    4.45
   0  -5   9   19.60    3.39
   0  -5   9   21.23    3.76
   1   5   9   76.91    5.43
   1  -5   9   87.77    7.27
   1  -5   9   85.66    7.56
   1   5   9   97.02    8.44
   2   5   9  141.76    7.72
   2  -5   9  146.09    9.63
   2  -5   9  146.35   10.25
   2   5   9  158.21   10.93
   3   5   9  149.21    8.17
   3  -5   9  154.19   10.70
   3   5   9  174.05   11.51
   4   5   9  187.64    9.58
   4  -5   9  209.95   12.75
   4   5   9  217.64   13.09
   5   5   9   88.58    6.45
   5  -5   9  110.19    9.17
   5   5   9   93.18    8.49
   6   5   9   55.65    5.24
   6  -5   9   58.55    6.97
   6   5   9   61.78    6.93
   7  -5   9  101.96    9.23
   7   5   9   93.67    8.79
   8  -5   9  132.02   10.68
   8   5   9  131.87   10.58
   9  -5   9  110.34    9.92
   9   5   9  110.06    9.91
  10  -5   9   77.25    8.41
  10   5   9   74.01    8.15
  10   5   9   79.89    8.95
  11  -5   9   21.72    4.64
  11   5   9   13.06    3.40
  11   5   9   14.00    3.91
  12  -5   9   13.10    3.79
  12   5   9   13.36    3.74
  12   5   9   21.31    4.98
  13  -5   9   21.51    4.67
  13   5   9   18.39    4.47
  13   5   9   22.53    5.17
  14  -5   9   23.87    5.13
  14   5   9   24.13    5.50
  15   5   9    5.96    2.77
  14  -6  -9    9.24    3.21
  13  -6  -9   13.82    3.82
  13   6  -9   17.30    4.82
  12  -6  -9   21.85    4.71
  12   6  -9   25.57    5.33
  11  -6  -9    7.87    2.96
  11   6  -9   13.14    4.01
  10   6  -9   17.99    4.26
  10  -6  -9   13.38    3.51
   9   6  -9   48.03    6.77
   9  -6  -9   47.20    6.72
  -9  -6   9   44.85    5.88
  -8  -6   9   99.48    8.57
   8   6  -9  111.38    9.81
   8  -6  -9  105.24    9.79
  -7  -6   9   96.44    8.25
   7   6  -9  105.47    9.34
   7  -6  -9   83.61    8.66
  -6  -6   9   65.22    6.69
   6   6  -9   72.49    7.54
   6  -6  -9   60.49    7.29
  -5  -6   9   47.52    5.59
   5   6  -9   46.67    5.92
   5  -6  -9   45.78    6.17
  -4  -6   9   57.36    6.21
   4   6  -9   65.44    7.03
   4  -6  -9   64.66    7.28
   3   6  -9  129.79    9.90
  -3  -6   9  115.61    8.79
   3  -6  -9  104.76    9.18
  -3  -6   9   91.42    7.56
   2   6  -9  202.75   12.46
  -2  -6   9  173.54   10.97
   2  -6  -9  188.27   12.20
   1   6  -9   85.23    7.99
  -1  -6   9   70.62    6.85
   1  -6  -9   74.57    7.54
  -1  -6   9   63.79    6.57
   0  -6   9   89.12    7.70
   0  -6  -9   94.55    8.45
   0  -6   9   81.27    7.62
   0   6   9  104.51    9.70
   1   6   9   29.75    4.99
   1  -6   9   19.06    3.69
   1  -6   9   23.65    4.07
   1   6   9   19.10    2.91
   2   6   9   30.39    5.13
   2   6   9   22.82    3.38
   2  -6   9   21.99    4.01
   3   6   9   44.31    6.14
   3   6   9   30.22    3.95
   3  -6   9   31.12    5.07
   4   6   9   22.02    4.33
   4   6   9   16.25    3.01
   4  -6   9   21.02    4.27
   5   6   9   27.26    5.06
   5   6   9   17.53    3.25
   5  -6   9   20.47    4.05
   6   6   9    8.92    3.32
   6  -6   9    6.60    2.72
   7   6   9    3.69    2.19
   7  -6   9    1.70    1.59
   8   6   9    4.69    2.56
   8  -6   9    0.94    1.64
   9  -6   9    1.92    1.66
   9   6   9    2.17    2.10
  10  -6   9    1.23    1.76
  10   6   9    7.79    3.44
  11  -6   9   -4.01    2.30
  11   6   9   -0.85    2.33
  11   6   9   -1.53    2.41
  12  -6   9    0.70    1.51
  12   6   9   -1.18    2.03
  12   6   9    4.13    2.74
  13   6   9    2.11    1.91
  11   7  -9    1.69    1.90
  10  -7  -9    0.68    1.31
  10   7  -9   -0.37    1.51
   9   7  -9    0.70    1.98
   9  -7  -9    0.99    1.39
   8   7  -9    2.81    1.96
   8  -7  -9   -1.65    2.06
   7   7  -9    0.03    1.66
   7  -7  -9    3.57    2.51
   6   7  -9    2.65    1.84
   6  -7  -9    3.14    1.91
  -6  -7   9    2.79    1.64
   5   7  -9    0.65    1.48
  -5  -7   9    2.56    1.47
   5  -7  -9    2.99    2.33
   4   7  -9   10.71    3.30
   4  -7  -9   13.85    3.57
  -4  -7   9   11.41    2.87
  -3  -7   9   17.59    3.60
   3   7  -9   21.76    4.49
   3  -7  -9   16.88    3.93
   2   7  -9   20.52    4.57
   2  -7  -9   20.62    4.39
  -2  -7   9   13.95    3.29
  -2  -7   9   16.66    3.59
   1   7  -9   13.50    3.42
  -1  -7   9    6.89    2.47
   1  -7  -9    9.66    3.25
  -1  -7   9    8.53    2.85
   0  -7  -9   28.43    5.19
   0  -7   9   24.21    4.37
   1   7   9   36.34    6.46
   1  -7   9   30.19    4.86
   2   7   9   37.46    6.35
   2  -7   9   23.82    4.41
   3   7   9   62.19    8.12
   3  -7   9   44.86    6.23
   4   7   9   41.17    6.65
   4  -7   9   36.38    5.62
   5   7   9   32.90    6.07
   5  -7   9   26.06    4.98
   6   7   9   49.22    7.20
   6  -7   9   45.72    6.55
   7   7   9   32.88    5.91
   7  -7   9   22.26    4.44
   8   7   9   26.40    5.41
   8  -7   9   18.97    4.50
   9   7   9   30.04    5.82
   9  -7   9   16.79    4.19
  10  -7   9   15.72    4.08
  10   7   9   19.10    4.78
  11   7   9    6.67    2.92
  12   7   9    5.40    2.74
   7   8  -9   16.24    4.65
   6   8  -9   27.58    5.89
   6  -8  -9   17.70    4.47
   5   8  -9   32.31    6.46
   5  -8  -9   18.74    4.93
   4  -8  -9   14.79    4.09
   4   8  -9   17.84    4.80
   3   8  -9   13.46    3.81
   3  -8  -9   11.78    3.88
   2   8  -9   16.01    4.69
   2  -8  -9   14.02    3.95
   1   8  -9   34.61    6.59
   1  -8  -9   35.13    6.10
   0   8  -9   22.09    5.40
   0  -8   9   14.59    3.74
   0  -8  -9   21.60    4.80
   1   8   9    5.91    3.13
   1  -8   9    5.07    2.16
   2   8   9    4.86    2.57
   2  -8   9    5.79    2.57
   3   8   9    5.12    2.78
   3  -8   9    6.30    2.80
   4   8   9   -1.01    2.13
   4  -8   9    2.89    2.30
   5   8   9    0.42    1.66
   5  -8   9    2.10    1.96
   6   8   9    0.17    1.49
   6  -8   9    2.93    2.31
   7  -8   9    2.31    2.10
   2  -9   9    2.26    1.72
   3  -9   9    2.55    2.13
  18   0 -10    3.22    2.04
  17   0 -10    4.06    2.28
 -17   0  10    5.66    2.88
  17   0 -10    5.85    2.69
  16   0 -10   49.95    6.74
  16   0 -10   59.91    7.98
  15   0 -10   76.51    8.20
  15   0 -10  102.59   10.27
 -15   0  10   99.12   10.79
  14   0 -10   98.87    9.09
  14   0 -10  126.81   11.14
 -14   0  10  128.77   11.83
  13   0 -10   99.43    8.77
  13   0 -10  118.43   10.52
 -13   0  10  128.96   11.14
  12   0 -10   74.31    7.21
  12   0 -10   86.24    8.65
 -12   0  10   94.12    9.20
  11   0 -10   56.53    5.97
  11   0 -10   61.69    7.12
 -11   0  10   68.93    7.36
  10   0 -10  310.19   14.67
  10   0 -10  344.06   17.35
 -10   0  10  358.03   17.20
   9   0 -10  343.49   14.90
   9   0 -10  349.22   17.22
  -9   0  10  383.32   17.08
   8   0 -10  243.75   13.59
   8   0 -10  242.77   11.55
  -8   0  10  236.95   12.73
   7   0 -10   51.01    4.70
   7   0 -10   48.82    5.67
  -7   0  10   52.28    5.17
  -7   0  10   48.95    5.23
   6   0 -10   35.13    3.70
   6   0 -10   39.49    4.89
  -6   0  10   42.98    5.04
  -6   0  10   38.23    4.45
   5   0 -10    3.74    1.28
   5   0 -10    3.45    1.61
  -5   0  10    0.84    1.29
  -5   0  10    5.82    2.59
  -5   0  10    2.26    1.00
   4   0 -10  314.79   11.02
   4   0 -10  327.63   14.44
  -4   0  10  327.24   14.66
  -4   0  10  302.74   11.26
  -4   0  10  324.54   13.38
   3   0 -10  309.99   10.15
   3   0 -10  318.04   13.83
  -3   0  10  312.76   14.46
  -3   0  10  311.95   12.07
  -3   0  10  321.30   13.07
   2   0 -10  122.72    5.03
   2   0 -10  127.45    8.01
  -2   0  10  128.67    9.01
  -2   0  10  121.19    7.36
  -2   0  10  120.58    7.34
   1   0 -10    9.54    1.01
  -1   0  10    9.32    2.05
   1   0 -10    8.06    1.85
  -1   0  10   16.25    3.71
  -1   0  10    8.35    2.14
   0   0  10   -0.24    0.84
   0   0 -10    1.13    0.75
   0   0  10   -0.90    1.66
  -1   0 -10  133.82    7.24
   1   0  10  126.21    9.21
   1   0  10  106.49    7.84
   1   0  10  127.18    7.40
   2   0  10    2.44    2.44
   2   0  10    2.87    1.41
   2   0  10    2.60    1.34
   3   0  10   12.18    2.34
   3   0  10   17.42    3.81
   3   0  10   12.25    2.64
   4   0  10   16.35    4.00
   4   0  10    7.27    2.15
   4   0  10   14.00    3.02
   5   0  10  194.00    9.53
   5   0  10  196.71   11.63
   6   0  10  489.75   16.99
   6   0  10  504.27   20.13
   7   0  10  378.13   17.37
   8   0  10  123.82    6.33
   8   0  10  146.12   10.32
   9   0  10   34.45    3.41
   9   0  10   41.23    5.52
  10   0  10   51.70    4.46
  10   0  10   70.37    7.33
  11   0  10  158.69   11.50
  12   0  10  190.34   12.80
  13   0  10  160.42   11.84
  14   0  10   39.19    5.95
  15   0  10   13.96    3.85
  15   0  10   15.96    3.77
  16   0  10   33.06    5.42
  16   0  10   35.91    5.84
  17   0  10   32.56    5.59
  18   0  10   21.04    4.62
  18  -1 -10    1.49    1.62
  17  -1 -10    1.44    1.31
 -17   1  10    3.64    2.86
  17   1 -10    1.08    1.76
  17   1 -10    0.69    1.15
 -17  -1  10    1.75    2.88
  16  -1 -10    5.31    2.51
 -16   1  10    5.98    3.41
  16   1 -10    4.70    2.57
  16   1 -10    4.39    2.33
 -16  -1  10   11.46    4.37
  15  -1 -10    1.03    1.04
 -15   1  10    2.26    2.20
  15   1 -10    1.01    1.35
  15   1 -10    2.96    2.29
 -15  -1  10    2.50    2.55
  14  -1 -10    3.28    1.71
 -14   1  10    5.11    2.37
  14   1 -10    0.06    1.09
  14   1 -10    2.90    2.26
 -14  -1  10    3.41    2.12
  13  -1 -10    4.50    1.99
 -13   1  10    5.76    2.56
  13   1 -10    4.76    2.65
  13   1 -10    2.83    2.20
 -13  -1  10    3.09    2.19
  12  -1 -10   15.55    3.36
 -12   1  10   26.68    4.82
  12   1 -10   28.29    5.11
  12   1 -10   24.02    4.41
 -12  -1  10   35.53    5.62
  12  -1 -10   28.89    5.04
  11  -1 -10   73.86    6.72
  11   1 -10   79.95    7.62
  11   1 -10   79.76    8.37
  11  -1 -10   85.52    8.42
 -11   1  10   91.31    8.40
 -11  -1  10   93.65    8.55
  10  -1 -10  147.17    9.25
  10   1 -10  163.42   10.74
  10   1 -10  166.99   11.93
  10  -1 -10  167.75   11.63
 -10   1  10  166.23   11.22
 -10  -1  10  174.80   11.41
   9  -1 -10  189.41   10.22
   9   1 -10  212.18   11.90
   9   1 -10  205.69   13.08
   9  -1 -10  211.71   13.05
  -9   1  10  217.12   12.52
  -9  -1  10  226.54   12.72
   8  -1 -10   57.69    4.95
   8   1 -10   59.43    5.86
   8   1 -10   60.04    6.72
   8  -1 -10   60.78    6.59
  -8   1  10   66.73    6.36
  -8   1  10   59.61    5.64
  -8  -1  10   65.59    6.38
   7   1 -10   33.14    4.93
   7  -1 -10   28.10    3.32
  -7   1  10   30.30    4.03
   7   1 -10   35.73    4.41
   7  -1 -10   36.51    5.14
  -7  -1  10   35.42    4.65
  -7   1  10   38.50    4.67
   6  -1 -10  401.47   13.78
   6   1 -10  439.05   16.05
   6   1 -10  418.89   18.25
   6  -1 -10  427.09   18.18
  -6   1  10  438.49   17.51
  -6   1  10  429.93   16.77
  -6  -1  10  432.96   16.61
  -6   1  10  390.83   12.93
   5  -1 -10  479.55   14.88
   5   1 -10  515.56   17.18
   5   1 -10  520.59   20.19
   5  -1 -10  516.07   19.90
  -5   1  10  510.92   19.46
  -5   1  10  493.33   17.95
  -5   1  10  523.77   16.52
  -5  -1  10  500.52   18.03
   4  -1 -10  937.33   23.05
   4   1 -10  972.88   29.95
   4  -1 -10 1025.63   30.15
   4   1 -10  984.88   25.96
  -4   1  10  976.21   29.87
  -4   1  10  943.71   27.36
  -4   1  10  988.45   27.14
  -4  -1  10  938.43   27.45
   3  -1 -10  665.79   16.38
   3   1 -10  714.07   19.46
   3   1 -10  669.17   22.86
  -3   1  10  694.77   23.74
  -3   1  10  682.22   21.19
  -3   1  10  707.53   22.19
  -3  -1  10  671.35   21.47
   2  -1 -10  527.63   12.25
   2   1 -10  560.14   15.63
   2   1 -10  538.27   19.31
  -2   1  10  564.37   20.60
  -2   1  10  557.02   19.50
  -2   1  10  546.50   17.89
  -2  -1  10  528.75   18.07
   1   1 -10  666.31   21.63
  -1   1  10  653.13   23.14
  -1  -1  10  655.73   20.49
  -1   1  10  683.33   22.77
  -1   1  10  651.87   20.05
  -1  -1  10  670.69   21.04
   0   1 -10  834.25   19.00
   0   1 -10  855.64   24.87
   0   1  10  869.27   27.55
   0  -1  10  829.70   25.01
   0   1  10  876.03   27.18
   0   1  10  854.57   23.92
   0  -1  10  864.67   24.82
   1  -1  10 1312.94   34.14
  -1   1 -10 1281.53   27.65
  -1   1 -10 1377.07   33.82
   1   1  10 1321.37   37.44
   1  -1  10 1347.23   35.67
   1   1  10 1349.22   37.53
   1   1  10 1382.53   33.52
   2  -1  10 1269.57   33.38
  -2   1 -10 1348.19   32.49
   2   1  10 1296.80   37.21
   2  -1  10 1256.05   35.34
   2   1  10 1286.63   37.02
   2   1  10 1309.08   32.67
   3   1  10 1029.23   27.44
   3  -1  10 1024.51   28.70
  -3   1 -10 1097.46   26.59
   3   1  10 1058.39   32.28
   3  -1  10 1040.95   31.09
   3   1  10 1065.17   32.34
   4   1  10  387.20   14.00
   4  -1  10  398.28   15.05
  -4   1 -10  418.60   12.22
   4   1  10  410.63   17.79
   4  -1  10  405.02   17.02
   4   1  10  425.56   18.15
   5   1  10  138.70    7.55
   5  -1  10  127.02    7.85
   5   1  10  153.58   10.39
   5  -1  10  146.35    9.74
   5   1  10  163.84   10.69
   6   1  10  288.47   11.70
   6  -1  10  279.94   12.55
   6   1  10  312.05   15.47
   6  -1  10  301.33   14.79
   6   1  10  321.46   15.62
   7   1  10  294.83   15.25
   7  -1  10  271.27   14.35
   7   1  10  276.98   14.73
   8   1  10  315.67   16.22
   8  -1  10  310.79   15.58
   8   1  10  316.97   16.03
   9  -1  10  200.41   12.42
   9   1  10  202.62   12.78
  10  -1  10   45.18    6.12
  10   1  10   52.34    6.57
  10  -1  10   37.54    4.07
  11  -1  10   32.20    3.95
  11  -1  10   45.01    5.95
  11   1  10   32.39    5.41
  12  -1  10   10.83    2.51
  12  -1  10   11.54    3.06
  12   1  10   12.48    3.46
  12  -1  10   17.32    4.04
  13  -1  10   36.05    5.61
  13  -1  10   35.55    5.46
  13   1  10   32.20    5.10
  14  -1  10   28.58    5.10
  14  -1  10   34.05    5.60
  14   1  10   38.15    5.97
  15  -1  10    6.64    2.19
  15   1  10   12.12    3.74
  15  -1  10   14.70    3.87
  16  -1  10    2.39    2.02
  16   1  10    3.61    2.44
  17  -1  10    2.06    1.81
  17   1  10   -0.71    1.23
  17  -2 -10    9.96    3.22
  17   2 -10   11.81    3.70
  17   2 -10   13.02    4.15
 -17  -2  10   17.09    5.07
  16  -2 -10   18.74    4.00
  16   2 -10   28.10    5.79
  16   2 -10   29.75    5.75
 -16   2  10   19.26    4.63
 -16  -2  10   31.53    6.44
  15  -2 -10   40.50    5.71
  15   2 -10   48.77    7.35
  15   2 -10   38.60    6.44
 -15   2  10   48.75    7.17
 -15  -2  10   52.22    7.99
  14  -2 -10   53.48    6.28
  14   2 -10   72.38    8.33
  14   2 -10   70.76    8.64
 -14   2  10   71.77    8.37
 -14  -2  10   84.86    9.54
  13  -2 -10   70.58    6.98
  13   2 -10   86.55    8.98
  13   2 -10   91.54    9.68
 -13   2  10   87.84    8.88
 -13  -2  10   92.37    9.51
  12  -2 -10   54.93    5.86
  12   2 -10   64.24    7.49
  12   2 -10   68.33    8.22
 -12   2  10   66.94    7.59
 -12  -2  10   80.22    8.41
  11  -2 -10   62.92    6.00
  11   2 -10   77.29    7.86
  11   2 -10   82.93    9.04
 -11   2  10   64.84    7.15
 -11  -2  10   86.99    8.28
  10  -2 -10   52.87    5.27
  10   2 -10   64.86    6.93
  10   2 -10   69.65    8.01
 -10   2  10   64.28    6.81
 -10  -2  10   65.25    6.99
   9  -2 -10  154.09    8.98
   9   2 -10  193.58   11.78
  -9   2  10  184.15   11.46
  -9   2  10  192.36   11.34
  -9  -2  10  199.42   11.80
   8  -2 -10  190.63    9.62
   8   2 -10  223.17   12.18
  -8   2  10  207.49   12.02
  -8   2  10  230.40   12.48
  -8  -2  10  225.55   12.12
   7  -2 -10  100.16    6.26
   7   2 -10  107.05    7.84
  -7  -2  10   93.77    5.90
  -7   2  10  115.94    8.36
  -7   2  10  104.14    8.29
  -7  -2  10  117.10    8.25
  -6   2  10    3.80    1.99
   6  -2 -10    0.60    0.96
  -6  -2  10    1.05    0.93
  -6   2  10   -0.48    1.17
   6   2 -10    2.15    1.53
  -6  -2  10    5.68    2.32
  -6   2  10    1.68    1.24
  -5   2  10   43.67    5.38
   5  -2 -10   41.50    3.46
  -5  -2  10   46.63    4.77
   5   2 -10   45.01    4.61
  -5  -2  10   44.24    4.42
  -5   2  10   46.38    4.83
  -5   2  10   46.46    4.68
   4  -2 -10  164.81    6.78
   4   2 -10  162.03    8.05
  -4  -2  10  146.33    8.76
  -4   2  10  164.83    9.16
  -4   2  10  167.70   10.46
  -4   2  10  170.67    9.67
  -4  -2  10  159.80    9.21
   3   2 -10   66.95    4.64
  -3  -2  10   52.89    5.32
  -3   2  10   61.80    6.21
  -3   2  10   63.24    5.33
  -3   2  10   66.26    5.97
  -3  -2  10   59.69    5.39
   2   2 -10  136.48    6.54
  -2  -2  10  118.62    8.22
  -2   2  10  130.10    9.12
  -2   2  10  140.57    7.84
  -2   2  10  129.93    8.66
  -2  -2  10  129.83    8.07
   1   2 -10   42.72    3.23
  -1  -2  10   44.01    5.47
  -1  -2  10   39.16    4.44
  -1   2  10   42.75    4.12
  -1   2  10   41.09    4.85
  -1   2  10   47.77    5.54
   0   2  10    1.95    0.85
   0   2 -10    3.92    1.08
   0  -2  10    4.22    1.69
   0   2  10    3.13    1.59
   0   2  10    5.34    2.76
   1  -2  10   24.25    3.41
   1   2  10   24.88    3.03
   1   2  10   26.84    4.28
   1   2  10   21.73    3.53
   2  -2  10    9.52    2.27
   2   2  10   10.58    2.10
   2   2  10    4.92    1.95
   2   2  10    7.69    1.87
   3   2  10    8.16    1.85
   3  -2  10    6.31    2.15
   3   2  10    3.71    1.44
   3   2  10    5.79    1.95
   4  -2  10    8.53    2.32
   4   2  10    8.97    1.81
   4   2  10    6.73    2.16
   4   2  10   11.38    2.96
   5   2  10   77.18    5.07
   5  -2  10   68.25    5.98
   5  -2  10   74.93    7.59
   5   2  10   77.98    7.20
   5   2  10   66.51    6.75
   6  -2  10  260.28   13.94
   6   2  10  269.73   14.09
   6   2  10  255.70   14.20
   7  -2  10  180.53   11.72
   7   2  10  174.04   11.47
   7   2  10  179.44   11.81
   8  -2  10   41.54    5.65
   8   2  10   48.13    6.07
   8   2  10   55.45    6.46
   9  -2  10  126.30   10.01
   9   2  10  140.69   10.56
   9   2  10  130.73   10.27
  10  -2  10   52.01    6.49
  10   2  10   47.37    6.27
  10   2  10   48.81    6.57
  11  -2  10   64.95    7.34
  11   2  10   68.09    7.61
  11   2  10   65.15    7.42
  12  -2  10   72.89    7.82
  12   2  10   72.98    8.04
  13  -2  10   91.59    8.83
  13   2  10   87.89    9.05
  14  -2  10   56.52    7.07
  14   2  10   60.89    7.53
  15  -2  10   24.61    4.80
  15  -2  10   36.96    5.87
  15   2  10   27.01    5.26
  16  -2  10    4.85    2.51
  16  -2  10   13.41    3.90
  16   2  10   11.44    3.66
  17  -2  10    7.11    2.73
  17  -2  10    7.85    3.02
  17   2  10   12.31    3.92
  18  -2  10   17.08    4.06
  17  -3 -10   -0.13    1.01
 -17  -3  10    3.48    2.44
  16  -3 -10   -0.94    1.23
  16   3 -10    0.55    1.80
  16   3 -10    4.97    2.86
 -16  -3  10    1.04    1.49
  15  -3 -10    0.56    0.96
  15   3 -10    5.00    3.14
  15   3 -10   -1.43    1.75
 -15  -3  10    1.88    2.56
  14  -3 -10    0.27    1.25
  14   3 -10    4.33    3.30
  14   3 -10   -1.47    1.97
 -14  -3  10    0.59    1.19
  13  -3 -10    3.83    1.88
  13   3 -10    3.60    2.11
 -13  -3  10    9.24    3.27
  12  -3 -10    5.02    1.93
  12  -3 -10    5.69    2.39
  12   3 -10    3.95    2.24
 -12  -3  10    9.93    3.49
  11  -3 -10   24.56    3.84
  11  -3 -10   25.66    4.47
  11   3 -10   28.26    4.97
 -11  -3  10   29.53    5.19
  10  -3 -10   71.50    6.31
  10   3 -10   81.11    8.11
  10  -3 -10   85.06    7.93
 -10  -3  10   89.82    8.07
   9  -3 -10   72.38    6.03
   9   3 -10   77.92    7.56
   9  -3 -10   71.96    7.13
  -9   3  10   74.56    7.17
  -9   3  10   70.37    6.86
  -9  -3  10   84.46    7.51
   8  -3 -10   47.84    4.64
  -8   3  10   46.51    5.52
   8   3 -10   59.32    6.23
   8  -3 -10   57.55    6.31
  -8   3  10   57.17    6.04
  -8  -3  10   59.81    6.08
   7  -3 -10   68.36    5.32
   7   3 -10   76.70    6.87
  -7   3  10   73.56    6.68
  -7   3  10   68.93    6.77
  -7  -3  10   68.96    6.42
   6   3 -10  122.98    8.06
  -6   3  10  122.46    8.53
  -6   3  10  107.91    8.49
  -6  -3  10  129.98    8.68
   5   3 -10  233.58   11.13
  -5  -3  10  225.50   10.93
  -5   3  10  238.73   11.93
  -5   3  10  208.85   12.11
  -5  -3  10  233.15   11.91
   4   3 -10  259.65   11.33
  -4  -3  10  254.75   12.05
  -4   3  10  272.78   12.34
  -4   3  10  249.30   13.27
  -4  -3  10  261.79   12.59
   3   3 -10  283.03   11.51
  -3  -3  10  296.43   13.41
  -3   3  10  302.00   12.65
  -3   3  10  289.04   14.31
  -3  -3  10  286.48   13.26
   2   3 -10  169.33    8.21
  -2  -3  10  171.94   10.06
  -2   3  10  185.60    9.17
  -2   3  10  168.64   10.59
  -2  -3  10  181.88   10.02
  -1  -3  10  316.15   13.66
   1   3 -10  325.54   11.70
  -1  -3  10  314.09   14.49
  -1   3  10  304.14   14.89
  -1   3  10  323.29   12.40
   0  -3  10  274.56   12.54
   0   3 -10  284.51   10.72
   0  -3  10  271.08   13.49
   0   3  10  281.62   14.08
   0   3  10  274.02   10.90
   1  -3  10  334.30   14.11
   1  -3  10  318.65   15.07
   1   3  10  327.82   15.43
   1   3  10  330.29   11.91
   2  -3  10  550.54   19.12
   2  -3  10  519.92   20.59
   2   3  10  545.16   20.95
   2   3  10  532.80   16.08
   3   3  10  495.11   14.92
   3  -3  10  522.80   18.56
   3   3  10  515.59   20.31
   3  -3  10  488.04   19.93
   4   3  10   85.91    5.02
   4  -3  10   89.00    6.94
   4  -3  10   97.75    8.24
   4   3  10   97.65    8.15
   4   3  10   97.34    8.39
   5   3  10  100.89    5.38
   5  -3  10  118.15    9.21
   5  -3  10  101.67    7.55
   5   3  10  118.30    8.95
   5   3  10  120.76    9.30
   6  -3  10  157.14   10.88
   6   3  10  165.18   11.01
   6   3  10  155.42   10.92
   7  -3  10  172.57   11.58
   7   3  10  191.51   12.13
   7   3  10  189.71   12.30
   8  -3  10  109.66    9.28
   8   3  10  117.87    9.54
   8   3  10  113.44    9.63
   9  -3  10   39.05    5.62
   9   3  10   47.43    6.32
   9   3  10   42.29    6.09
  10  -3  10   32.37    5.10
  10   3  10   27.17    4.95
  10   3  10   26.26    5.19
  11  -3  10   17.00    3.93
  11   3  10   20.67    4.39
  11   3  10   18.09    4.35
  12  -3  10   16.76    3.78
  12   3  10   13.24    3.87
  12   3  10   10.20    3.36
  13  -3  10    7.76    2.75
  13  -3  10   10.28    3.52
  13   3  10   11.10    3.72
  13   3  10    8.21    3.27
  14  -3  10    3.17    1.46
  14  -3  10   15.84    4.05
  14   3  10   11.26    3.82
  15  -3  10   -0.04    1.39
  15   3  10    5.54    2.85
  16  -3  10   -2.44    2.18
  16  -3  10    2.65    2.15
  16   3  10    1.25    1.67
  16  -4 -10    3.99    1.88
 -16  -4  10    5.10    2.92
  15  -4 -10    6.08    2.30
  15   4 -10   12.52    3.97
 -15  -4  10   11.77    3.80
  14  -4 -10    6.00    2.27
  14   4 -10    8.29    3.33
  13  -4 -10    6.43    2.25
  13  -4 -10    7.95    2.85
  13   4 -10   11.64    3.74
 -13  -4  10   11.22    3.44
 -12  -4  10   23.40    4.56
  12  -4 -10   19.18    3.71
  12  -4 -10   19.26    3.97
  12   4 -10   26.11    5.18
 -11  -4  10   11.98    3.27
  11  -4 -10    6.29    2.18
  11  -4 -10    7.05    2.48
  11   4 -10    6.63    2.98
 -10  -4  10   23.01    4.23
 -10   4  10   14.72    3.28
  10  -4 -10   27.08    4.70
  10   4 -10   25.88    4.84
  10  -4 -10   19.88    3.57
  -9  -4  10   38.79    5.25
   9  -4 -10   34.50    5.17
   9   4 -10   37.19    5.35
  -9   4  10   26.43    4.33
  -8   4  10    3.60    1.73
  -8  -4  10    5.17    2.30
   8  -4 -10    8.13    2.69
  -7   4  10   28.57    4.44
  -7  -4  10   39.46    5.05
   7  -4 -10   32.00    4.78
  -7   4  10   29.39    4.41
   7   4 -10   32.57    4.58
  -6   4  10   22.02    3.91
   6   4 -10   36.08    4.68
  -6   4  10   31.11    4.34
  -6  -4  10   35.20    4.80
   6  -4 -10   31.18    4.69
  -5   4  10   23.07    4.13
   5   4 -10   27.03    3.85
  -5   4  10   27.05    3.85
   5  -4 -10   31.88    4.77
  -5  -4  10   35.50    4.68
  -5  -4  10   22.02    3.46
  -4   4  10   26.75    4.30
  -4   4  10   28.86    3.88
   4   4 -10   28.57    3.83
  -4  -4  10   31.18    4.39
  -3   4  10    9.22    2.46
   3   4 -10    6.66    1.97
  -3   4  10    7.94    1.99
  -3  -4  10    8.50    2.30
  -2  -4  10   13.54    3.04
  -2   4  10    8.89    2.49
   2   4 -10   11.30    2.44
  -2   4  10   11.93    2.28
  -1   4  10   10.57    2.87
   1   4 -10   14.44    2.55
  -1  -4  10    3.53    1.53
  -1  -4  10   12.76    3.07
  -1   4  10   11.72    2.16
   0   4  10    4.93    2.33
   0  -4  10    1.03    1.81
   0  -4  10    5.14    1.97
   0   4 -10    3.96    1.83
   0   4  10    5.40    1.52
   1   4  10    3.92    1.71
   1   4  10    2.92    1.03
   1  -4  10    1.54    1.30
   1  -4  10    5.19    2.12
   2   4  10   16.96    3.58
   2  -4  10   14.94    3.08
   2  -4  10   20.81    3.54
   3   4  10    1.73    1.81
   3  -4  10    1.42    1.29
   3  -4  10    0.50    1.29
   4   4  10   43.80    5.72
   4  -4  10   43.91    5.79
   4  -4  10   41.71    4.88
   5   4  10   10.46    3.37
   5  -4  10    7.20    2.40
   6  -4  10   21.54    4.12
   6   4  10   26.65    4.76
   7  -4  10   22.76    4.38
   7   4  10   25.65    4.34
   7   4  10   27.27    4.75
   8  -4  10   13.93    3.58
   8   4  10   10.30    2.79
   8   4  10   12.85    3.25
   9  -4  10   17.45    3.75
   9  -4  10   20.88    4.50
   9   4  10   13.68    3.40
   9   4  10   11.85    3.32
  10  -4  10   15.41    3.60
  10  -4  10   23.87    5.09
  10   4  10   19.26    4.23
  10   4  10   27.19    5.39
  11  -4  10    4.47    2.11
  11   4  10   11.20    3.48
  11   4  10    9.11    3.60
  12  -4  10   20.73    4.53
  12  -4  10   32.48    5.70
  12   4  10   21.54    4.74
  12   4  10   18.85    4.74
  13  -4  10   18.32    4.32
  13   4  10   15.31    4.11
  13   4  10   13.57    3.94
  14  -4  10   11.52    3.55
  14   4  10   14.92    4.20
  14   4  10   16.57    4.49
  15  -4  10    1.73    1.72
  15   4  10    2.44    2.29
  14  -5 -10    0.08    0.86
  14   5 -10    4.51    2.57
 -13  -5  10    3.01    2.02
  13  -5 -10    0.86    1.65
  13   5 -10    0.64    2.04
 -12  -5  10    2.24    2.02
  12  -5 -10    0.96    1.68
  12   5 -10    2.41    2.48
 -11  -5  10    1.50    1.60
  11  -5 -10    3.37    2.40
  11   5 -10    1.63    1.34
 -10  -5  10    1.91    1.71
  10  -5 -10   -2.88    1.87
  10   5 -10    4.76    2.60
   9   5 -10   15.12    3.73
  -9  -5  10   21.02    4.12
   9  -5 -10   18.03    4.04
   8   5 -10   22.90    4.22
   8  -5 -10   25.08    4.64
  -8  -5  10   33.02    5.03
   7   5 -10   19.55    3.86
   7  -5 -10   16.86    3.79
  -7  -5  10   20.68    3.87
   6   5 -10   24.85    4.27
   6  -5 -10   26.55    4.70
  -6   5  10   19.53    3.58
  -6  -5  10   28.59    4.39
  -5   5  10    1.27    1.40
   5   5 -10    8.17    2.72
  -5   5  10    8.52    2.37
   5  -5 -10   10.89    3.53
  -5  -5  10    7.76    2.20
  -4  -5  10    9.07    2.51
  -4   5  10    6.96    2.37
   4   5 -10    8.40    2.77
  -4   5  10    6.40    1.83
   4  -5 -10   11.98    3.21
  -4  -5  10    5.67    2.03
  -3   5  10   33.73    5.05
   3   5 -10   43.12    5.08
  -3  -5  10   42.88    5.27
   3  -5 -10   37.56    5.29
  -3   5  10   35.15    4.13
  -3  -5  10   30.92    4.33
  -2  -5  10   72.06    6.78
   2   5 -10   74.29    6.59
  -2  -5  10   69.49    6.65
  -2   5  10   64.82    7.15
  -1   5  10   30.52    4.83
   1   5 -10   35.37    4.54
  -1  -5  10   32.20    4.58
  -1  -5  10   34.87    4.81
   0   5  10   47.74    6.11
   0  -5  10   47.28    5.47
   0  -5  10   40.34    5.35
   1   5  10   28.40    4.86
   1  -5  10   29.53    4.65
   1  -5  10   26.03    3.95
   2   5  10   23.51    4.28
   2  -5  10   18.53    3.43
   2  -5  10   20.64    4.05
   3   5  10   38.82    5.67
   3  -5  10   30.18    4.57
   3  -5  10   31.62    5.08
   4  -5  10   73.39    7.69
   4   5  10   77.87    7.96
   5  -5  10   50.94    6.65
   5   5  10   55.21    6.81
   6   5  10   40.63    5.97
   6  -5  10   35.06    5.70
   7  -5  10    6.88    2.79
   7   5  10    3.36    2.45
   8  -5  10    6.81    2.71
   8   5  10    9.10    3.38
   9  -5  10   14.44    3.90
   9   5  10    5.88    2.40
   9   5  10    9.42    3.42
  10  -5  10   22.69    4.87
  10   5  10   22.64    4.70
  10   5  10   18.30    4.79
  11  -5  10    3.65    2.41
  11   5  10    2.93    2.01
  11   5  10    1.52    2.31
  12  -5  10   -0.40    1.78
  12   5  10    1.71    1.40
  12   5  10    4.21    2.91
  13  -5  10    2.81    2.43
  13   5  10    1.71    1.96
  13   5  10   -1.11    1.71
  14   5  10    1.34    1.68
  14   5  10    0.20    1.99
  13  -6 -10    0.57    1.29
  12  -6 -10    0.00    1.14
  12   6 -10    0.43    1.28
  11  -6 -10    3.06    2.17
  11   6 -10    1.17    1.56
  10   6 -10   -1.52    1.72
  10  -6 -10    0.77    1.66
 -10  -6  10    0.40    1.25
   9   6 -10    0.98    1.78
   9  -6 -10    1.66    1.47
  -9  -6  10   -0.14    1.13
   8   6 -10    1.29    1.83
   8  -6 -10    1.82    1.80
  -8  -6  10    2.50    1.83
  -7  -6  10    6.17    2.58
   7   6 -10    6.68    3.15
   7  -6 -10    4.06    2.22
   6   6 -10    5.88    2.66
  -6  -6  10    9.42    3.01
   6  -6 -10    3.96    2.31
   5   6 -10    6.08    2.65
  -5  -6  10    6.91    2.36
   5  -6 -10    4.67    2.53
   4   6 -10    2.09    2.28
   4  -6 -10    1.21    1.84
  -4  -6  10   -0.94    0.91
  -3   6  10   -1.67    2.30
   3   6 -10    0.20    1.19
   3  -6 -10    3.43    2.24
  -3  -6  10   -1.09    1.41
  -3  -6  10   -0.61    1.06
  -2   6  10    1.28    1.73
   2   6 -10    4.83    2.83
  -2  -6  10   -0.87    1.05
   2  -6 -10    0.65    2.02
  -2  -6  10   -1.11    1.42
  -1   6  10    6.57    3.02
   1   6 -10    3.01    1.99
  -1  -6  10    2.98    2.06
  -1  -6  10    2.94    1.80
   0   6  10    0.87    1.56
   0   6 -10    1.33    1.38
   0  -6  10    1.07    1.39
   0  -6  10    0.94    1.15
   1  -6  10    0.94    1.34
   1   6  10   -1.45    1.55
   1  -6  10    1.26    1.31
   2   6  10    1.68    1.86
   2  -6  10    0.08    1.39
   3   6  10    7.63    3.20
   3  -6  10    6.94    2.70
   4   6  10    2.43    1.76
   4  -6  10    4.39    2.31
   5   6  10    1.75    2.07
   5  -6  10    0.30    1.39
   6   6  10    1.90    1.86
   6  -6  10    1.33    2.07
   7   6  10    4.33    2.50
   7  -6  10    2.71    2.12
   8  -6  10    0.38    1.54
   8   6  10    9.95    3.54
   9  -6  10    6.38    2.33
   9   6  10    6.97    3.03
  10  -6  10    3.75    2.35
  10   6  10    3.18    2.18
  10   6  10   -1.83    2.22
  11  -6  10   -1.11    1.38
  11   6  10   -3.01    2.71
  11   6  10   -0.26    1.67
  12   6  10    0.84    1.35
  13   6  10   -0.55    1.63
  10   7 -10    0.68    1.45
   9   7 -10    4.41    2.55
   9  -7 -10   -0.69    1.22
   8   7 -10   -0.72    1.36
   8  -7 -10    2.41    1.98
   7   7 -10    3.10    1.97
   7  -7 -10    1.40    1.83
   6   7 -10    0.99    1.50
   6  -7 -10    2.37    2.03
  -6  -7  10    2.38    2.12
  -5  -7  10    1.59    1.57
   5   7 -10    2.02    2.33
   5  -7 -10    4.46    2.64
   4   7 -10    3.32    2.32
   4  -7 -10    6.05    2.89
  -4  -7  10    5.06    2.31
   3   7 -10    1.34    1.74
   3  -7 -10    2.60    2.47
  -3  -7  10    0.01    1.40
  -2   7  10    1.29    2.05
   2   7 -10    3.35    2.15
   2  -7 -10    6.81    2.97
  -2  -7  10    0.39    0.94
  -1   7  10   13.00    3.93
   1   7 -10    7.14    2.76
  -1  -7  10    8.02    2.80
  -1  -7  10    5.38    2.10
   0   7  10    3.40    2.94
   0   7 -10    0.51    1.46
   0  -7  10   -1.66    1.65
   1   7  10    2.12    1.60
   1  -7  10   -0.34    1.77
   2   7  10    0.56    1.45
   2  -7  10   -0.66    1.85
   3   7  10    1.41    2.04
   3  -7  10    0.60    1.07
   4   7  10    2.19    1.81
   4  -7  10   -1.70    1.72
   5   7  10    0.16    1.34
   5  -7  10    0.90    1.68
   6   7  10   -0.99    1.84
   6  -7  10    0.30    1.44
   7   7  10    1.42    1.64
   7  -7  10   -1.65    1.78
   8   7  10    1.57    2.06
   8  -7  10    0.19    1.11
   9  -7  10   -0.48    1.86
   9   7  10   -0.19    1.25
  10   7  10    0.99    1.63
   6   8 -10    0.60    1.52
   5   8 -10    1.25    1.96
   4   8 -10    3.18    2.54
   4  -8 -10    2.08    2.09
   3   8 -10    5.66    2.88
   3  -8 -10    4.41    2.78
  -2   8  10    2.23    2.52
   2   8 -10    3.70    2.47
   2  -8 -10    6.21    2.93
  -1   8  10    0.65    1.65
   1   8 -10   -0.59    2.08
   0   8  10    2.17    2.34
   0   8 -10    7.09    3.59
   1   8  10   -1.99    2.40
  -1   8 -10   -2.59    2.70
   1  -8  10   -0.13    1.20
   2   8  10    0.00    1.47
   2  -8  10    1.98    1.97
   3   8  10    0.58    1.89
   3  -8  10    1.85    1.92
   4   8  10    0.96    2.08
   4  -8  10    0.37    1.20
   5  -8  10    2.83    2.60
   6  -8  10    1.56    1.67
  17   0 -11   -4.07    2.53
 -16   0  11    3.14    2.68
  16   0 -11   -0.78    1.11
  15   0 -11    1.01    1.44
 -15   0  11   -0.69    2.13
  15   0 -11    1.19    1.53
  14   0 -11    1.38    1.64
 -14   0  11   -0.77    1.66
  14   0 -11   -0.82    1.75
  13   0 -11   -0.14    0.94
 -13   0  11    1.33    2.05
  13   0 -11   -0.83    1.24
  12   0 -11    0.68    1.17
  12   0 -11    1.78    1.87
 -12   0  11    1.34    2.02
  11   0 -11   -0.04    1.03
  11   0 -11    1.49    1.80
  10   0 -11   -0.25    1.21
  10   0 -11    2.05    1.93
 -10   0  11   -0.23    1.64
   9   0 -11    0.06    1.01
   9   0 -11    1.08    1.80
  -9   0  11    0.10    1.11
   8   0 -11   -0.55    0.97
   8   0 -11    2.33    2.45
  -8   0  11   -1.83    1.60
   7   0 -11    1.68    1.24
   7   0 -11   -0.09    1.53
  -7   0  11   -0.37    1.23
   6   0 -11    0.45    0.76
   6   0 -11   -0.96    1.55
  -6   0  11    2.08    1.86
   5   0 -11    1.21    1.11
   5   0 -11    1.10    1.48
  -5   0  11    1.42    1.89
  -5   0  11    4.04    2.68
  -5   0  11    0.67    0.80
   4   0 -11   -0.31    0.47
   4   0 -11    1.61    1.63
  -4   0  11    2.36    2.55
  -4   0  11    0.38    0.93
  -4   0  11    1.08    1.32
   3   0 -11    0.76    0.62
   3   0 -11   -0.02    1.30
  -3   0  11    2.99    2.65
  -3   0  11    0.48    1.01
  -3   0  11    3.87    2.15
  -2   0  11    0.92    1.36
   2   0 -11    0.18    0.41
   2   0 -11    0.67    1.32
  -2   0  11    1.72    2.71
  -2   0  11    1.25    1.42
  -1   0  11    2.18    1.57
   1   0 -11    0.85    1.27
  -1   0  11   -0.21    1.57
   0   0  11   -0.10    1.10
   0   0 -11   -0.67    0.89
   0   0  11   -1.91    1.50
  -1   0 -11    0.65    0.71
   1   0  11    2.17    1.54
   1   0  11   -0.87    1.59
   2   0  11    1.47    1.72
   2   0  11    0.84    1.45
   3   0  11    1.44    1.35
   3   0  11    2.90    2.88
   3   0  11   -0.19    1.60
   4   0  11    2.09    1.47
   4   0  11    0.58    1.84
   5   0  11    1.56    1.24
   5   0  11    1.69    2.52
   6   0  11   -0.51    1.08
   6   0  11    3.15    2.34
   7   0  11    3.03    2.59
   8   0  11    3.98    2.62
   9   0  11    2.53    2.52
  10   0  11    3.03    2.64
  11   0  11    1.10    2.25
  12   0  11    0.78    2.18
  13   0  11    0.75    1.81
  14   0  11    3.12    2.76
  15   0  11    1.80    2.19
  15   0  11    3.04    2.11
  16   0  11   -0.36    1.38
  16   0  11    1.08    1.47
  17   0  11    3.01    2.14
  17   0  11   -1.15    1.84
  17  -1 -11    1.52    1.55
  17   1 -11    0.76    1.05
  16  -1 -11    3.91    2.19
  16   1 -11    2.94    1.49
 -16   1  11    5.17    2.85
  16   1 -11    8.25    3.37
 -16  -1  11    7.52    3.40
  15  -1 -11    1.64    1.44
  15   1 -11   -1.75    1.65
  15   1 -11   -0.03    1.78
 -15  -1  11    1.04    1.56
  14  -1 -11    1.72    1.35
 -14   1  11   -0.05    1.66
  14   1 -11    2.59    2.06
  14   1 -11    0.56    2.35
 -14  -1  11   -0.37    1.60
  13  -1 -11    2.20    1.91
 -13   1  11    3.90    2.45
  13   1 -11    2.17    1.78
  13   1 -11    1.39    1.27
 -13  -1  11    1.86    1.69
  12  -1 -11    3.62    1.71
  12   1 -11    5.26    2.90
 -12   1  11    2.24    1.73
  12   1 -11    1.63    1.54
 -12  -1  11    4.91    2.28
  11  -1 -11    8.98    2.32
  11   1 -11   14.17    3.81
  11   1 -11   10.95    2.94
 -11   1  11   11.80    3.42
  11  -1 -11   16.14    3.98
 -11  -1  11   14.07    3.63
  10  -1 -11   10.52    2.46
  10   1 -11   15.81    4.11
  10   1 -11   16.24    3.46
 -10   1  11   14.76    3.43
  10  -1 -11   17.00    3.91
 -10  -1  11   16.05    3.59
   9  -1 -11    0.88    0.83
   9   1 -11    5.24    2.20
   9   1 -11    1.59    1.59
  -9   1  11   -1.80    2.03
   9  -1 -11    4.03    2.31
  -9  -1  11    1.59    1.95
   8  -1 -11    9.15    1.97
   8   1 -11   10.88    3.00
   8   1 -11   10.22    2.36
  -8   1  11    6.79    2.16
   8  -1 -11   10.53    2.93
  -8  -1  11   13.26    2.93
  -8   1  11   11.11    2.88
   7  -1 -11   11.32    2.19
   7   1 -11   16.12    3.60
   7   1 -11   15.33    2.90
   7  -1 -11   16.01    3.62
  -7   1  11   13.05    2.75
  -7  -1  11   14.21    3.11
  -7   1  11   13.14    2.81
   6  -1 -11   41.63    3.73
   6   1 -11   51.66    4.99
   6   1 -11   52.98    6.09
   6  -1 -11   47.92    5.74
  -6   1  11   52.77    5.48
  -6  -1  11   52.17    5.35
  -6   1  11   50.87    5.95
   5  -1 -11    1.38    0.73
   5   1 -11    2.53    1.55
   5   1 -11    2.34    1.36
  -5   1  11    2.79    1.75
  -5   1  11    0.94    1.07
  -5   1  11   -0.25    1.64
  -5  -1  11    4.06    1.95
   4  -1 -11   81.74    4.37
   4   1 -11   84.73    5.84
   4   1 -11   94.71    7.84
  -4   1  11   78.78    7.42
  -4   1  11   96.18    7.02
  -4   1  11   91.97    6.71
  -4  -1  11   89.25    6.82
   3   1 -11   61.91    4.54
   3   1 -11   62.30    6.14
  -3   1  11   63.01    5.91
  -3   1  11   64.25    5.65
  -3  -1  11   62.82    5.74
  -3   1  11   58.04    6.29
  -2  -1  11   18.05    3.11
   2   1 -11   22.63    3.75
   2   1 -11   19.42    2.37
  -2   1  11   19.35    3.23
  -2   1  11   23.50    4.00
  -2   1  11   21.96    3.25
  -1   1  11   10.94    2.45
   1   1 -11   14.45    2.91
  -1  -1  11   12.66    2.64
   1   1 -11   11.12    1.65
  -1  -1  11   12.30    2.29
  -1   1  11    8.91    2.60
  -1   1  11   13.78    3.39
   0   1  11    7.37    2.02
   0   1 -11    6.37    2.04
   0  -1  11    4.34    1.74
   0  -1  11    5.75    2.40
   0   1  11    4.45    2.64
   0   1  11    7.34    2.72
  -1   1 -11    2.96    1.43
   1   1  11    3.11    1.53
   1  -1  11    2.95    1.87
   1  -1  11    3.43    1.82
   1   1  11   -1.05    1.70
   1   1  11    4.07    2.48
   2  -1  11   83.55    6.39
  -2   1 -11   83.37    5.74
   2   1  11   84.28    7.95
   2  -1  11   83.21    7.14
   2   1  11   81.04    7.68
   2   1  11   80.26    5.90
   3   1  11    3.57    1.82
  -3   1 -11    0.73    0.76
   3  -1  11    4.36    2.09
   3  -1  11    2.78    2.49
   3   1  11    4.58    2.94
   3   1  11    0.49    2.25
   4  -1  11    3.86    1.90
  -4   1 -11    3.12    0.98
   4   1  11    4.17    1.61
   4  -1  11    3.56    1.70
   4   1  11    3.09    2.33
   4   1  11    5.92    2.62
   5   1  11    2.43    1.14
   5   1  11    4.39    2.64
   5  -1  11    2.27    2.15
   5   1  11    4.95    2.76
   5  -1  11    1.47    0.90
   6   1  11   20.74    3.04
   6   1  11   22.50    4.76
   6  -1  11   20.95    4.13
   6   1  11   20.78    4.37
   6  -1  11   19.15    3.15
   7   1  11    5.83    2.92
   7  -1  11    1.99    2.12
   7   1  11    3.44    2.59
   8   1  11    3.95    3.15
   8  -1  11    1.22    2.25
   8   1  11    0.41    1.75
   9  -1  11    0.33    1.28
   9   1  11    5.94    2.71
  10  -1  11    5.73    2.09
  10   1  11    4.26    2.56
  11  -1  11    1.02    1.90
  11   1  11    3.63    2.66
  12  -1  11   -0.20    1.35
  12   1  11   -1.06    1.57
  13  -1  11   -1.48    1.65
  13   1  11   -0.99    1.38
  14  -1  11   -2.94    2.06
  14   1  11    0.05    1.57
  15  -1  11    0.37    1.29
  15  -1  11    1.11    1.57
  15   1  11    4.53    2.52
  16  -1  11    8.45    2.89
  16   1  11    4.80    2.74
  17  -1  11   -0.29    1.12
  17  -2 -11   -0.92    1.59
  17   2 -11    3.01    2.29
  16  -2 -11    1.24    1.46
 -16   2  11    5.38    3.12
  16   2 -11    5.27    2.97
  16   2 -11    5.32    2.60
 -16  -2  11    8.03    3.95
  15  -2 -11   10.77    2.97
 -15   2  11   15.88    4.20
  15   2 -11   23.49    5.55
  15   2 -11   12.36    3.83
 -15  -2  11   22.82    5.43
  14  -2 -11    7.15    2.46
 -14   2  11   11.91    3.69
  14   2 -11    4.61    2.52
  14   2 -11    3.75    2.34
 -14  -2  11   13.09    3.92
  13  -2 -11    0.80    1.12
 -13   2  11    1.22    1.35
  13   2 -11    2.80    2.46
  13   2 -11    5.05    2.65
 -13  -2  11    0.80    2.30
  12  -2 -11   -0.38    0.77
  12   2 -11    6.22    3.13
 -12   2  11    1.17    1.43
  12   2 -11    1.20    1.59
 -12  -2  11    3.03    2.49
  11  -2 -11    2.27    1.13
  11   2 -11    4.51    2.82
 -11   2  11    2.45    1.32
  11   2 -11    3.87    2.03
 -11  -2  11    8.44    2.75
  10  -2 -11    8.41    2.16
  10   2 -11   14.56    4.08
 -10   2  11   11.74    2.99
  10   2 -11   13.24    3.44
 -10  -2  11   11.51    3.50
   9   2 -11    1.39    2.71
   9  -2 -11    2.70    1.28
  -9   2  11    1.69    1.13
   9   2 -11    2.02    1.64
  -9  -2  11    5.66    2.34
   8  -2 -11    0.49    0.98
  -8   2  11    0.73    1.08
   8   2 -11    2.73    1.60
  -8  -2  11    3.43    2.57
  -8   2  11    6.92    3.00
   7  -2 -11   11.94    2.10
  -7   2  11   15.00    2.94
   7   2 -11   13.41    2.87
  -7  -2  11   15.87    3.56
  -7   2  11   17.22    3.77
  -6  -2  11   25.22    3.84
   6  -2 -11   21.97    2.66
  -6  -2  11   23.79    3.28
  -6   2  11   23.04    3.81
   6   2 -11   25.81    3.74
  -6   2  11   23.19    3.54
  -6   2  11   25.43    4.35
  -5  -2  11    0.81    1.31
  -5  -2  11    0.19    1.49
  -5   2  11    0.52    0.92
   5   2 -11    0.92    1.40
  -5   2  11    0.08    1.10
  -5   2  11    2.96    2.22
  -4  -2  11   18.27    3.23
  -4  -2  11   14.20    3.13
   4   2 -11   18.55    3.00
  -4   2  11   21.19    3.42
  -4   2  11   18.67    3.43
  -4   2  11   20.55    4.18
   3   2 -11    1.63    0.86
  -3  -2  11    6.37    2.64
  -3  -2  11    1.42    1.45
  -3   2  11    3.60    1.54
  -3   2  11    2.82    1.99
  -3   2  11    7.10    2.82
   2   2 -11   24.03    2.70
  -2  -2  11   28.39    4.43
  -2  -2  11   24.33    3.65
  -2   2  11   25.98    3.43
  -2   2  11   23.86    4.15
  -2   2  11   25.57    3.91
   1   2 -11   45.20    3.46
  -1  -2  11   42.10    5.50
  -1  -2  11   43.42    4.92
  -1   2  11   47.47    4.58
  -1   2  11   34.64    4.74
  -1   2  11   39.89    5.01
   0  -2  11   91.72    7.02
   0   2 -11   95.55    4.95
   0   2  11   88.72    7.80
   0   2  11   90.89    7.87
   0   2  11   93.74    6.33
   1  -2  11   17.28    2.94
  -1   2 -11   14.93    1.83
   1   2  11   15.41    2.56
   1   2  11   12.49    2.34
   1   2  11   18.10    3.57
   2  -2  11   12.58    2.74
   2   2  11    9.49    1.99
   2   2  11   11.12    2.80
   2   2  11   11.95    3.19
   3   2  11   37.34    3.80
   3  -2  11   40.39    4.57
   3   2  11   40.46    5.46
   3   2  11   34.70    4.93
   4   2  11  142.63    7.60
   4  -2  11  143.71    8.97
   4   2  11  142.94   10.37
   4   2  11  150.05   10.71
   5   2  11   93.69    6.00
   5  -2  11   94.46    7.32
   5  -2  11  106.49    9.01
   5   2  11  100.13    8.78
   5   2  11   90.49    8.62
   6  -2  11  117.53    9.61
   6   2  11  128.05   10.02
   6   2  11  127.15   10.12
   7  -2  11   20.93    4.39
   7   2  11   20.60    4.38
   7   2  11   15.72    3.91
   8  -2  11   31.56    5.38
   8   2  11   30.66    5.07
   8   2  11   24.38    4.54
   9  -2  11   37.96    5.92
   9   2  11   33.81    5.61
   9   2  11   39.27    5.89
  10  -2  11   41.75    6.16
  10   2  11   55.78    7.15
  10   2  11   49.01    6.66
  11  -2  11   39.41    6.08
  11   2  11   34.95    5.84
  11   2  11   40.61    6.12
  12  -2  11   18.20    4.45
  12   2  11   14.04    3.62
  13  -2  11    6.98    3.08
  13   2  11    7.80    3.10
  14  -2  11    3.87    2.38
  14   2  11    1.59    1.39
  15  -2  11    2.50    1.68
  15   2  11    1.06    1.63
  16  -2  11    1.39    1.52
  16   2  11    2.61    1.86
  17  -2  11    1.26    1.51
  17  -2  11    2.41    2.24
  16  -3 -11    7.39    2.65
  16   3 -11   15.19    4.46
 -16  -3  11   15.63    4.72
  15  -3 -11    1.87    1.40
 -15   3  11    3.99    2.02
  15   3 -11   11.36    4.16
  15   3 -11    6.04    3.02
 -15  -3  11    8.03    3.19
  14  -3 -11    0.34    0.96
 -14   3  11    2.75    2.37
  14   3 -11    9.13    3.69
  14   3 -11    3.37    2.07
 -14  -3  11    3.52    2.77
  13  -3 -11    3.97    1.77
 -13   3  11    5.81    2.58
  13   3 -11    6.07    2.43
 -13  -3  11   11.01    3.78
  12  -3 -11   13.62    3.04
 -12   3  11   16.89    4.05
  12   3 -11   22.87    4.87
 -12  -3  11   24.17    4.90
  11  -3 -11   53.34    5.65
  11   3 -11   60.26    7.34
 -11   3  11   66.09    7.39
 -11  -3  11   71.44    7.78
  10  -3 -11   29.53    3.99
 -10   3  11   30.11    4.89
  10   3 -11   28.91    4.88
 -10  -3  11   37.18    5.53
  -9  -3  11   42.37    5.53
  -9   3  11   32.05    4.91
   9  -3 -11   29.13    3.74
  -9   3  11   34.94    5.08
   9   3 -11   37.31    5.54
   8   3 -11   55.35    6.34
  -8   3  11   61.35    6.71
  -8   3  11   54.13    6.47
  -8  -3  11   54.45    6.17
   7   3 -11   54.53    5.96
  -7   3  11   52.98    5.95
  -7   3  11   53.40    6.19
  -7  -3  11   60.04    6.24
  -6   3  11  114.48    8.60
  -6   3  11  103.03    8.76
  -6  -3  11  100.42    8.16
   5   3 -11  230.26   11.35
  -5  -3  11  223.70   11.42
  -5   3  11  250.69   12.58
  -5   3  11  233.01   13.48
  -5  -3  11  248.90   12.89
   4   3 -11  184.21    9.52
  -4  -3  11  170.57   10.08
  -4   3  11  182.46   10.21
  -4   3  11  171.29   11.43
  -4  -3  11  183.81   10.77
   3   3 -11   85.70    5.97
  -3  -3  11   80.33    6.90
  -3   3  11   94.27    6.85
  -3   3  11   85.11    7.85
  -3  -3  11   94.46    7.48
  -2   3  11   48.69    5.92
   2   3 -11   51.15    4.40
  -2  -3  11   48.96    5.55
  -2   3  11   47.68    4.76
  -2  -3  11   52.87    5.63
  -1  -3  11  112.31    7.90
   1   3 -11  110.32    6.37
  -1  -3  11  104.93    8.27
  -1   3  11  104.76    8.90
  -1   3  11  115.35    7.15
   0  -3  11  102.89    7.68
   0   3 -11   94.03    5.74
   0  -3  11   91.67    7.95
   0   3  11  102.74    8.68
   0   3  11   91.69    6.16
   1  -3  11  138.85    8.98
  -1   3 -11  147.20    7.32
   1  -3  11  129.50    9.64
   1   3  11  134.64   10.12
   1   3  11  137.00    7.48
   2  -3  11   26.67    4.60
   2   3  11   24.78    2.99
   2  -3  11   21.48    3.52
   2   3  11   28.36    4.76
   2   3  11   25.02    4.23
   3   3  11    2.39    1.14
   3  -3  11    6.19    2.85
   3  -3  11    1.21    1.32
   3   3  11    2.01    1.47
   3   3  11    0.99    1.91
   4  -3  11   19.28    3.32
   4  -3  11   24.84    4.47
   4   3  11   20.23    2.51
   4   3  11   17.50    3.48
   4   3  11   22.55    4.02
   5  -3  11    6.60    2.18
   5  -3  11    4.29    2.35
   5   3  11    7.05    2.28
   5   3  11    7.12    2.56
   6  -3  11   13.53    3.59
   6   3  11   11.00    3.07
   6   3  11   15.13    3.67
   7  -3  11   19.97    4.75
   7   3  11   18.52    4.04
   7   3  11   21.97    4.65
   8  -3  11    8.74    3.46
   8   3  11    2.18    1.97
   8   3  11    4.26    2.40
   9  -3  11   19.44    4.49
   9   3  11   11.00    3.32
   9   3  11   13.08    3.81
  10  -3  11    1.25    1.46
  10   3  11    2.66    2.03
  10   3  11    2.94    2.10
  11  -3  11   -0.14    1.59
  11   3  11    3.82    2.88
  11   3  11   -0.54    1.44
  12  -3  11   -1.80    1.94
  12   3  11    0.90    1.77
  12   3  11   -0.16    1.50
  13  -3  11   -2.76    2.43
  13   3  11    4.25    2.97
  13   3  11    2.26    2.24
  14  -3  11   -0.18    1.31
  14   3  11    2.44    2.29
  15  -3  11   12.32    3.45
  15  -3  11   23.06    5.03
  15   3  11   19.71    4.82
  16  -3  11    0.79    1.50
 -16  -4  11   10.73    3.95
  15   4 -11   10.59    3.76
 -15  -4  11   14.21    4.30
 -14  -4  11    6.81    2.83
  14   4 -11    7.85    3.50
 -13  -4  11    0.52    1.75
  13  -4 -11    2.91    2.37
  13   4 -11   -0.13    1.45
 -13   4  11    0.13    1.33
 -12  -4  11   -1.21    1.62
  12  -4 -11    1.78    1.87
  12   4 -11    1.15    2.01
 -12   4  11   -2.39    2.11
 -11  -4  11    4.70    2.12
  11  -4 -11    9.12    3.06
  11   4 -11    6.59    2.47
 -11   4  11    6.51    2.65
 -10  -4  11    2.56    2.11
 -10   4  11    1.07    1.12
  10  -4 -11    3.71    2.23
  10   4 -11    4.20    2.55
  -9   4  11    2.81    1.51
  -9  -4  11   10.41    2.93
  -9   4  11    8.45    2.76
   9  -4 -11    7.75    2.82
   9   4 -11    9.43    3.24
  -8   4  11   -0.34    1.27
  -8  -4  11    1.09    1.81
  -8   4  11    0.10    1.40
   8  -4 -11    3.85    2.26
   8   4 -11    1.47    2.03
  -7   4  11    0.51    1.02
   7   4 -11   -0.20    1.41
  -7   4  11   -0.26    1.51
  -7  -4  11    2.01    1.60
  -6   4  11   19.11    3.95
   6   4 -11   20.67    3.64
  -6   4  11   22.00    3.82
  -6  -4  11   24.61    4.09
  -5   4  11   18.26    3.60
   5   4 -11   28.87    4.17
  -5   4  11   28.31    4.11
  -5  -4  11   30.38    4.60
  -4   4  11    4.89    2.06
   4   4 -11    7.09    2.08
  -4   4  11    5.43    1.99
  -4  -4  11    4.99    1.78
  -3   4  11    3.80    2.16
   3   4 -11    2.18    1.01
  -3   4  11    3.95    1.61
  -3  -4  11    4.18    1.91
  -2   4  11   32.48    5.00
  -2  -4  11   34.69    4.69
   2   4 -11   32.83    3.80
  -2   4  11   31.41    3.82
  -1  -4  11  119.53    8.84
   1   4 -11  121.33    7.62
  -1  -4  11  105.49    8.67
  -1   4  11  110.91    9.31
  -1   4  11  113.85    6.98
   0  -4  11   97.46    7.80
   0   4 -11  111.88    7.22
   0  -4  11   92.39    8.15
   0   4  11   95.90    8.52
   0   4  11   95.02    6.04
   1  -4  11   48.27    5.48
   1  -4  11   45.62    5.74
   1   4  11   58.20    6.66
   2  -4  11  102.32    8.00
   2  -4  11   89.97    8.23
   2   4  11   93.32    8.57
   3  -4  11   58.14    6.16
   3  -4  11   60.22    6.89
   3   4  11   61.18    7.01
   4  -4  11   55.18    6.07
   4  -4  11   59.32    6.85
   4   4  11   68.74    7.49
   5  -4  11  172.24   12.33
   5   4  11  174.63   12.25
   5   4  11  174.14   12.32
   6  -4  11  121.41   10.13
   6   4  11  137.97   10.83
   6   4  11  129.11   10.75
   7  -4  11  102.87    9.48
   7   4  11  114.17    9.94
   7   4  11  114.40   10.23
   8  -4  11   34.20    5.40
   8   4  11   34.19    5.43
   8   4  11   40.66    6.18
   9  -4  11   25.25    4.76
   9   4  11   33.44    5.52
   9   4  11   31.30    5.43
  10  -4  11   38.56    5.94
  10  -4  11   47.96    6.88
  10   4  11   34.89    5.92
  10   4  11   34.49    5.89
  11  -4  11   79.00    8.88
  11  -4  11  109.48   10.28
  11   4  11   92.72    9.64
  11   4  11   91.62    9.73
  12  -4  11   30.01    5.40
  12  -4  11   39.82    6.40
  12   4  11   37.79    6.38
  12   4  11   42.34    6.88
  13  -4  11   -1.65    2.43
  13  -4  11    7.92    3.35
  13   4  11    8.83    3.57
  13   4  11    6.42    3.42
  14  -4  11   11.11    3.75
  14   4  11    4.48    2.53
  14   4  11    4.39    2.90
 -13  -5  11    9.88    3.31
  13  -5 -11    9.17    3.22
  13   5 -11    7.79    3.33
 -12  -5  11   17.57    4.14
  12  -5 -11   22.28    4.72
  12   5 -11   23.09    5.26
 -11  -5  11   38.69    6.01
  11  -5 -11   28.63    5.44
  11   5 -11   40.52    6.54
  10   5 -11   67.49    8.06
  10  -5 -11   58.05    7.36
 -10   5  11   56.73    6.96
 -10  -5  11   69.59    7.71
  -9   5  11   26.52    4.58
   9  -5 -11   35.01    5.64
  -9  -5  11   45.02    6.12
  -9   5  11   31.14    5.05
   9   5 -11   41.30    6.38
  -8   5  11   18.77    3.88
   8   5 -11   19.35    3.93
  -8   5  11   22.95    4.12
   8  -5 -11   26.21    4.87
  -8  -5  11   29.73    4.82
   7   5 -11   68.11    7.26
  -7   5  11   47.00    6.25
   7  -5 -11   53.30    6.88
  -7   5  11   62.64    6.94
  -7  -5  11   66.77    7.23
  -6  -5  11  105.98    8.76
   6   5 -11  108.98    8.90
   6  -5 -11   97.57    9.21
  -6   5  11  105.92    8.73
  -6   5  11   82.36    8.26
  -5  -5  11  141.11   10.03
   5   5 -11  145.06   10.01
  -5   5  11  121.77    9.13
  -5   5  11  119.41    9.99
  -4  -5  11  145.91   10.25
   4   5 -11  142.70    9.67
  -4   5  11  131.51    9.04
  -4   5  11  122.44   10.20
  -3  -5  11   71.91    7.06
  -3   5  11   53.82    6.58
   3   5 -11   68.98    6.51
  -3  -5  11   56.98    6.06
  -2   5  11   30.95    5.17
   2   5 -11   44.97    5.18
  -2  -5  11   44.65    5.49
  -2  -5  11   31.69    4.70
  -1  -5  11   65.55    6.69
   1   5 -11   77.91    6.86
  -1  -5  11   59.74    6.59
  -1   5  11   61.31    7.14
   0   5 -11  118.29    8.66
   0  -5  11   95.03    8.12
   0  -5  11   95.03    8.52
   0   5  11  101.00    9.39
   1  -5  11   58.19    6.23
   1  -5  11   72.50    7.44
   1   5  11   66.57    7.54
   2   5  11   49.53    6.59
   2  -5  11   49.37    5.93
   2  -5  11   47.80    6.36
   3   5  11   21.31    4.57
   3  -5  11   20.18    3.99
   3  -5  11   24.77    4.66
   4   5  11    7.61    3.24
   4  -5  11   13.23    3.74
   5   5  11    5.75    2.74
   5  -5  11    5.95    3.12
   6  -5  11    6.55    3.35
   6   5  11   11.84    3.65
   7  -5  11   11.77    3.72
   7   5  11    9.16    3.33
   8   5  11    6.76    2.59
   8   5  11    2.89    2.07
   9  -5  11    7.74    3.15
   9   5  11    2.88    2.35
   9   5  11    3.55    1.96
  10  -5  11   12.82    3.88
  10   5  11    8.46    3.13
  10   5  11   10.65    3.96
  11  -5  11    2.13    2.35
  11   5  11   -0.51    1.43
  11   5  11    2.14    2.04
  12  -5  11   -0.05    1.47
  12   5  11    2.73    2.36
  12   5  11    5.17    3.29
  13   5  11   -0.54    1.59
  14   5  11    2.83    2.31
  12  -6 -11    2.02    1.97
  11  -6 -11    1.57    1.67
  11   6 -11    3.53    2.85
 -10   6  11   -0.46    1.27
  10  -6 -11    2.16    1.68
 -10   6  11   -0.59    1.15
  10   6 -11    2.99    2.58
 -10  -6  11    1.59    1.77
  -9   6  11    2.14    1.73
   9   6 -11    1.65    1.97
   9  -6 -11    4.48    2.73
  -9   6  11    2.08    1.61
  -9  -6  11    1.95    1.92
  -8   6  11   -1.29    1.69
   8  -6 -11    1.24    1.46
  -8  -6  11   -1.27    0.99
  -7  -6  11    2.73    2.14
  -7   6  11    0.49    1.05
   7   6 -11    2.14    1.60
   7  -6 -11    4.84    2.44
  -6   6  11    3.60    1.74
   6   6 -11    5.08    2.38
  -6  -6  11    5.02    1.99
   6  -6 -11    7.35    2.86
  -5   6  11    1.03    1.42
   5   6 -11    2.23    1.97
   5  -6 -11    5.50    2.72
  -5  -6  11    4.68    2.06
  -4   6  11    0.21    1.33
   4   6 -11   -0.22    1.72
   4  -6 -11    1.63    2.10
  -4  -6  11   -0.64    1.04
  -3   6  11   16.87    4.20
   3   6 -11   26.10    4.43
  -3  -6  11   20.09    4.15
  -2   6  11   26.83    5.05
  -2  -6  11   21.51    4.28
   2   6 -11   25.98    4.46
  -2  -6  11   16.18    3.50
  -1   6  11   48.52    6.91
   1   6 -11   49.26    6.18
  -1  -6  11   45.28    5.77
  -1  -6  11   36.37    5.31
   0   6 -11   84.00    8.15
   0  -6  11   71.90    7.33
   0  -6  11   56.58    6.69
   0   6  11   64.23    8.04
   1   6  11   25.04    4.97
   1  -6  11   19.95    4.11
   1  -6  11   15.48    3.53
   2   6  11   44.37    6.78
   2  -6  11   33.35    5.45
   3   6  11   47.83    7.00
   3  -6  11   40.02    5.95
   4   6  11   58.98    7.72
   4  -6  11   49.60    6.72
   5   6  11   61.89    7.86
   5  -6  11   59.06    7.39
   6   6  11   57.68    7.89
   6  -6  11   38.36    6.12
   7  -6  11   32.47    5.73
   7   6  11   46.12    7.10
   8  -6  11   20.18    4.49
   8   6  11   24.01    5.30
   9  -6  11   19.72    4.62
   9   6  11   22.08    5.18
   9   6  11   26.52    5.88
  10  -6  11   24.02    5.23
  10   6  11   24.85    5.49
  10   6  11   28.43    6.07
  11   6  11   14.58    4.21
  12   6  11   12.73    4.21
  -9   7  11    4.33    2.14
   9   7 -11   13.41    4.11
  -8   7  11   13.36    3.71
   8   7 -11   26.52    5.55
   8  -7 -11   24.83    5.39
  -7   7  11    9.50    3.31
   7   7 -11   19.88    4.81
   7  -7 -11   17.86    4.58
  -6   7  11   10.34    3.34
   6   7 -11   10.67    3.46
   6  -7 -11   11.35    3.73
  -6  -7  11   14.30    3.67
  -5  -7  11   32.42    5.30
  -5   7  11   25.41    5.28
   5   7 -11   29.98    5.50
   5  -7 -11   31.16    5.76
  -4   7  11   31.65    6.08
   4   7 -11   49.82    7.20
   4  -7 -11   46.72    6.92
  -4  -7  11   46.15    6.17
  -3   7  11   21.18    4.77
   3   7 -11   24.90    4.64
  -3  -7  11   25.43    4.74
  -2   7  11   15.57    4.47
   2   7 -11   18.13    4.37
  -2  -7  11   14.20    3.61
  -1   7  11   21.96    5.02
   1   7 -11   23.57    5.12
  -1  -7  11   13.58    3.29
  -1  -7  11   13.90    3.37
   0   7  11   11.43    4.36
   0   7 -11   13.44    3.84
   0  -7  11   10.71    3.12
   1   7  11   20.13    5.09
   1  -7  11   21.01    4.45
   2   7  11   17.81    4.68
   2  -7  11   16.92    3.97
   3   7  11    2.64    2.55
   3  -7  11    7.17    2.70
   4   7  11    3.41    2.78
   4  -7  11    7.42    3.16
   5   7  11    2.95    2.53
   5  -7  11   -0.45    1.38
   6   7  11    1.82    2.23
   6  -7  11    0.40    1.67
   7   7  11    2.08    2.08
   7  -7  11   -1.27    1.97
   8  -7  11    0.92    1.30
   8   7  11    1.48    1.68
   5   8 -11    2.40    2.53
   4   8 -11    3.27    2.47
   3   8 -11    6.80    3.48
   2   8 -11   -4.29    3.07
   1   8 -11   11.57    4.09
   0   8 -11   10.62    4.08
  -1   8 -11    6.99    3.19
   1  -8  11    6.92    3.01
  -2   8 -11   13.84    4.77
   2  -8  11    8.00    3.19
   3  -8  11    4.21    2.07
   4  -8  11   -0.03    0.90
  17   0 -12    2.75    2.05
  16   0 -12    0.13    0.97
 -16   0  12   -1.96    2.76
  16   0 -12   -3.15    2.27
  15   0 -12    0.36    1.05
 -15   0  12    1.86    2.06
  15   0 -12    3.35    2.33
  14   0 -12    4.14    1.93
  14   0 -12    7.93    2.98
 -14   0  12    9.82    3.24
  13   0 -12   19.39    3.88
  13   0 -12   28.69    5.32
  12   0 -12    4.98    1.90
  12   0 -12    9.94    3.27
 -12   0  12   14.79    3.78
  11   0 -12    9.36    2.58
  11   0 -12   12.51    3.45
 -11   0  12   17.37    3.92
  10   0 -12   13.99    2.95
  10   0 -12   20.28    4.41
   9   0 -12   72.38    6.36
   9   0 -12   90.59    8.82
  -9   0  12   89.44    8.31
   8   0 -12  190.56   10.23
   8   0 -12  222.47   13.80
  -8   0  12  219.00   12.82
   7   0 -12  421.16   19.26
  -7   0  12  425.04   17.99
   6   0 -12  258.87   11.06
   6   0 -12  293.02   15.36
  -6   0  12  310.67   14.53
   5   0 -12  150.61   10.43
  -5   0  12  161.27   10.07
   4   0 -12  223.03   12.48
  -4   0  12  214.22   12.98
  -4   0  12  205.35    9.62
  -4   0  12  210.73   11.44
   3   0 -12  383.81   16.62
  -3   0  12  376.52   17.74
  -3   0  12  337.75   13.86
  -3   0  12  347.52   14.99
   2   0 -12  653.87   22.59
  -2   0  12  618.81   24.50
  -2   0  12  605.72   20.99
  -2   0  12  622.41   21.26
   1   0 -12  811.03   25.27
  -1   0  12  731.54   27.40
  -1   0  12  757.31   24.97
  -1   0  12  745.16   24.11
   0   0 -12  506.12   18.22
   0   0  12  454.22   20.70
   0   0  12  476.75   19.08
   0   0  12  476.66   17.74
   1   0  12  307.67   16.44
   1   0  12  304.10   15.04
   1   0  12  308.57   13.57
   2   0  12  482.57   17.59
   2   0  12  472.78   19.81
   3   0  12  312.44   13.41
   3   0  12  298.84   15.51
   4   0  12  607.65   20.65
   4   0  12  622.91   23.91
   5   0  12  503.18   18.43
   5   0  12  531.10   22.01
   6   0  12  336.59   14.35
   6   0  12  334.83   17.27
   7   0  12  162.29   11.62
   8   0  12  108.98    9.60
   9   0  12   75.21    8.01
  10   0  12   65.89    7.68
  11   0  12   54.37    7.19
  12   0  12   22.60    4.71
  13   0  12    2.11    2.13
  14   0  12    4.40    2.16
  15   0  12    3.38    2.48
  15   0  12    1.99    2.15
  16   0  12    5.29    2.57
  16   0  12    1.64    1.27
  17   0  12    1.42    1.89
  17  -1 -12    9.47    3.11
  17   1 -12   11.95    3.67
  16  -1 -12    9.12    3.03
  16   1 -12    6.05    2.62
 -16  -1  12    9.62    3.99
  15  -1 -12    6.04    2.44
  15   1 -12    7.66    2.87
 -15   1  12    7.54    3.06
  15   1 -12    6.57    2.75
 -15  -1  12   11.14    3.79
  14  -1 -12   11.78    3.11
  14   1 -12   15.87    3.62
  14   1 -12   22.44    4.96
 -14   1  12   19.08    4.84
 -14  -1  12   22.18    5.44
  13  -1 -12   40.62    5.34
  13   1 -12   49.49    6.50
  13   1 -12   58.16    8.02
 -13   1  12   52.25    7.45
 -13  -1  12   64.57    8.36
  12  -1 -12   69.71    6.86
  12   1 -12   77.89    7.99
  12   1 -12   99.95   10.10
 -12   1  12   92.29    9.29
 -12  -1  12   94.69    9.75
  11  -1 -12  103.61    8.05
  11   1 -12  125.36    9.85
  11   1 -12  133.56   11.50
 -11   1  12  134.69   11.01
 -11  -1  12  148.37   11.53
  10  -1 -12   75.16    6.45
  10   1 -12   93.04    8.12
  10   1 -12   98.47    9.76
 -10   1  12   95.00    8.88
 -10  -1  12  113.37    9.58
   9   1 -12   34.95    5.68
   9   1 -12   30.78    4.47
  -9   1  12   38.47    5.52
  -9  -1  12   38.92    5.40
   8   1 -12   93.31    7.55
   8   1 -12   97.33    9.09
  -8   1  12   96.68    8.28
  -8  -1  12   82.07    7.60
   7   1 -12  143.99    9.18
   7   1 -12  147.82   11.13
  -7   1  12  147.07   10.72
  -7   1  12  160.82   10.49
  -7  -1  12  142.35    9.93
   6   1 -12  263.42   12.34
   6   1 -12  286.33   15.46
  -6   1  12  283.24   15.40
  -6   1  12  265.63   13.57
  -6  -1  12  281.09   13.93
   5   1 -12  219.65   10.54
   5   1 -12  232.93   13.40
  -5   1  12  230.44   13.99
  -5   1  12  237.76   12.32
  -5   1  12  200.67   10.01
  -5  -1  12  227.20   12.16
  -4  -1  12   14.25    2.61
   4   1 -12    9.64    2.85
   4   1 -12   10.86    2.10
  -4   1  12   19.31    3.39
  -4   1  12   15.70    3.93
  -4   1  12   14.62    2.77
  -3  -1  12    5.60    1.85
   3   1 -12    3.32    1.56
  -3   1  12    1.71    1.97
  -3   1  12    3.93    1.92
  -3   1  12    6.17    1.99
  -2   1  12    5.17    1.78
  -2  -1  12    5.06    2.14
   2   1 -12    7.68    2.14
  -2   1  12    8.61    3.07
  -2   1  12   12.64    3.14
  -1   1  12    2.49    1.54
   1   1 -12    1.29    1.15
  -1  -1  12    3.87    1.89
  -1  -1  12    1.30    1.31
  -1   1  12    3.38    2.44
  -1   1  12    8.29    2.71
   0   1  12   17.03    2.97
   0   1 -12   16.01    2.78
   0  -1  12   17.42    3.01
   0  -1  12   12.05    2.64
   0   1  12   11.40    3.57
  -1   1 -12   20.87    3.16
   1   1  12   15.46    2.82
   1  -1  12   11.47    2.83
   1   1  12   15.60    3.91
   1  -1  12   16.42    2.92
   2  -1  12   19.17    3.43
  -2   1 -12   18.12    2.67
   2  -1  12   22.70    4.03
   2   1  12   19.86    3.07
   2   1  12   19.14    4.61
   2   1  12   32.29    5.06
   3   1  12   92.97    6.69
   3  -1  12   91.74    7.15
  -3   1 -12   96.64    6.09
   3   1  12   83.97    8.45
   3  -1  12   89.96    7.95
   3   1  12   94.08    8.63
   4   1  12   49.32    4.87
   4  -1  12   44.38    4.97
   4   1  12   57.13    7.08
   4  -1  12   47.72    5.93
   4   1  12   43.96    6.23
   5   1  12   27.69    3.65
   5   1  12   28.28    5.16
   5  -1  12   29.61    4.68
   5  -1  12   30.17    4.11
   5   1  12   31.95    5.12
   6  -1  12   25.37    3.87
   6   1  12   25.00    3.41
   6   1  12   37.67    5.84
   6  -1  12   24.17    4.48
   6   1  12   27.72    4.87
   7   1  12   24.32    5.03
   7  -1  12   13.56    3.42
   7   1  12   18.48    4.58
   8  -1  12  129.41   10.38
   8   1  12  119.80   10.25
   9  -1  12  119.55   10.14
   9   1  12  106.53    9.82
  10  -1  12  146.03   11.35
  10   1  12  141.69   11.38
  11  -1  12   85.14    8.76
  11   1  12   77.41    8.61
  12  -1  12   54.97    7.30
  12  -1  12   46.22    6.44
  12   1  12   39.47    6.11
  13  -1  12   27.89    5.40
  13  -1  12   21.16    4.44
  13   1  12   25.24    5.02
  14  -1  12   59.01    7.56
  14  -1  12   42.99    6.52
  14   1  12   48.21    7.03
  15  -1  12   47.56    6.88
  15   1  12   38.81    6.49
  16  -1  12   18.81    4.51
  16   2 -12    0.22    1.48
 -15   2  12    0.16    1.64
  15   2 -12    1.86    1.87
  15   2 -12   -0.41    1.63
 -15  -2  12    2.27    2.39
  14   2 -12    9.32    3.74
 -14   2  12   11.69    3.25
  14   2 -12    5.91    2.75
 -14  -2  12    9.58    3.86
  13   2 -12   18.55    4.90
 -13   2  12   16.75    4.23
  13   2 -12   14.73    3.88
 -13  -2  12   19.69    4.97
  12   2 -12   16.82    4.66
 -12   2  12   18.94    4.14
  12   2 -12   17.02    4.21
 -12  -2  12   19.92    4.78
  11   2 -12   12.04    3.96
 -11   2  12    8.99    3.15
  11   2 -12    8.39    3.02
 -11  -2  12    8.78    3.33
  10   2 -12    7.24    3.12
 -10   2  12    4.54    2.68
  10   2 -12    2.19    1.22
 -10  -2  12    7.92    3.07
   9   2 -12   46.23    6.92
  -9   2  12   37.64    5.31
   9   2 -12   32.83    5.07
  -9  -2  12   34.87    5.22
   8   2 -12  173.65   11.32
   8   2 -12  214.04   14.56
  -8   2  12  192.68   12.16
  -8   2  12  171.34   12.15
  -8  -2  12  181.88   11.72
   7   2 -12  251.17   13.35
   7   2 -12  276.62   16.56
  -7   2  12  262.85   15.22
  -7   2  12  272.49   14.27
  -7  -2  12  259.71   13.83
   6   2 -12  115.00    8.27
  -6  -2  12   86.93    6.85
  -6   2  12  113.44    9.66
  -6   2  12  104.41    8.32
  -6  -2  12  124.64    9.06
   5   2 -12  239.56   11.83
  -5  -2  12  202.65   11.23
  -5   2  12  234.43   14.26
  -5   2  12  249.48   12.84
  -5   2  12  242.20   12.83
  -5  -2  12  253.26   12.97
   4   2 -12  130.22    8.07
  -4  -2  12  127.09    8.88
  -4   2  12  131.51   10.47
  -4   2  12  143.90    9.27
  -4   2  12  138.68    9.79
  -4  -2  12  144.92    9.40
  -3  -2  12  184.11   11.25
  -3   2  12  200.67   12.84
  -3   2  12  208.19   10.98
  -3   2  12  210.41   12.47
  -3  -2  12  207.37   11.36
  -2  -2  12  319.01   15.63
  -2   2  12  359.24   17.87
  -2   2  12  368.27   17.26
  -2   2  12  354.02   14.66
  -2  -2  12  355.04   15.52
  -1  -2  12  498.63   20.67
  -1   2  12  532.84   22.46
  -1   2  12  553.20   22.21
  -1   2  12  559.95   18.92
  -1  -2  12  509.71   19.44
   0  -2  12  423.04   16.98
   0   2  12  417.95   19.59
   0   2  12  422.47   19.33
   0   2  12  428.21   16.03
   1  -2  12  231.94   11.95
   1   2  12  236.88   14.20
   1   2  12  239.24   14.17
   1   2  12  233.95   10.99
   2  -2  12  104.67    7.85
   2   2  12  107.66    9.23
   2   2  12  106.58    9.18
   2   2  12  108.92    7.06
   3   2  12  231.17   10.52
   3  -2  12  232.78   12.10
  -3   2 -12  227.61   10.75
   3   2  12  223.62   13.91
   3   2  12  237.61   14.33
   4   2  12  426.37   15.49
   4  -2  12  454.47   17.99
   4   2  12  487.58   21.19
   4   2  12  467.35   21.08
   5   2  12  351.76   13.59
   5  -2  12  355.15   15.70
   5  -2  12  375.34   18.25
   5   2  12  381.70   18.63
   5   2  12  387.51   19.02
   6   2  12  106.40    6.76
   6  -2  12  117.31    9.99
   6  -2  12  108.67    8.27
   6   2  12  123.82   10.33
   6   2  12  125.05   10.39
   7  -2  12  151.79   11.63
   7   2  12  179.09   12.60
   7   2  12  179.32   12.78
   8  -2  12   60.98    7.43
   8   2  12   63.94    7.60
   8   2  12   59.91    7.52
   9  -2  12   45.35    6.47
   9   2  12   40.60    6.34
   9   2  12   42.26    6.26
  10  -2  12   60.62    7.43
  10   2  12   62.24    7.89
  10   2  12   54.11    7.11
  11  -2  12   31.60    5.59
  11   2  12   28.21    5.44
  12  -2  12   21.61    4.67
  12   2  12   23.09    5.04
  13  -2  12    9.49    3.39
  13   2  12    4.51    2.81
  14  -2  12    3.32    2.07
  14   2  12    1.24    2.19
  15  -2  12   -3.54    2.13
  15   2  12    0.59    1.65
  16  -2  12    3.10    2.13
  16  -2  12   12.17    3.85
  15   3 -12    7.75    3.38
 -15  -3  12   13.11    4.55
  14   3 -12   10.97    4.02
 -14   3  12   11.15    3.45
  14   3 -12    8.44    3.33
 -14  -3  12   11.26    4.13
  13   3 -12   24.90    5.85
 -13   3  12   15.19    4.63
  13   3 -12    7.19    3.07
 -13  -3  12   17.46    4.47
 -12   3  12   44.25    6.44
  12   3 -12   43.89    6.66
 -12  -3  12   51.91    7.10
  11   3 -12   83.25   10.08
  11   3 -12   56.11    7.22
 -11   3  12   68.22    7.82
 -11  -3  12   63.81    7.57
 -10  -3  12   13.67    3.45
 -10   3  12   18.18    3.96
  10   3 -12   13.63    3.58
  -9  -3  12   25.79    4.50
  -9   3  12   22.54    4.23
   9   3 -12   20.74    4.25
  -8   3  12   50.82    6.66
   8   3 -12   62.68    6.77
  -8   3  12   62.64    6.99
  -8  -3  12   58.24    6.58
   7   3 -12   72.59    7.12
  -7   3  12   75.49    7.47
  -7   3  12   61.37    7.19
  -7  -3  12   67.09    6.88
  -6   3  12   27.58    4.86
  -6  -3  12   32.56    4.71
  -6   3  12   34.92    4.82
   6   3 -12   33.48    4.68
  -5   3  12   23.83    4.67
  -5  -3  12   27.52    4.02
  -5  -3  12   25.43    4.20
  -5   3  12   23.09    3.81
  -5   3  12   22.89    3.96
  -4   3  12   17.73    4.08
   4   3 -12   16.96    2.83
  -4  -3  12   13.94    3.07
  -4  -3  12   19.15    3.63
  -4   3  12   15.35    3.13
  -4   3  12   13.90    3.12
  -3   3  12    9.05    3.14
   3   3 -12   14.54    2.56
  -3  -3  12   12.69    2.89
  -3  -3  12   13.50    3.04
  -3   3  12   12.94    2.77
  -3   3  12    9.78    2.56
  -2  -3  12    2.85    1.86
  -2  -3  12   -1.67    1.35
  -2   3  12    4.45    1.85
  -2   3  12    1.62    1.75
  -2   3  12    8.15    3.38
  -1  -3  12    1.86    1.81
  -1   3  12    0.65    1.45
  -1  -3  12   -1.47    1.11
  -1   3  12    1.56    1.10
  -1   3  12    2.57    2.15
   0   3  12    0.75    0.88
   0  -3  12    4.47    2.11
   0  -3  12    0.89    1.96
   0   3  12   -0.81    1.26
   0   3  12    1.70    1.70
   1  -3  12   14.17    3.50
   1   3  12   13.01    2.46
   1  -3  12   16.18    3.33
   1   3  12   14.93    3.46
   1   3  12   11.22    3.24
   2  -3  12    8.40    2.87
   2   3  12    4.62    1.62
   2  -3  12    2.09    1.45
   2   3  12    4.98    1.52
   2   3  12    3.80    2.43
   3   3  12   22.03    2.86
   3  -3  12   24.02    4.06
   3  -3  12   25.87    4.75
   3   3  12   19.86    4.07
   3   3  12   21.16    4.48
   4  -3  12    8.71    2.65
   4  -3  12    7.30    2.70
   4   3  12    6.34    2.32
   4   3  12    7.11    2.67
   5  -3  12   14.59    3.84
   5  -3  12   11.04    2.98
   5   3  12   14.76    3.52
   5   3  12   14.43    4.05
   6  -3  12    6.09    2.98
   6   3  12    1.59    1.84
   6   3  12    7.21    2.79
   7  -3  12   60.12    7.24
   7   3  12   63.80    7.81
   7   3  12   59.35    7.22
   8  -3  12   49.66    6.69
   8   3  12   51.51    6.87
   8   3  12   45.17    6.74
   9  -3  12   28.79    5.16
   9   3  12   42.30    6.54
   9   3  12   28.22    5.56
  10  -3  12   36.06    5.79
  10   3  12   41.16    6.65
  10   3  12   35.84    5.98
  11  -3  12   38.93    6.09
  11   3  12   50.96    7.23
  11   3  12   45.46    7.01
  12  -3  12   21.86    4.65
  12   3  12   22.29    4.99
  12   3  12   21.24    5.25
  13  -3  12    7.05    2.71
  13   3  12   14.34    4.41
  14  -3  12    9.33    3.19
  14  -3  12   16.75    4.51
  14   3  12   19.47    4.90
  15  -3  12   11.18    3.53
 -14  -4  12    0.39    1.36
 -14   4  12    2.06    1.99
  14   4 -12    0.42    1.47
 -13  -4  12    3.12    2.26
 -13   4  12    1.98    1.59
  13   4 -12    2.81    2.47
 -12  -4  12    5.06    2.97
 -12   4  12    6.01    2.41
  12   4 -12   -0.22    1.65
 -11  -4  12    0.35    1.27
 -11   4  12    1.32    1.40
  11   4 -12   -0.70    1.75
 -10  -4  12   13.23    3.53
 -10   4  12    9.07    3.01
  10   4 -12    9.36    3.22
  -9   4  12    5.93    2.56
  -9  -4  12   10.13    3.21
  -9   4  12    9.15    2.96
   9   4 -12    9.45    3.29
  -8   4  12   14.50    3.74
  -8  -4  12   13.95    3.28
  -8   4  12   10.73    2.79
   8   4 -12   14.19    3.70
  -7   4  12   27.82    4.88
  -7  -4  12   29.99    4.80
  -7   4  12   31.20    4.84
   7   4 -12   35.85    5.20
  -6   4  12   20.63    4.16
   6   4 -12   24.64    3.97
  -6   4  12   26.48    4.30
  -6  -4  12   30.57    4.75
   5   4 -12   75.90    6.80
  -5   4  12   72.42    6.81
  -5   4  12   70.27    7.66
  -5  -4  12   75.27    7.34
   4   4 -12  111.89    8.06
  -4   4  12  120.98    8.62
  -4   4  12  105.76    9.52
  -4  -4  12  123.54    9.27
  -3  -4  12   67.87    6.93
   3   4 -12   64.48    5.77
  -3   4  12   64.32    7.41
  -3   4  12   65.31    5.98
  -2   4  12   52.69    6.64
  -2  -4  12   60.47    6.37
   2   4 -12   48.63    4.89
  -2  -4  12   53.27    6.12
  -2   4  12   53.90    5.19
  -1  -4  12   66.17    6.65
   1   4 -12   66.84    5.64
  -1  -4  12   59.18    6.50
  -1   4  12   62.07    7.22
  -1   4  12   53.56    4.92
   0  -4  12  132.84    9.45
   0   4 -12  129.12    7.93
   0  -4  12  112.43    9.46
   0   4  12  128.72   10.48
   1  -4  12   58.33    6.31
  -1   4 -12   58.83    5.29
   1  -4  12   54.32    6.64
   1   4  12   56.95    7.14
   2  -4  12   92.54    7.96
   2  -4  12   89.63    8.55
   2   4  12   93.01    9.02
   3  -4  12   47.37    5.64
   3  -4  12   41.72    5.96
   3   4  12   48.05    6.51
   3   4  12   44.28    6.22
   4  -4  12   34.30    4.95
   4  -4  12   34.95    5.45
   4   4  12   37.45    5.88
   4   4  12   37.08    6.05
   5  -4  12   61.81    7.50
   5   4  12   70.23    8.05
   5   4  12   71.64    8.08
   6  -4  12   49.08    6.80
   6   4  12   40.98    6.15
   6   4  12   48.06    6.78
   7  -4  12   40.74    6.13
   7   4  12   33.30    5.75
   7   4  12   40.90    6.33
   8  -4  12   27.13    5.08
   8   4  12   34.23    5.67
   8   4  12   35.34    5.94
   9  -4  12    8.62    2.96
   9   4  12   14.28    4.04
   9   4  12   13.26    3.82
  10  -4  12    5.31    2.59
  10   4  12    6.02    2.30
  11  -4  12   10.90    3.39
  11  -4  12   16.04    4.51
  11   4  12    8.96    3.36
  11   4  12    9.25    3.63
  12  -4  12    4.25    1.96
  12  -4  12    8.35    3.43
  12   4  12    5.98    3.03
  12   4  12    5.84    3.44
  13  -4  12   -2.68    2.75
  13   4  12    2.51    2.06
  13   4  12    0.36    1.71
  14   4  12    3.02    2.40
 -13   5  12    0.25    1.02
 -13  -5  12    1.21    1.39
  13   5 -12    0.70    1.67
 -12   5  12    1.64    1.31
 -12  -5  12    2.39    2.01
  12   5 -12    3.28    2.52
 -11   5  12    2.38    1.44
 -11  -5  12    4.88    2.54
  11   5 -12    1.38    2.06
 -10   5  12   13.16    3.58
 -10  -5  12   13.02    3.69
  10   5 -12   17.02    4.22
  -9   5  12    0.43    1.21
  -9   5  12    6.28    2.22
  -9  -5  12    7.58    2.88
   9   5 -12    6.04    2.93
  -8   5  12    2.27    1.46
  -8   5  12    2.31    0.97
  -8  -5  12    1.82    1.60
  -7   5  12   -0.77    1.75
   7   5 -12   -1.60    1.67
  -7   5  12    1.68    1.76
  -7  -5  12   -0.77    1.09
  -6   5  12    0.75    1.31
   6   5 -12    2.52    1.68
  -6   5  12    4.29    1.80
  -6  -5  12    4.57    2.35
  -5   5  12    1.22    1.83
   5   5 -12    0.63    1.66
  -5   5  12    2.31    1.42
  -5  -5  12    3.23    2.32
  -4   5  12   -0.39    1.47
  -4  -5  12    4.29    2.38
   4   5 -12    5.28    2.37
  -3   5  12    0.20    1.31
   3   5 -12    2.34    1.57
  -3  -5  12    1.18    1.78
  -3  -5  12    1.13    1.87
  -2   5  12    4.33    1.96
   2   5 -12    5.73    2.23
  -2  -5  12    6.89    2.76
  -2  -5  12    3.01    2.09
  -1   5  12   -0.99    1.52
   1   5 -12    2.87    1.75
  -1  -5  12    2.08    2.64
  -1  -5  12    1.65    1.43
   0   5  12    2.08    1.99
   0  -5  12    4.26    2.33
   0   5 -12    2.03    1.59
   0  -5  12    3.59    2.54
   1   5  12    0.75    1.83
  -1   5 -12    0.91    1.56
   1  -5  12    1.52    1.57
   1  -5  12    3.25    2.62
   2   5  12    1.64    1.94
   2  -5  12    0.63    1.29
   2  -5  12    3.42    2.76
   3   5  12    3.23    2.35
   3  -5  12    0.54    1.15
   3  -5  12    5.81    2.69
   4   5  12   -0.18    1.25
   4  -5  12    9.48    3.73
   5  -5  12   11.49    3.69
   5   5  12   10.39    3.87
   6  -5  12   13.85    3.90
   6   5  12   12.67    3.76
   6   5  12    7.71    2.92
   7   5  12    2.43    1.67
   7   5  12    3.52    2.27
   8   5  12   -4.29    2.45
   8   5  12   -0.21    1.94
   9  -5  12    8.45    3.28
   9   5  12    7.53    3.08
   9   5  12    7.71    3.18
  10  -5  12   10.12    3.73
  10   5  12    8.39    3.24
  10   5  12    4.82    2.73
  11  -5  12    8.58    3.56
  11   5  12    1.99    2.11
  11   5  12    3.24    2.44
  12   5  12    5.60    3.00
  13   5  12    1.42    2.05
  11   6 -12    0.12    1.69
  10  -6 -12    0.98    0.99
  10   6 -12    2.80    2.18
 -10  -6  12    3.72    2.25
  -9   6  12   -0.28    0.99
  -9  -6  12   -0.86    1.48
  -8  -6  12    3.19    2.05
  -8   6  12    0.97    1.77
   8   6 -12    3.12    2.05
   8  -6 -12    1.71    2.03
  -7   6  12   -0.90    1.62
  -7  -6  12    1.85    1.84
   7   6 -12   -0.59    1.53
  -6   6  12    0.78    1.42
  -6  -6  12    3.52    2.02
  -5   6  12    3.64    2.25
   5   6 -12   10.52    3.28
  -5  -6  12    4.88    1.97
  -4   6  12    3.83    2.53
   4   6 -12    7.31    2.69
  -4  -6  12    9.68    2.85
  -3   6  12    3.55    2.18
   3   6 -12    5.86    2.57
  -3  -6  12    4.30    2.14
  -2   6  12    4.15    2.45
  -2  -6  12    3.38    2.01
   2   6 -12    1.73    1.67
  -2  -6  12    1.90    1.65
  -1   6  12    1.35    2.19
   1   6 -12    0.69    1.49
  -1  -6  12    0.78    1.66
  -1  -6  12    0.81    1.65
   0   6  12    2.41    2.06
   0  -6  12   -0.09    1.28
   0   6 -12    0.02    1.40
   0  -6  12    1.56    1.61
   1   6  12    7.08    3.12
  -1   6 -12   14.72    3.60
   1  -6  12   10.77    3.21
   1  -6  12    9.23    2.90
   2   6  12    9.76    3.39
   2  -6  12    8.35    3.09
   2  -6  12    8.38    2.88
   3   6  12    5.50    2.96
   3  -6  12    1.95    2.36
   4   6  12    6.64    3.17
   4  -6  12    3.41    2.18
   5   6  12    0.39    1.52
   5  -6  12    4.12    2.69
   6  -6  12    1.87    2.05
   6   6  12    1.10    2.54
   7  -6  12    7.74    3.24
   7   6  12    5.90    3.41
   8  -6  12    5.50    2.58
   8   6  12    0.51    2.06
   8   6  12    5.32    2.90
   9  -6  12   -0.59    1.53
   9   6  12    1.55    1.47
   9   6  12   -3.54    2.89
  10   6  12   -0.65    1.72
  -9   7  12   -0.18    1.31
  -8   7  12   -0.06    1.22
   8   7 -12    0.82    1.38
  -7   7  12   -0.26    1.42
   7   7 -12    1.60    1.99
  -7  -7  12    0.67    1.49
  -6   7  12   -0.75    1.61
   6   7 -12    0.09    1.78
  -6  -7  12    2.78    1.87
  -5  -7  12    1.61    1.61
  -5   7  12    0.39    1.31
   5   7 -12    4.41    2.93
  -4   7  12    0.83    1.81
   4   7 -12    1.36    1.88
  -4  -7  12    2.45    1.94
  -3   7  12    8.74    3.23
   3   7 -12    3.76    2.44
  -3  -7  12    5.86    2.48
  -2   7  12   -0.52    1.41
   2   7 -12    0.37    2.06
  -2  -7  12   -0.65    1.34
  -1   7  12    0.57    2.10
  -1  -7  12   -1.21    1.65
   1   7 -12    1.42    1.75
   0   7  12    0.64    2.20
   0   7 -12    1.89    1.86
   0  -7  12   -0.22    1.09
   0  -7  12    1.94    1.52
   1   7  12   -1.39    2.17
  -1   7 -12    0.86    1.71
   1  -7  12    0.93    1.27
   2   7  12    0.79    2.01
  -2   7 -12    1.26    2.20
   2  -7  12   -2.02    1.84
   3   7  12    1.44    2.02
   3  -7  12   -1.09    1.70
   4   7  12    1.97    2.50
   4  -7  12    2.19    1.61
   5   7  12    1.74    1.76
   5  -7  12   -0.66    1.66
   6  -7  12   -0.43    1.51
  -3  -8  12   -1.76    1.70
   3   8 -12    2.55    2.40
   2   8 -12    6.14    3.17
   1   8 -12    2.73    2.32
   0   8 -12    0.46    1.78
  -1   8 -12   -1.86    2.36
  -2   8 -12    0.52    1.73
   2  -8  12    0.12    0.87
   3  -8  12   -1.27    1.61
  15   0 -13    4.13    2.61
 -15   0  13   -0.43    1.95
  14   0 -13    1.50    1.88
 -14   0  13    0.87    2.02
  13   0 -13   -2.44    2.02
 -13   0  13   -1.95    1.56
  12   0 -13   -2.65    2.17
 -12   0  13    4.42    2.79
  11   0 -13   -0.59    1.09
 -11   0  13    2.79    2.06
  10   0 -13    0.46    1.72
 -10   0  13    3.06    2.51
   9   0 -13    2.74    2.15
  -9   0  13    0.46    1.47
   8   0 -13    0.58    1.08
  -8   0  13    3.90    2.38
   7   0 -13    0.59    2.24
  -7   0  13    1.55    1.88
   6   0 -13    0.75    1.49
  -6   0  13    3.96    2.50
   5   0 -13    0.72    1.05
  -5   0  13    2.80    1.95
  -4   0  13    1.38    1.24
   4   0 -13    0.83    1.06
  -4   0  13   -0.35    0.77
  -3   0  13    3.10    1.55
   3   0 -13    0.03    1.27
  -3   0  13    1.65    1.55
  -2   0  13   -1.28    0.99
   2   0 -13   -0.23    0.86
  -1   0  13    3.54    2.06
   1   0 -13    1.43    1.62
  -1   0  13    1.81    2.22
   0   0  13    1.49    2.12
   0   0  13    1.83    2.15
   1   0  13    4.05    2.08
   1   0  13    3.88    2.49
   2   0  13    2.17    1.82
   2   0  13   -0.58    1.39
   3   0  13    0.64    1.46
   3   0  13   -0.06    1.47
   4   0  13    0.93    1.01
   4   0  13    0.09    1.54
   5   0  13    0.85    1.06
   5   0  13    2.61    2.61
   6   0  13   -0.77    0.87
   6   0  13   -0.16    1.44
   7   0  13    1.41    1.84
   8   0  13   -0.05    1.35
   9   0  13   -0.38    1.84
  10   0  13    2.77    2.25
  11   0  13   -0.77    1.82
  12   0  13   -0.07    1.60
  13   0  13    3.22    2.73
  14   0  13    1.91    2.31
  15   0  13    5.98    2.99
  15   0  13    1.74    1.65
 -15  -1  13    2.06    2.49
  14   1 -13    0.65    2.03
 -14   1  13   -1.50    2.03
 -14  -1  13    1.26    2.61
  13   1 -13   -0.17    1.75
 -13   1  13    0.67    1.68
 -13  -1  13    5.19    2.66
  12   1 -13    7.73    3.43
 -12   1  13    9.00    3.41
 -12  -1  13   10.89    3.45
  11   1 -13    0.34    1.69
 -11   1  13    1.59    2.26
 -11  -1  13    4.37    2.61
  10   1 -13    0.26    1.59
 -10   1  13    1.14    1.85
 -10  -1  13    3.30    2.02
   9   1 -13    4.54    2.28
  -9   1  13    0.22    2.04
  -9  -1  13    3.53    2.43
   8   1 -13   17.48    4.01
  -8   1  13   15.37    3.74
  -8  -1  13   22.27    4.24
   7   1 -13    1.63    2.14
  -7   1  13    2.52    1.96
  -7   1  13    2.37    2.15
  -7  -1  13    5.30    2.49
   6   1 -13    4.24    2.27
  -6   1  13    3.22    1.89
  -6   1  13   -0.54    1.42
  -6  -1  13    2.51    2.35
  -5  -1  13   -1.39    1.39
   5   1 -13    0.93    1.22
  -5   1  13   -0.78    0.98
  -5   1  13    1.50    2.53
  -4  -1  13   16.29    3.48
   4   1 -13   18.83    3.94
  -4   1  13   12.77    3.64
  -4   1  13   18.52    3.39
  -4   1  13   14.80    3.18
  -3  -1  13   12.46    2.95
   3   1 -13    9.82    2.81
  -3   1  13    9.08    3.00
  -3   1  13   11.44    2.77
  -3   1  13    8.43    2.44
  -2   1  13   -0.20    0.90
   2   1 -13    3.08    1.73
  -2  -1  13    0.08    1.53
  -2   1  13    0.26    1.86
  -2   1  13    1.29    1.63
  -1   1  13    3.99    1.71
   1   1 -13    5.55    2.10
  -1  -1  13    4.84    1.89
  -1  -1  13    4.37    1.74
  -1   1  13    5.59    3.02
  -1   1  13    4.61    2.16
   0   1 -13    0.86    1.20
   0   1  13    2.89    1.90
   0  -1  13    3.54    2.03
   0  -1  13    2.26    1.68
   0   1  13    1.25    2.66
   0   1  13    2.51    2.39
  -1   1 -13   13.30    2.69
   1   1  13   14.79    2.89
   1  -1  13   14.17    3.21
   1   1  13   16.14    4.06
   1   1  13   18.22    4.18
   1  -1  13   18.07    3.38
  -2   1 -13   39.87    4.34
   2  -1  13   37.93    4.76
   2  -1  13   33.53    5.09
   2   1  13   39.50    6.11
   2   1  13   37.12    5.72
   2   1  13   34.00    4.24
   3   1  13   21.66    3.41
   3  -1  13   23.67    3.81
   3   1  13   23.75    5.37
   3  -1  13   22.36    4.51
   3   1  13   22.17    4.47
   4  -1  13    3.23    1.55
   4   1  13    3.01    1.75
   4   1  13    0.06    1.90
   4  -1  13    2.41    2.17
   4   1  13    5.23    2.26
   5   1  13   -0.01    0.90
   5  -1  13    0.84    1.62
   5   1  13    2.12    2.07
   5  -1  13    0.14    1.55
   5   1  13    0.84    2.17
   6  -1  13    8.04    2.40
   6   1  13    8.17    2.18
   6   1  13   14.11    4.56
   6  -1  13   11.01    3.27
   6   1  13   11.38    3.43
   7   1  13    9.76    3.90
   7  -1  13    4.07    2.69
   7   1  13    3.34    2.52
   8  -1  13   33.99    5.51
   8   1  13   26.46    5.05
   9  -1  13   13.91    4.08
   9   1  13   15.79    4.27
  10  -1  13    1.07    2.02
  10   1  13    2.53    2.36
  11  -1  13   -1.52    1.94
  11   1  13    2.41    2.43
  12  -1  13    2.02    1.98
  12   1  13   -0.90    1.73
  13  -1  13    5.38    3.12
  13  -1  13    1.76    2.17
  13   1  13    2.41    2.28
  14  -1  13    6.93    3.20
  14   1  13    4.88    2.90
  15  -1  13    5.05    2.76
  15   2 -13    1.44    1.94
  14   2 -13   14.48    4.25
  14   2 -13   12.43    3.64
 -14   2  13   11.42    3.66
 -14  -2  13   11.29    3.85
  13   2 -13   22.64    5.49
  13   2 -13   11.13    3.49
 -13   2  13   10.81    3.66
 -13  -2  13   15.29    4.65
  12   2 -13    6.68    3.21
  12   2 -13    2.45    1.96
 -12   2  13    2.32    2.31
 -12  -2  13    6.79    3.41
  11   2 -13   13.20    4.15
  11   2 -13    6.79    2.80
 -11   2  13   12.24    3.38
 -11  -2  13   12.17    3.61
  10   2 -13   30.75    5.87
  10   2 -13   26.51    4.84
 -10   2  13   25.55    4.79
 -10  -2  13   24.15    4.85
   9   2 -13   32.54    6.07
   9   2 -13   25.30    4.44
  -9   2  13   28.65    4.99
  -9  -2  13   32.34    5.39
  -8  -2  13   54.79    6.42
   8   2 -13   47.28    5.85
   8   2 -13   66.96    8.26
  -8   2  13   54.34    6.53
  -7  -2  13    9.41    2.76
   7   2 -13   14.69    3.97
   7   2 -13   13.92    3.13
  -7   2  13   10.44    2.59
  -7   2  13    8.07    2.62
  -6  -2  13   15.26    3.59
   6   2 -13   16.39    4.12
  -6   2  13   11.92    2.93
  -6   2  13    9.25    3.23
  -5  -2  13   15.78    3.35
   5   2 -13   13.90    3.74
  -5  -2  13   12.97    3.12
  -5   2  13   11.96    2.91
  -5   2  13    9.82    3.30
   4   2 -13   37.96    5.69
  -4  -2  13   38.72    5.20
  -4   2  13   40.59    5.02
  -4  -2  13   49.21    5.86
  -4   2  13   35.69    5.49
  -4   2  13   42.29    5.50
   3   2 -13   59.67    6.97
  -3  -2  13   62.55    6.61
  -3   2  13   73.73    8.08
  -3   2  13   67.88    7.38
  -3   2  13   65.11    6.24
  -3  -2  13   64.82    6.52
   2   2 -13   63.63    6.97
  -2  -2  13   58.79    6.60
  -2   2  13   66.66    7.41
  -2   2  13   56.78    5.62
  -2   2  13   63.14    7.37
  -2  -2  13   59.58    6.29
  -1   2  13   34.38    4.22
   1   2 -13   36.66    5.17
  -1  -2  13   39.40    5.62
  -1  -2  13   35.08    4.99
  -1   2  13   31.38    5.38
  -1   2  13   33.46    5.74
   0   2 -13   15.89    3.44
   0   2  13   19.94    3.30
   0   2  13   16.81    3.72
   0   2  13   14.21    3.96
   0  -2  13   14.56    3.03
   1  -2  13   14.21    3.16
  -1   2 -13   13.81    2.96
   1   2  13   14.24    2.85
   1   2  13   11.84    3.50
   1   2  13   11.82    3.46
   2   2  13   47.41    4.82
  -2   2 -13   47.75    4.98
   2  -2  13   46.18    5.42
   2   2  13   49.16    6.75
   2   2  13   57.06    7.23
   3   2  13   38.05    4.24
   3   2  13   33.03    5.71
   3  -2  13   42.51    5.16
   3   2  13   42.94    6.36
   4  -2  13   16.80    3.39
   4   2  13   20.52    3.16
   4   2  13   18.90    4.39
   4   2  13   28.80    5.44
   5  -2  13    2.74    1.89
   5  -2  13    7.50    3.23
   5   2  13   -0.09    0.66
   5   2  13    9.16    3.52
   5   2  13    2.03    2.83
   6   2  13    0.89    0.70
   6  -2  13    4.91    3.33
   6   2  13    1.84    2.41
   6  -2  13    3.44    1.63
   6   2  13    3.88    2.87
   7  -2  13    5.00    2.70
   7   2  13    1.34    3.49
   7   2  13    4.12    3.10
   8  -2  13    5.50    2.98
   8   2  13    4.29    3.15
   8   2  13   10.30    3.86
   9  -2  13    6.68    3.03
   9   2  13    6.74    3.28
   9   2  13    5.30    3.04
  10  -2  13    0.80    1.96
  10   2  13    2.35    3.09
  10   2  13    0.26    2.18
  11  -2  13    0.85    2.20
  11   2  13    0.64    1.59
  12  -2  13    5.95    3.14
  12   2  13    3.50    2.34
  13  -2  13    4.26    2.75
  13   2  13    4.07    2.96
  14  -2  13    1.95    1.74
  14   2  13    3.25    2.54
  15   3 -13    0.61    1.63
 -14   3  13    2.73    2.15
  14   3 -13    0.39    1.67
 -14  -3  13    1.74    1.93
  13   3 -13   21.29    5.45
 -13   3  13    6.53    2.69
  13   3 -13    6.50    3.11
 -13  -3  13   15.57    4.41
 -12  -3  13    6.23    3.06
  12   3 -13    7.54    3.79
 -12   3  13    4.85    2.25
  12   3 -13    3.87    1.99
 -11  -3  13   -0.87    1.31
 -11   3  13    0.71    1.10
  11   3 -13   -0.75    1.57
 -10  -3  13    4.91    2.38
  10   3 -13    9.84    4.05
 -10   3  13    3.93    1.89
  10   3 -13   -1.07    2.24
  -9  -3  13    0.42    1.45
  -9   3  13    1.84    1.65
   9   3 -13    1.26    1.34
  -8  -3  13    2.41    2.18
  -8   3  13    0.20    1.35
   8   3 -13    1.39    1.36
  -8   3  13    2.38    2.31
  -7  -3  13    4.90    2.16
   7   3 -13    4.49    2.08
  -7   3  13    7.22    2.67
  -7   3  13    6.97    2.96
  -6  -3  13    2.22    1.17
   6   3 -13    3.24    1.92
  -6   3  13    2.44    1.27
  -6   3  13    5.14    2.66
  -5  -3  13   17.26    3.30
  -5  -3  13   23.77    4.19
   5   3 -13   19.23    3.59
  -5   3  13   22.05    3.99
  -5   3  13   19.72    4.51
  -4  -3  13   27.77    4.28
  -4  -3  13   39.36    5.28
  -4   3  13   35.73    4.84
  -4   3  13   30.84    5.00
  -4   3  13   32.54    6.07
  -3  -3  13   25.37    4.28
  -3  -3  13   28.16    4.50
  -3   3  13   23.75    3.82
  -3   3  13   17.45    3.86
  -3   3  13   31.55    5.80
  -2  -3  13   13.08    3.33
  -2  -3  13   15.05    3.50
  -2   3  13   12.20    2.67
  -2   3  13   11.68    3.34
  -2   3  13   17.73    4.23
  -1  -3  13   12.47    3.21
  -1   3  13    9.00    2.23
  -1  -3  13    8.52    2.89
  -1   3  13   13.17    3.06
  -1   3  13   14.15    3.57
   0   3  13   19.28    3.09
   0  -3  13   26.82    4.48
   0  -3  13   16.58    4.14
   0   3  13   13.21    3.40
   0   3  13   20.58    4.50
   1  -3  13  138.58    9.71
   1  -3  13  116.01    9.92
   1   3  13  135.94   11.04
   1   3  13  133.65   10.89
   1   3  13  119.69    7.71
   2  -3  13   49.93    5.82
   2  -3  13   48.94    6.59
   2   3  13   38.77    5.69
   2   3  13   45.72    6.30
   2   3  13   45.00    4.40
   3  -3  13   72.63    7.06
   3  -3  13   62.62    7.52
   3   3  13   75.86    8.44
   3   3  13   63.24    7.45
   4  -3  13   47.27    5.70
   4  -3  13   41.17    6.27
   4   3  13   50.78    6.89
   4   3  13   44.54    6.57
   5  -3  13   15.63    3.44
   5  -3  13   17.70    4.34
   5   3  13   17.58    4.12
   5   3  13   15.67    4.35
   6  -3  13   16.13    4.25
   6   3  13   21.07    4.77
   6   3  13   18.07    4.80
   7  -3  13   81.52    8.84
   7   3  13   88.97    9.26
   7   3  13   89.94    9.46
   8  -3  13   60.09    7.69
   8   3  13   65.81    8.16
   8   3  13   64.62    8.23
   9  -3  13   42.58    6.53
   9   3  13   48.97    7.11
   9   3  13   44.76    6.87
  10  -3  13   13.75    3.94
  10   3  13   19.72    4.93
  10   3  13   11.30    3.72
  11  -3  13    8.60    3.27
  11   3  13   13.16    4.34
  11   3  13   12.38    4.14
  12  -3  13    9.86    2.93
  12   3  13   13.56    4.24
  12   3  13   11.20    4.20
  13  -3  13   14.03    4.11
  13   3  13   26.20    5.73
  14   4 -13    6.36    3.01
 -13  -4  13   12.94    4.02
 -13   4  13    8.18    2.86
  13   4 -13    7.43    3.07
 -12  -4  13   18.18    4.50
 -12   4  13   10.48    3.38
  12   4 -13    8.21    3.40
 -11  -4  13   10.60    3.72
 -11   4  13   12.20    3.45
  11   4 -13    8.55    3.08
 -10  -4  13   21.13    4.54
 -10   4  13   22.08    4.69
  10   4 -13   15.63    4.06
   9   4 -13   60.21    7.41
  -9  -4  13   58.23    7.34
  -9   4  13   62.05    7.47
  -8   4  13   42.75    6.36
   8   4 -13   57.50    7.09
  -8  -4  13   55.53    6.94
  -8   4  13   63.69    7.36
  -7   4  13   47.29    6.70
   7   4 -13   62.33    7.10
  -7  -4  13   50.13    6.50
  -7   4  13   61.77    7.08
  -6   4  13   27.04    5.18
  -6   4  13   29.69    4.76
  -6  -4  13   25.37    4.61
  -5   4  13   20.52    4.81
  -5   4  13   29.70    4.54
  -5  -4  13   29.49    4.91
  -4   4  13   43.60    6.46
  -4   4  13   34.44    4.70
  -4  -4  13   38.37    5.37
  -3  -4  13  150.21   10.63
  -3  -4  13  131.22    9.97
  -3   4  13  129.41   11.23
  -3   4  13  128.61    8.86
  -2  -4  13  132.26    9.86
  -2  -4  13  120.64    9.70
  -2   4  13  123.91   10.81
  -2   4  13  109.90    7.86
  -1   4  13   33.04    5.61
  -1  -4  13   25.57    4.23
  -1  -4  13   32.49    4.92
   0  -4  13   25.92    4.59
   0  -4  13   32.04    4.89
   0   4  13   27.26    4.72
   0   4  13   35.27    5.87
   1  -4  13   31.24    5.08
   1  -4  13   33.91    4.99
   1   4  13   29.19    5.25
   1   4  13   38.56    6.25
   2  -4  13   17.25    3.93
   2  -4  13   17.05    3.58
   2   4  13   24.44    4.96
   2   4  13   12.25    3.42
   3  -4  13   58.34    6.50
   3  -4  13   50.90    6.74
   3   4  13   47.68    6.90
   3   4  13   50.70    6.81
   4  -4  13   29.76    4.75
   4  -4  13   28.58    5.01
   4   4  13   27.48    4.90
   4   4  13   29.84    5.34
   5  -4  13   12.64    3.49
   5   4  13   19.92    4.21
   5   4  13   14.23    4.11
   6  -4  13    0.35    1.78
   6   4  13    1.08    1.54
   6   4  13    3.49    2.72
   7  -4  13    8.31    3.04
   7   4  13    8.33    3.04
   7   4  13    4.03    2.11
   8  -4  13   -0.47    1.43
   8   4  13    2.68    2.06
   8   4  13   -0.84    1.45
   9  -4  13    5.98    2.43
   9   4  13    4.23    2.90
   9   4  13    2.38    2.11
  10  -4  13   -0.16    2.07
  10   4  13    4.43    2.80
  10   4  13    4.92    2.97
  11  -4  13    2.47    2.04
  11   4  13    2.45    2.48
  11   4  13    6.84    3.41
  12  -4  13    2.77    2.24
  12  -4  13   13.27    4.20
  12   4  13    7.12    3.41
  12   4  13    6.24    3.02
  13   4  13    0.80    1.85
 -12   5  13    3.19    1.76
 -12  -5  13    5.27    2.71
  12   5 -13    2.54    2.04
 -11   5  13   -0.98    1.46
 -11  -5  13    1.83    2.10
  11   5 -13    0.19    1.35
 -10   5  13   -0.87    1.39
 -10  -5  13    0.96    2.09
  10   5 -13   -0.15    1.36
  -9   5  13   -0.67    1.15
   9   5 -13   -0.03    1.11
  -9  -5  13    0.90    1.97
  -8   5  13   -1.26    1.90
  -8   5  13    0.98    1.38
   8   5 -13    4.59    2.68
  -8  -5  13    0.33    1.83
  -7   5  13    0.72    1.57
  -7   5  13    0.46    1.21
  -7  -5  13    2.89    2.40
  -6   5  13    0.86    1.25
  -6  -5  13   -0.29    1.55
  -5  -5  13   11.80    3.28
  -5   5  13    6.08    2.50
  -4   5  13   16.73    4.05
  -4  -5  13   20.43    4.14
  -3   5  13   18.44    4.72
  -3  -5  13   16.40    3.81
  -2   5  13   10.39    3.38
  -2  -5  13   12.70    3.58
  -2  -5  13    8.96    3.08
  -1   5  13    8.07    3.23
  -1  -5  13    7.44    3.19
  -1  -5  13   11.50    3.23
   0   5  13   19.87    4.59
   0  -5  13   26.11    4.58
   0  -5  13   22.70    4.68
   1   5  13   57.60    7.69
   1  -5  13   57.63    6.81
   2  -5  13   80.37    8.01
   2   5  13   72.34    8.68
   3  -5  13   50.05    6.23
   3  -5  13   52.05    7.07
   3   5  13   50.99    7.44
   4  -5  13   39.41    6.18
   4   5  13   35.65    6.42
   4   5  13   35.28    6.02
   5  -5  13   38.29    6.35
   5   5  13   44.87    7.12
   5   5  13   29.12    5.65
   6  -5  13   34.93    6.11
   6   5  13   25.16    5.05
   6   5  13   21.36    5.00
   7  -5  13   46.01    6.99
   7   5  13   32.81    6.30
   7   5  13   36.96    6.42
   8  -5  13   65.13    8.34
   8   5  13   55.64    7.91
   8   5  13   60.09    8.42
   9  -5  13   36.58    6.52
   9   5  13   29.01    6.02
   9   5  13   32.78    6.29
  10  -5  13   24.91    5.45
  10   5  13   18.79    5.04
  10   5  13   13.70    4.37
  11   5  13    6.25    3.25
  10   6 -13    9.04    3.40
 -10  -6  13   12.31    3.46
   9   6 -13   16.76    4.57
  -9  -6  13   14.92    4.01
  -8  -6  13   21.56    4.61
  -8   6  13    9.53    3.22
  -7   6  13   17.85    4.32
  -7  -6  13   29.34    5.39
  -6   6  13   14.84    3.85
  -6  -6  13   25.49    4.93
  -5   6  13   19.55    4.69
  -5  -6  13   18.95    4.30
  -4   6  13   30.27    5.86
  -4  -6  13   30.38    5.26
  -3   6  13   28.54    5.70
  -3  -6  13   32.27    5.31
  -2   6  13   60.88    8.11
  -2  -6  13   61.50    7.38
  -1   6  13   20.28    4.78
  -1  -6  13   29.40    5.07
  -1  -6  13   19.13    4.30
   0   6  13   15.56    4.42
   0  -6  13   17.41    4.07
   0  -6  13   11.07    3.40
   1   6  13    9.42    3.51
   1  -6  13   11.70    3.59
   1  -6  13    8.73    2.86
   2   6  13   10.16    3.75
   2  -6  13   11.29    3.52
   2  -6  13   13.01    3.72
   3   6  13   19.86    5.01
   3  -6  13   17.39    4.36
   4   6  13    9.93    3.86
   4  -6  13    7.80    3.18
   5  -6  13    3.86    2.33
   5   6  13    6.87    3.32
   6  -6  13    4.34    2.77
   6   6  13    4.11    3.32
   6   6  13   -2.02    2.71
   7  -6  13    1.01    1.53
   7   6  13   -3.06    3.17
   7   6  13   -3.37    2.92
   8  -6  13    1.57    2.06
   8   6  13   -3.02    2.65
  -7   7  13    1.11    1.20
  -7  -7  13   -0.10    1.08
  -6   7  13   -0.60    1.78
  -6  -7  13   -0.80    1.62
  -5   7  13   -0.31    1.45
  -5  -7  13    2.74    2.16
  -4   7  13    1.34    1.66
  -4  -7  13    3.06    2.03
  -3   7  13    2.27    2.40
  -3  -7  13    5.94    2.76
  -2   7  13    7.54    3.63
  -2  -7  13    6.79    2.54
  -1  -7  13    0.94    1.00
  -1   7  13    4.04    2.73
   0   7  13    2.88    2.26
   0  -7  13    6.30    2.79
   1   7  13   17.71    4.96
   1  -7  13    7.39    2.91
   2   7  13   13.93    4.51
   2  -7  13   12.13    3.61
   3  -7  13   12.65    3.83
   4  -7  13   14.10    4.15
   5  -7  13    8.43    3.20
  14   0 -14   39.92    7.28
 -14   0  14   50.41    7.96
  13   0 -14   24.16    5.63
 -13   0  14   30.99    5.95
  12   0 -14   24.62    5.43
 -12   0  14   23.44    5.04
  11   0 -14   13.64    3.83
 -11   0  14   17.41    4.23
  10   0 -14   71.87    8.71
 -10   0  14   72.67    8.25
   9   0 -14   96.97    9.84
  -9   0  14  110.15    9.85
   8   0 -14   61.40    7.53
  -8   0  14   71.39    7.60
   7   0 -14   10.94    3.20
  -7   0  14   14.94    3.58
   6   0 -14   41.86    5.94
  -6   0  14   41.68    5.79
  -5   0  14   37.66    5.06
   5   0 -14   34.98    5.33
  -4   0  14   41.08    5.12
   4   0 -14   42.40    5.72
   3   0 -14   82.07    7.85
[truncated: 57,096 more chars]
