# Supplementary material for: Crystal structure of caesium dimethyl-N-benzoyl­amido­phosphate monohydrate
Source: Acta Crystallogr E Crystallogr Commun. 2023 Jan 6;79(Pt 2):70–3. doi: 10.1107/S2056989022012166 (PMC9912459; doi:10.1107/S2056989022012166)
Supplement: Supplementary file 2 [file e-79-00070-Isup2.hkl]

data_I                                                                          
_shelx_title ' k275_a.res in P2(1)/c'                                           
_shelx_refln_list_code          4                                               
_shelx_F_calc_maximum      293.57                                               
_exptl_crystal_F_000       736.00                                               
_reflns_d_resolution_high  0.7107                                               
                                                                                
loop_                                                                           
 _space_group_symop_operation_xyz                                               
 'x, y, z'                                                                      
 '-x, y+1/2, -z+1/2'                                                            
 '-x, -y, -z'                                                                   
 'x, -y-1/2, z-1/2'                                                             
                                                                                
_cell_length_a    14.3676                                                       
_cell_length_b     6.8089                                                       
_cell_length_c    13.7336                                                       
_cell_angle_alpha  90.000                                                       
_cell_angle_beta   90.549                                                       
_cell_angle_gamma  90.000                                                       
                                                                                
_shelx_F_squared_multiplier     1.000                                           
                                                                                
loop_                                                                           
 _refln_index_h                                                                 
 _refln_index_k                                                                 
 _refln_index_l                                                                 
 _refln_F_squared_calc                                                          
 _refln_F_squared_meas                                                          
 _refln_F_squared_sigma                                                         
 _refln_observed_status                                                         
   3   0   0       6628.89       6860.30        88.69 o                         
   4   0   0      25399.99      26204.70       323.61 o                         
   5   0   0      21969.70      21823.61       302.95 o                         
   6   0   0      21800.39      21235.23       243.40 o                         
   7   0   0       6559.82       6136.97        73.58 o                         
   8   0   0       2719.01       2634.54        39.39 o                         
   9   0   0        916.19        953.16        22.02 o                         
  10   0   0       1941.76       2016.96        35.54 o                         
  11   0   0       1568.27       1572.47        31.60 o                         
  12   0   0       5669.73       5526.52        83.61 o                         
  13   0   0       1380.79       1313.75        35.06 o                         
  14   0   0         19.50         24.51         8.75 o                         
  15   0   0          0.12          9.20         5.94 o                         
  16   0   0         18.97         57.44        20.07 o                         
  17   0   0         15.69         22.77        14.42 o                         
  18   0   0          2.12          6.07         8.35 o                         
  19   0   0          8.75         31.46        20.33 o                         
  20   0   0         43.22         21.34        16.78 o                         
   1   1   0       1780.46       1918.37        35.39 o                         
   2   1   0       2145.33       2140.98        23.47 o                         
   3   1   0       7412.45       7481.08        82.52 o                         
   4   1   0      14836.37      14767.80       156.34 o                         
   5   1   0       6011.47       6027.72        75.07 o                         
   6   1   0       3600.72       3468.89        51.89 o                         
   7   1   0       5712.07       5831.97        69.83 o                         
   8   1   0       1364.93       1324.57        31.78 o                         
   9   1   0       2297.18       2353.49        39.27 o                         
  10   1   0       7220.30       7339.11        88.90 o                         
  11   1   0       6978.18       6905.04        77.21 o                         
  12   1   0       3928.21       3827.91        48.26 o                         
  13   1   0       1159.13       1153.66        31.31 o                         
  14   1   0        682.90        679.81        24.24 o                         
  15   1   0       1507.02       1516.34        52.98 o                         
  16   1   0       1147.42       1231.47        48.76 o                         
  17   1   0        805.02        860.88        54.14 o                         
  18   1   0        293.15        268.72        31.07 o                         
  19   1   0        152.61        139.34        23.92 o                         
  20   1   0         49.07         29.61        12.41 o                         
   0   2   0      35269.52      34536.24       486.42 o                         
   1   2   0      34981.90      34321.71       456.90 o                         
   2   2   0      31715.14      30834.04       460.78 o                         
   3   2   0      16515.77      16303.37       170.83 o                         
   4   2   0       7046.28       6907.05        74.71 o                         
   5   2   0       9927.03       9548.37        98.33 o                         
   6   2   0       6200.96       5862.83        67.68 o                         
   7   2   0       9339.31       9032.04        96.98 o                         
   8   2   0       4199.68       4073.15        62.70 o                         
   9   2   0        920.34        824.03        43.72 o                         
  10   2   0        539.20        537.56        18.68 o                         
  11   2   0       1996.52       1951.12        46.55 o                         
  12   2   0       2033.65       1940.83        48.07 o                         
  13   2   0        448.92        436.63        22.35 o                         
  14   2   0         92.40         81.51        10.34 o                         
  15   2   0          0.70          1.29         4.05 o                         
  16   2   0          0.13          8.40         6.66 o                         
  17   2   0          4.54          4.20         7.36 o                         
  18   2   0          0.52          6.76         9.65 o                         
  19   2   0          3.95         15.64        15.94 o                         
   1   3   0         12.26         16.60         5.19 o                         
   2   3   0         17.83         26.38         3.54 o                         
   3   3   0       3927.60       4096.64        88.58 o                         
   4   3   0       2776.25       2832.04        43.69 o                         
   5   3   0       4552.27       4677.07        64.09 o                         
   6   3   0       2442.74       2408.27        43.49 o                         
   7   3   0        249.19        216.14        11.99 o                         
   8   3   0        376.07        390.17        14.79 o                         
   9   3   0       1553.60       1664.95        34.33 o                         
  10   3   0       2686.92       2752.28        48.33 o                         
  11   3   0       1728.16       1670.11        49.83 o                         
  12   3   0        659.01        657.05        28.13 o                         
  13   3   0        762.12        746.24        30.84 o                         
  14   3   0        431.50        443.28        29.46 o                         
  15   3   0        821.00        813.40        41.07 o                         
  16   3   0        497.45        488.23        32.71 o                         
  17   3   0        286.10        256.38        41.54 o                         
  18   3   0        187.76        189.24        28.24 o                         
  19   3   0         63.77         52.11        14.53 o                         
   0   4   0       8580.47       8928.49       231.53 o                         
   1   4   0       4369.23       4600.20       101.19 o                         
   2   4   0       1851.83       1951.61        58.23 o                         
   3   4   0       3992.31       4112.47        76.52 o                         
   4   4   0       3391.55       3483.67        55.24 o                         
   5   4   0       2715.24       2827.38        50.16 o                         
   6   4   0       2693.38       2727.63        47.39 o                         
   7   4   0       1361.82       1335.32        41.04 o                         
   8   4   0        739.76        699.67        27.07 o                         
   9   4   0       1299.22       1186.25        29.48 o                         
  10   4   0        219.17        214.56        13.06 o                         
  11   4   0        327.95        347.46        25.16 o                         
  12   4   0        325.98        302.40        24.55 o                         
  13   4   0         40.82         35.10        10.47 o                         
  14   4   0          7.86          5.91         7.89 o                         
  15   4   0         21.32         12.33         7.92 o                         
  16   4   0          7.59          9.66         6.19 o                         
  17   4   0          0.61         -3.18         7.36 o                         
  18   4   0          0.28          6.70        12.95 o                         
   1   5   0        558.47        533.97        31.90 o                         
   2   5   0        369.14        343.37        25.19 o                         
   3   5   0        466.80        513.56        25.95 o                         
   4   5   0        109.90        128.63        13.64 o                         
   5   5   0         38.20         35.25         7.99 o                         
   6   5   0        235.78        224.65        17.19 o                         
   7   5   0        754.04        746.26        31.62 o                         
   8   5   0        429.84        465.07        35.60 o                         
   9   5   0          5.39         15.43        11.61 o                         
  10   5   0         77.97         75.32        18.47 o                         
  11   5   0         40.68         41.83        31.04 o                         
  12   5   0        175.51        157.18        23.12 o                         
  13   5   0         99.36         96.40        20.54 o                         
  14   5   0        164.61        179.67        45.17 o                         
  15   5   0        102.74         75.97        18.90 o                         
  16   5   0         72.50         64.67        18.70 o                         
  17   5   0          6.49          3.60        11.26 o                         
   0   6   0         32.14         44.62        14.68 o                         
   1   6   0         32.24         44.79        11.74 o                         
   2   6   0        224.34        225.26        22.77 o                         
   3   6   0        630.89        662.73        32.85 o                         
   4   6   0        353.54        390.58        25.04 o                         
   5   6   0        115.16        113.15        14.11 o                         
   6   6   0         18.90         23.25         8.14 o                         
   7   6   0        100.44         75.23        16.90 o                         
   8   6   0        177.34        182.60        24.20 o                         
   9   6   0        156.77        165.84        24.19 o                         
  10   6   0         84.02         46.12        19.23 o                         
  11   6   0         11.75         12.90        12.57 o                         
  12   6   0          0.36         -2.40         8.15 o                         
  13   6   0          2.41         11.89         9.43 o                         
  14   6   0          5.69         27.64        17.84 o                         
  15   6   0          4.91         92.95       133.86 o                         
   1   7   0         11.41         -4.10         7.00 o                         
   2   7   0         99.60         77.59        15.32 o                         
   3   7   0          0.01         -3.45         6.07 o                         
   4   7   0         32.11         38.64        11.51 o                         
   5   7   0         12.96         19.08         8.57 o                         
   6   7   0         11.44         33.81        13.80 o                         
   7   7   0         16.03         26.88        16.07 o                         
   8   7   0         16.41         33.69        15.34 o                         
   9   7   0          2.88         46.29        17.01 o                         
  10   7   0         44.93         59.68        18.12 o                         
  11   7   0         27.54         35.65        12.81 o                         
  12   7   0          2.36          3.22         9.58 o                         
  13   7   0          2.65          0.84        11.98 o                         
   0   8   0        124.86        115.38        29.94 o                         
   1   8   0         61.81         54.18        16.03 o                         
   2   8   0          1.41          6.82         6.05 o                         
   3   8   0          9.75          8.28         6.94 o                         
   4   8   0          2.76         10.65         7.03 o                         
   5   8   0         19.79         23.78         9.95 o                         
   6   8   0         75.46         76.93        23.11 o                         
   7   8   0         31.91         62.20        18.79 o                         
   8   8   0          1.34          7.64        11.43 o                         
   9   8   0         23.45          8.43         9.93 o                         
  10   8   0          6.87         -2.22        16.66 o                         
  11   8   0          7.81         -3.41        22.39 o                         
   1   9   0          8.59          1.15         7.53 o                         
   2   9   0          4.67         -0.06         8.18 o                         
   3   9   0          4.04         21.20        11.78 o                         
   4   9   0         38.92         22.48        14.56 o                         
   5   9   0         43.47         38.03        38.88 o                         
   6   9   0          6.64         -4.87        11.26 o                         
 -20   1   1          2.22         -0.55         8.15 o                         
 -19   1   1          4.48         14.14         9.08 o                         
 -18   1   1         15.70         21.21        12.95 o                         
 -17   1   1          6.65          8.94         7.30 o                         
 -16   1   1         27.42         46.72        11.18 o                         
 -15   1   1          1.34         11.64         7.49 o                         
 -14   1   1        322.75        307.89        18.93 o                         
 -13   1   1          0.41          2.11         3.08 o                         
 -12   1   1         11.55         19.31         5.19 o                         
 -11   1   1         52.18         58.60         7.33 o                         
 -10   1   1        612.21        581.36        14.37 o                         
  -9   1   1        273.05        265.56         9.02 o                         
  -8   1   1        165.55        139.78         7.05 o                         
  -7   1   1        893.61        886.10        17.95 o                         
  -6   1   1        453.50        515.70        14.78 o                         
  -5   1   1          0.12          4.23         2.23 o                         
  -4   1   1        853.72        919.24        20.70 o                         
  -3   1   1        235.72        214.74         9.87 o                         
  -2   1   1         97.64         86.57         3.81 o                         
  -1   1   1        334.86        362.92        14.69 o                         
   0   1   1       6042.10       5741.86       149.77 o                         
   1   1   1       2417.93       2563.27        28.66 o                         
   2   1   1       2036.34       1879.64        22.32 o                         
   3   1   1        379.06        367.63         9.95 o                         
   4   1   1       1130.24       1079.99        19.82 o                         
   5   1   1       1019.10        965.44        19.92 o                         
   6   1   1       1953.00       2044.32        30.37 o                         
   7   1   1         35.95         40.61         4.44 o                         
   8   1   1       2644.86       2622.02        43.33 o                         
   9   1   1       1041.18       1010.71        25.90 o                         
  10   1   1        341.00        371.67        15.99 o                         
  11   1   1          6.01         22.21         5.07 o                         
  12   1   1        615.96        617.93        17.30 o                         
  13   1   1          7.22         12.58         4.43 o                         
  14   1   1          4.55          3.09         4.38 o                         
  15   1   1         47.12         58.35         7.71 o                         
  16   1   1         40.63         73.56        16.60 o                         
  17   1   1         11.18         17.30        10.26 o                         
  18   1   1          7.02         17.85        12.17 o                         
  19   1   1          1.51          0.82        16.24 o                         
  20   1   1          1.90         -0.77        17.08 o                         
 -19   2   1         85.16         81.20        18.76 o                         
 -18   2   1         46.72         64.52        18.43 o                         
 -17   2   1         60.57         54.52        11.15 o                         
 -16   2   1         17.48         19.57         6.38 o                         
 -15   2   1        110.32        112.77        12.90 o                         
 -14   2   1        155.83        146.21        16.16 o                         
 -13   2   1        554.70        513.80        26.49 o                         
 -12   2   1       1232.91       1256.64        37.21 o                         
 -11   2   1        481.89        513.30        22.14 o                         
 -10   2   1        140.47        141.03        11.18 o                         
  -9   2   1        203.65        203.44        11.69 o                         
  -8   2   1        637.69        590.47        19.14 o                         
  -7   2   1       6829.84       6763.96        88.50 o                         
  -6   2   1       2553.02       2529.94        44.26 o                         
  -5   2   1       1974.82       1938.85        34.85 o                         
  -4   2   1       1446.92       1425.14        20.03 o                         
  -3   2   1       5958.06       5832.18        56.82 o                         
  -2   2   1      19266.90      19054.40       188.05 o                         
  -1   2   1       4343.23       4294.55        60.43 o                         
   0   2   1        840.38        825.52        20.72 o                         
   1   2   1       1411.97       1327.82        25.34 o                         
   2   2   1        173.08        146.61         8.59 o                         
   3   2   1        182.89        155.01         9.31 o                         
   4   2   1          1.86          7.63         2.21 o                         
   5   2   1       3583.23       3767.70        56.04 o                         
   6   2   1          6.03         14.89         4.36 o                         
   7   2   1        662.44        730.12        22.27 o                         
   8   2   1         42.47         24.86         6.35 o                         
   9   2   1         17.02         16.17         4.21 o                         
  10   2   1        256.38        222.75        12.43 o                         
  11   2   1        289.40        246.46        13.57 o                         
  12   2   1         46.57         54.99         8.62 o                         
  13   2   1        234.82        249.19        17.20 o                         
  14   2   1        500.29        496.07        25.11 o                         
  15   2   1        107.59        116.45        12.52 o                         
  16   2   1         30.37         30.44         8.16 o                         
  17   2   1          2.35          5.57         9.87 o                         
  18   2   1         31.31         36.30        14.05 o                         
  19   2   1        123.55        130.24        22.80 o                         
 -19   3   1          9.75         15.31        10.29 o                         
 -18   3   1         76.52         80.16        19.33 o                         
 -17   3   1        228.76        276.55        25.74 o                         
 -16   3   1        177.54        172.17        27.62 o                         
 -15   3   1         32.21         16.73         9.93 o                         
 -14   3   1          3.57          6.60         5.69 o                         
 -13   3   1        130.27        129.77        11.53 o                         
 -12   3   1        599.39        590.35        23.11 o                         
 -11   3   1        688.18        708.45        28.21 o                         
 -10   3   1        208.42        222.39        12.04 o                         
  -9   3   1         56.04         54.95         6.36 o                         
  -8   3   1        533.73        494.52        16.44 o                         
  -7   3   1         18.34         15.37         3.15 o                         
  -6   3   1          0.33          5.24         2.70 o                         
  -5   3   1        267.02        283.70        10.64 o                         
  -4   3   1       2770.93       2900.84        45.47 o                         
  -3   3   1       4312.55       4353.24        60.30 o                         
  -2   3   1       2888.96       2877.53        51.14 o                         
  -1   3   1        253.80        226.07        11.97 o                         
   0   3   1        800.91        733.82        29.43 o                         
   1   3   1       2942.45       2937.07       120.99 o                         
   2   3   1       3827.06       3843.33        78.05 o                         
   3   3   1       4682.53       4344.94        73.10 o                         
   4   3   1       5515.89       5260.19        72.85 o                         
   5   3   1       4771.57       4657.93        63.02 o                         
   6   3   1       1953.77       1871.03        35.89 o                         
   7   3   1       1945.37       1889.59        33.84 o                         
   8   3   1       3710.15       3752.37        50.99 o                         
   9   3   1       4070.16       4203.31        61.62 o                         
  10   3   1       3879.72       3973.51        71.05 o                         
  11   3   1       1019.01        976.58        32.25 o                         
  12   3   1         36.70         42.66         8.11 o                         
  13   3   1         37.45         44.53         7.92 o                         
  14   3   1        371.28        392.79        23.47 o                         
  15   3   1        540.75        572.48        34.67 o                         
  16   3   1        274.90        300.13        25.93 o                         
  17   3   1         22.75          4.06        10.63 o                         
  18   3   1          4.72         -0.02        15.98 o                         
  19   3   1          0.18          3.69         8.32 o                         
 -18   4   1        117.71        124.40        24.33 o                         
 -17   4   1         94.29         97.63        17.80 o                         
 -16   4   1         33.58         25.24         8.90 o                         
 -15   4   1         97.95         78.02        14.19 o                         
 -14   4   1        379.06        380.61        28.92 o                         
 -13   4   1        854.37        903.96        61.90 o                         
 -12   4   1        689.38        685.17        44.17 o                         
 -11   4   1       1196.54       1240.14        41.89 o                         
 -10   4   1       1102.82       1087.05        27.21 o                         
  -9   4   1       1385.32       1373.86        32.38 o                         
  -8   4   1       1205.23       1253.63        38.91 o                         
  -7   4   1       4754.79       4881.95        88.19 o                         
  -6   4   1       4309.19       4426.81        67.15 o                         
  -5   4   1       5295.40       5492.35        78.14 o                         
  -4   4   1       3567.96       3637.14        58.00 o                         
  -3   4   1       4577.53       4777.73        70.29 o                         
  -2   4   1       3256.90       3387.17        62.94 o                         
  -1   4   1       7484.33       7465.80       143.04 o                         
   0   4   1       4314.37       4135.84        97.59 o                         
   1   4   1       1727.39       1765.28        55.20 o                         
   2   4   1        301.07        243.54        38.26 o                         
   3   4   1       1009.40        931.70        30.59 o                         
   4   4   1        814.41        821.80        29.47 o                         
   5   4   1       1006.11        989.33        32.45 o                         
   6   4   1        170.09        164.04         8.97 o                         
   7   4   1          0.09          5.57         3.13 o                         
   8   4   1        119.66        117.97         8.98 o                         
   9   4   1         52.28         58.94        12.00 o                         
  10   4   1         34.52         32.24         7.42 o                         
  11   4   1          1.05          5.13         5.16 o                         
  12   4   1          9.98         12.99         6.45 o                         
  13   4   1        246.05        264.75        19.87 o                         
  14   4   1        338.76        375.06        23.99 o                         
  15   4   1        328.42        343.95        28.32 o                         
  16   4   1         28.31         28.01         9.91 o                         
  17   4   1         22.90         23.50         9.42 o                         
  18   4   1         47.76         64.66        24.54 o                         
 -17   5   1        182.08        175.99        22.69 o                         
 -16   5   1         89.71        112.48        22.02 o                         
 -15   5   1         39.02         58.15        13.56 o                         
 -14   5   1         44.24         45.44        14.93 o                         
 -13   5   1         69.62         87.47        18.60 o                         
 -12   5   1        109.73        135.17        32.14 o                         
 -11   5   1        213.11        241.58        22.40 o                         
 -10   5   1        232.22        259.66        28.22 o                         
  -9   5   1         47.54         49.98        14.94 o                         
  -8   5   1          5.49          2.68         8.04 o                         
  -7   5   1        194.94        172.50        11.60 o                         
  -6   5   1        188.95        175.13        11.96 o                         
  -5   5   1         89.91        107.65         9.26 o                         
  -4   5   1        602.60        569.83        21.36 o                         
  -3   5   1       1917.22       1983.98        53.70 o                         
  -2   5   1       2255.76       2336.54        72.18 o                         
  -1   5   1       2305.59       2416.88        73.46 o                         
   0   5   1       1524.24       1645.20        58.71 o                         
   1   5   1       1179.21       1142.60        47.99 o                         
   2   5   1       1946.73       2062.97        67.25 o                         
   3   5   1       6753.43       7147.88       174.34 o                         
   4   5   1       4939.40       5174.67       111.21 o                         
   5   5   1       1586.14       1654.15        49.19 o                         
   6   5   1       1610.16       1664.48        49.88 o                         
   7   5   1       1063.74       1100.15        62.16 o                         
   8   5   1       3444.80       3473.62       289.64 o                         
   9   5   1       2738.62       2793.42        98.22 o                         
  10   5   1       1000.84       1119.44        46.26 o                         
  11   5   1        803.46        924.64        77.68 o                         
  12   5   1        461.52        489.85        40.71 o                         
  13   5   1        254.78        286.53        54.15 o                         
  14   5   1        267.97        266.73        31.72 o                         
  15   5   1        302.17        351.26        37.51 o                         
  16   5   1        176.58        170.66        26.95 o                         
  17   5   1         25.53         28.52        13.40 o                         
 -15   6   1         55.99         34.84        14.16 o                         
 -14   6   1        197.74        216.08        31.00 o                         
 -13   6   1        369.08        412.13        41.11 o                         
 -12   6   1        526.42        567.78        47.17 o                         
 -11   6   1        432.41        449.07        40.61 o                         
 -10   6   1        527.43        532.89        47.32 o                         
  -9   6   1        564.52        682.38        48.74 o                         
  -8   6   1       1704.56       1875.26        79.52 o                         
  -7   6   1       2667.76       3001.24       111.25 o                         
  -6   6   1       2015.87       2132.49        72.06 o                         
  -5   6   1        752.53        866.66        38.39 o                         
  -4   6   1       1571.04       1730.96        54.97 o                         
  -3   6   1       1613.41       1739.03        54.87 o                         
  -2   6   1       2271.87       2412.93        80.72 o                         
  -1   6   1       1926.38       1997.09        72.28 o                         
   0   6   1       1403.54       1532.05        62.23 o                         
   1   6   1        875.39        897.21        46.64 o                         
   2   6   1        760.22        743.36        42.45 o                         
   3   6   1         73.12         76.80        10.48 o                         
   4   6   1        592.34        611.30        31.49 o                         
   5   6   1       1315.49       1408.98        63.97 o                         
   6   6   1        108.17        123.59        14.99 o                         
   7   6   1         33.90         35.68         9.21 o                         
   8   6   1         24.21         30.45        10.09 o                         
   9   6   1          8.12         15.57        10.53 o                         
  10   6   1          0.98          8.92         6.65 o                         
  11   6   1          1.80         10.92         9.90 o                         
  12   6   1         39.39         51.05        22.56 o                         
  13   6   1        123.26        136.52        24.69 o                         
  14   6   1        101.21        119.01        23.46 o                         
  15   6   1        112.84         95.63        26.27 o                         
 -13   7   1         30.93         23.35        34.62 o                         
 -12   7   1         15.79          8.21        10.43 o                         
 -11   7   1         11.24         36.14        14.70 o                         
 -10   7   1         43.33         46.81        14.21 o                         
  -9   7   1          2.72         17.32        13.06 o                         
  -8   7   1         25.47         32.86        13.82 o                         
  -7   7   1          1.28          7.91        11.93 o                         
  -6   7   1          0.58        -10.27        10.27 o                         
  -5   7   1         45.35         42.41        11.02 o                         
  -4   7   1        355.65        360.34        28.44 o                         
  -3   7   1        267.77        264.25        22.71 o                         
  -2   7   1        302.67        353.04        31.59 o                         
  -1   7   1        687.70        729.90        46.39 o                         
   0   7   1        804.64        840.76        49.77 o                         
   1   7   1        855.45        870.59        50.57 o                         
   2   7   1        648.43        711.19        58.20 o                         
   3   7   1        981.28       1132.07        47.43 o                         
   4   7   1       1051.09       1168.07        48.41 o                         
   5   7   1       1129.48       1162.63        70.90 o                         
   6   7   1        654.78        762.13        39.41 o                         
   7   7   1        344.07        372.63        36.51 o                         
   8   7   1        613.92        701.50        51.24 o                         
   9   7   1        571.60        615.89        48.84 o                         
  10   7   1        357.50        398.18        40.44 o                         
  11   7   1        348.75        354.14        39.25 o                         
  12   7   1        215.31        276.00        29.04 o                         
  13   7   1        124.87         76.80        19.55 o                         
 -11   8   1        128.20        126.11        40.28 o                         
 -10   8   1        195.15        210.49        31.55 o                         
  -9   8   1        217.09        232.81        67.94 o                         
  -8   8   1        168.27        168.59        38.38 o                         
  -7   8   1        390.94        394.78        48.67 o                         
  -6   8   1        376.83        468.59        64.86 o                         
  -5   8   1        384.20        432.53        41.18 o                         
  -4   8   1        303.42        320.90        27.76 o                         
  -3   8   1        263.48        263.58        24.91 o                         
  -2   8   1        420.08        442.42        32.35 o                         
  -1   8   1        233.40        296.57        32.28 o                         
   0   8   1        298.51        275.39        31.46 o                         
   1   8   1        246.83        235.08        28.57 o                         
   2   8   1        159.99        162.39        19.32 o                         
   3   8   1        130.94        114.76        16.83 o                         
   4   8   1         54.50         53.52        12.54 o                         
   5   8   1         93.75         87.17        19.86 o                         
   6   8   1         17.81         26.50        12.08 o                         
   7   8   1          4.66         14.28        13.29 o                         
   8   8   1          6.28         19.43        14.17 o                         
   9   8   1          1.88          4.29         8.39 o                         
  10   8   1          0.76          2.84         9.68 o                         
  11   8   1         21.32         33.56        14.07 o                         
  -6   9   1         16.87          6.42        22.27 o                         
  -5   9   1          4.90          1.82        11.34 o                         
  -4   9   1         17.12          6.59        16.83 o                         
  -3   9   1         77.79         60.06        16.78 o                         
  -2   9   1         42.22         22.57         8.89 o                         
  -1   9   1         57.64         41.61        12.15 o                         
   0   9   1        130.86        100.13        20.94 o                         
   1   9   1        104.08         75.23        15.07 o                         
   2   9   1        108.61         83.75        15.70 o                         
   3   9   1        162.60        135.09        19.59 o                         
   4   9   1         86.65         73.89        19.09 o                         
   5   9   1        122.35         94.47        21.14 o                         
   6   9   1        109.44        127.90        25.44 o                         
 -20   0   2        365.17        325.74        51.87 o                         
 -19   0   2        393.65        344.47        50.86 o                         
 -18   0   2        397.72        329.71        49.26 o                         
 -17   0   2        262.13        291.21        36.14 o                         
 -16   0   2        392.05        370.16        32.91 o                         
 -15   0   2        839.51        803.54        47.04 o                         
 -14   0   2       5925.93       6090.68       146.26 o                         
 -13   0   2       2158.14       2189.35        76.19 o                         
 -12   0   2       1557.43       1533.52        43.90 o                         
 -11   0   2       1338.13       1228.71        37.59 o                         
 -10   0   2       3292.73       3122.99        61.48 o                         
  -9   0   2       5882.06       5690.57        91.01 o                         
  -8   0   2      12615.46      12134.99       185.03 o                         
  -7   0   2      12104.05      11741.08       132.46 o                         
  -6   0   2       7488.35       7469.42       100.21 o                         
  -5   0   2        621.57        715.88        16.83 o                         
  -4   0   2       1453.43       1418.28        24.03 o                         
  -3   0   2       2797.80       3357.15        50.56 o                         
  -2   0   2      32367.79      30696.15       373.30 o                         
  -1   0   2       5701.39       5947.47        74.05 o                         
   1   0   2       4683.77       4692.17       130.69 o                         
   2   0   2      13165.98      13866.75       250.18 o                         
   3   0   2        117.08        155.81         7.98 o                         
   4   0   2        233.68        228.60        11.30 o                         
   5   0   2       2272.84       2304.86        41.72 o                         
   6   0   2       5979.22       5826.73       105.26 o                         
   7   0   2       9561.14       9291.85       129.34 o                         
   8   0   2       9617.37       9664.70       166.69 o                         
   9   0   2       3006.72       2952.98        59.77 o                         
  10   0   2       1148.64       1089.48        29.41 o                         
  11   0   2       2860.84       2742.62        46.72 o                         
  12   0   2       7073.33       6916.08       115.57 o                         
  13   0   2       1843.14       1884.18        39.32 o                         
  14   0   2       2032.42       2052.04        57.03 o                         
  15   0   2        896.07        892.69        47.58 o                         
  16   0   2        824.50        787.28        70.43 o                         
  17   0   2        559.55        589.49        62.08 o                         
  18   0   2        468.82        478.66        57.44 o                         
  19   0   2        215.57        198.21        37.37 o                         
  20   0   2        268.29        257.93        44.37 o                         
 -20   1   2          0.07         -1.09         9.12 o                         
 -19   1   2         11.00          5.02         9.69 o                         
 -18   1   2         63.94         89.79        19.46 o                         
 -17   1   2         35.73         42.33        11.03 o                         
 -16   1   2         33.15         14.22         7.51 o                         
 -15   1   2        319.51        304.66        24.40 o                         
 -14   1   2        137.84        127.06        18.02 o                         
 -13   1   2          5.58         17.27         8.99 o                         
 -12   1   2         53.58         60.33         9.79 o                         
 -11   1   2        762.52        772.31        23.28 o                         
 -10   1   2       6049.14       5884.37        94.86 o                         
  -9   1   2       8479.88       8216.37        84.16 o                         
  -8   1   2       9903.11      10060.08       111.14 o                         
  -7   1   2      13598.00      14071.38       143.59 o                         
  -6   1   2       8003.61       8391.15       120.96 o                         
  -5   1   2       9470.65       9606.12       160.57 o                         
  -4   1   2      25076.65      24879.88       295.38 o                         
  -3   1   2      38222.90      37210.70       328.19 o                         
  -2   1   2      29290.21      28973.94       234.95 o                         
  -1   1   2      17440.73      17617.10       137.74 o                         
   0   1   2       2354.12       2313.38        54.22 o                         
   1   1   2      21883.24      21471.02       223.61 o                         
   2   1   2      30369.64      29319.74       289.44 o                         
   3   1   2      51076.64      47370.21       652.75 o                         
   4   1   2      41098.80      40722.53       445.25 o                         
   5   1   2      31337.62      32567.61       372.86 o                         
   6   1   2       9829.70      10109.07       154.43 o                         
   7   1   2       5437.04       5218.68        79.33 o                         
   8   1   2       8366.01       8555.03        84.09 o                         
   9   1   2       5814.44       5870.01        70.90 o                         
  10   1   2       2658.61       2694.61        48.20 o                         
  11   1   2        358.95        347.91        14.57 o                         
  12   1   2         36.24         40.81         6.94 o                         
  13   1   2        373.32        375.13        13.21 o                         
  14   1   2        216.89        226.69        13.96 o                         
  15   1   2        154.98        137.61        13.29 o                         
  16   1   2         25.06         19.64         9.85 o                         
  17   1   2          3.96          6.94        10.67 o                         
  18   1   2         12.13         19.81        11.33 o                         
  19   1   2         13.60          5.08        15.18 o                         
 -19   2   2        292.07        278.09        33.52 o                         
 -18   2   2        281.49        270.63        31.90 o                         
 -17   2   2        216.29        193.85        21.07 o                         
 -16   2   2        241.92        259.46        24.01 o                         
 -15   2   2        546.16        527.34        27.21 o                         
 -14   2   2       1567.90       1481.09        62.03 o                         
 -13   2   2       3360.09       3228.99        80.61 o                         
 -12   2   2       2001.23       1958.70        46.83 o                         
 -11   2   2        911.99        895.34        29.20 o                         
 -10   2   2        994.01        906.93        28.34 o                         
  -9   2   2       5473.10       5143.63        92.01 o                         
  -8   2   2       6188.34       5758.72        91.42 o                         
  -7   2   2       6902.93       7022.87        97.86 o                         
  -6   2   2       3296.32       3389.09        54.48 o                         
  -5   2   2        800.38        749.50        20.59 o                         
  -4   2   2          4.62         16.49         3.96 o                         
  -3   2   2        103.41         94.91         5.29 o                         
  -2   2   2       3603.21       3632.37        49.17 o                         
  -1   2   2        572.55        580.69        17.50 o                         
   0   2   2        222.27        221.23        10.69 o                         
   1   2   2          0.62          5.25         6.75 o                         
   2   2   2       1807.84       1734.71        35.26 o                         
   3   2   2       1948.04       1918.54        38.79 o                         
   4   2   2       1496.35       1671.00        32.18 o                         
   5   2   2        810.65        870.93        20.78 o                         
   6   2   2        743.48        629.75        16.61 o                         
   7   2   2       4722.00       4639.06        63.31 o                         
   8   2   2       6835.21       7044.48        98.08 o                         
   9   2   2       6083.35       6117.74        81.31 o                         
  10   2   2       1490.49       1467.85        34.35 o                         
  11   2   2       1223.16       1191.60        31.78 o                         
  12   2   2       1152.95       1208.36        38.50 o                         
  13   2   2       2451.90       2485.78        58.86 o                         
  14   2   2       1663.77       1702.39        48.62 o                         
  15   2   2        618.11        637.16        30.16 o                         
  16   2   2        354.23        325.18        25.45 o                         
  17   2   2        279.09        281.43        30.98 o                         
  18   2   2        233.92        221.09        28.50 o                         
  19   2   2        291.06        279.50        32.66 o                         
 -19   3   2         13.62         17.92        11.05 o                         
 -18   3   2          0.01         15.52        11.20 o                         
 -17   3   2          7.39         15.15         9.23 o                         
 -16   3   2         46.60         38.27        10.06 o                         
 -15   3   2         73.63         52.02         8.93 o                         
 -14   3   2        108.00        103.81        12.44 o                         
 -13   3   2         39.07         49.06         9.42 o                         
 -12   3   2         32.95         29.94         5.73 o                         
 -11   3   2        622.82        635.91        27.02 o                         
 -10   3   2       1111.43       1013.10        25.83 o                         
  -9   3   2       2339.75       2253.35        43.81 o                         
  -8   3   2       3337.27       3424.46        61.55 o                         
  -7   3   2       2305.91       2275.10        45.74 o                         
  -6   3   2       3610.90       3529.71        54.11 o                         
  -5   3   2       5105.80       5044.98        71.52 o                         
  -4   3   2      10729.27      10732.40       124.36 o                         
  -3   3   2      12649.35      13072.27       147.59 o                         
  -2   3   2       8073.60       8274.44       115.66 o                         
  -1   3   2       9069.56       8994.46       124.47 o                         
   0   3   2       1571.69       1562.56        56.21 o                         
   1   3   2      14959.77      15152.87       189.99 o                         
   2   3   2      16639.41      16420.61       257.81 o                         
   3   3   2       8818.88       8856.45       136.97 o                         
   4   3   2       6461.59       6661.48       102.81 o                         
   5   3   2       5285.21       5345.47       112.76 o                         
   6   3   2       5303.77       5394.58        90.39 o                         
   7   3   2       3274.08       3165.65        46.84 o                         
   8   3   2       3029.47       2971.50        50.84 o                         
   9   3   2       2182.48       2095.59        47.46 o                         
  10   3   2        631.81        634.46        25.75 o                         
  11   3   2        338.52        312.30        16.48 o                         
  12   3   2        179.95        162.45        12.35 o                         
  13   3   2        151.79        121.86        12.36 o                         
  14   3   2        154.14        149.01        14.94 o                         
  15   3   2         20.89         32.71        10.30 o                         
  16   3   2         27.19         26.11         9.41 o                         
  17   3   2          3.74         10.27         7.64 o                         
  18   3   2          0.82         -2.36        14.76 o                         
  19   3   2          0.56          5.47        15.31 o                         
 -18   4   2         49.30         27.62        11.42 o                         
 -17   4   2         86.92         49.36        16.01 o                         
 -16   4   2        110.40         85.88        19.32 o                         
 -15   4   2        173.34        149.09        18.96 o                         
 -14   4   2        319.39        313.67        32.24 o                         
 -13   4   2        328.35        331.62        26.06 o                         
 -12   4   2        308.26        297.71        23.84 o                         
 -11   4   2       1282.58       1233.30        39.29 o                         
 -10   4   2       1316.04       1310.20        35.34 o                         
  -9   4   2        559.72        562.34        23.81 o                         
  -8   4   2        535.43        530.97        22.28 o                         
  -7   4   2        392.66        375.73        17.46 o                         
  -6   4   2        805.79        847.38        30.24 o                         
  -5   4   2        671.37        687.27        21.87 o                         
  -4   4   2         77.22         86.02         8.42 o                         
  -3   4   2         13.00         17.04         4.28 o                         
  -2   4   2        795.60        939.08        29.60 o                         
  -1   4   2        151.79        162.50        11.86 o                         
   0   4   2         75.47         99.01        12.30 o                         
   1   4   2          4.29          2.85         5.29 o                         
   2   4   2         35.80         27.38         6.75 o                         
   3   4   2          5.51          2.14         7.17 o                         
   4   4   2         72.63         74.77         9.21 o                         
   5   4   2        437.72        464.38        28.16 o                         
   6   4   2       1676.93       1737.62        61.98 o                         
   7   4   2        610.09        661.22        29.50 o                         
   8   4   2       1489.87       1485.39        46.50 o                         
   9   4   2       1045.03       1026.76        38.76 o                         
  10   4   2        287.12        311.14        21.44 o                         
  11   4   2        653.25        690.24        29.00 o                         
  12   4   2        575.51        597.14        34.26 o                         
  13   4   2        290.58        325.76        22.19 o                         
  14   4   2        167.81        160.48        16.21 o                         
  15   4   2        111.91         90.45        12.49 o                         
  16   4   2        150.55        137.48        18.55 o                         
  17   4   2         72.79         45.53        11.09 o                         
  18   4   2         71.90         53.14        12.87 o                         
 -17   5   2          0.02          7.70         6.63 o                         
 -16   5   2          4.30          1.53        12.46 o                         
 -15   5   2          5.36          8.78         5.94 o                         
 -14   5   2         17.93         15.67        18.09 o                         
 -13   5   2        105.52        118.18        22.30 o                         
 -12   5   2         86.66         88.48        21.04 o                         
 -11   5   2        105.59        110.41        16.48 o                         
 -10   5   2         81.48        112.14        19.80 o                         
  -9   5   2          1.02         12.55        10.73 o                         
  -8   5   2        267.37        282.12        19.38 o                         
  -7   5   2        960.26        948.84        37.30 o                         
  -6   5   2       1317.95       1261.37        33.79 o                         
  -5   5   2        169.02        178.19        12.27 o                         
  -4   5   2       1009.27       1083.96        31.22 o                         
  -3   5   2        767.21        794.48        26.25 o                         
  -2   5   2       1341.63       1406.23        73.09 o                         
  -1   5   2       1373.37       1396.92        53.92 o                         
   0   5   2       2151.12       2237.93        70.76 o                         
   1   5   2       1445.96       1476.43        56.57 o                         
   2   5   2        831.91        927.45        43.35 o                         
   3   5   2         78.93         93.44        11.43 o                         
   4   5   2       1258.04       1247.57        42.07 o                         
   5   5   2       1151.88       1207.69        41.88 o                         
   6   5   2        982.91        985.31        38.15 o                         
   7   5   2         67.06         64.88        14.00 o                         
   8   5   2        223.20        226.33        19.94 o                         
   9   5   2        183.80        164.74        17.36 o                         
  10   5   2        449.26        400.08        26.80 o                         
  11   5   2        134.95        132.56        16.12 o                         
  12   5   2         29.45         58.70        16.45 o                         
  13   5   2         45.52         34.13        13.95 o                         
  14   5   2         38.27         29.49        12.55 o                         
  15   5   2          0.06          8.40         9.46 o                         
  16   5   2          3.33          2.07        13.66 o                         
  17   5   2         17.66          7.32        16.95 o                         
 -15   6   2          3.64         -1.28        26.82 o                         
 -14   6   2          4.61         -5.35        49.09 o                         
 -13   6   2          8.24          5.06        20.79 o                         
 -12   6   2         17.32         11.93        10.52 o                         
 -11   6   2        107.61        111.85        22.51 o                         
 -10   6   2         91.67         75.56        17.24 o                         
  -9   6   2         68.08         70.07        16.39 o                         
  -8   6   2         11.73         27.64        13.52 o                         
  -7   6   2          0.61         21.41        20.50 o                         
  -6   6   2          0.17          2.33         4.54 o                         
  -5   6   2         17.21         25.58         8.73 o                         
  -4   6   2        170.37        177.73        16.98 o                         
  -3   6   2          0.88          3.72         7.49 o                         
  -2   6   2         64.64         54.30        11.08 o                         
  -1   6   2         58.25         49.59        11.08 o                         
   0   6   2          0.03          4.86         5.87 o                         
   1   6   2        124.55        134.63        18.62 o                         
   2   6   2        141.85        138.69        18.35 o                         
   3   6   2         50.41         51.28        10.31 o                         
   4   6   2        279.86        295.30        22.10 o                         
   5   6   2        167.80        175.10        18.41 o                         
   6   6   2          6.91         20.01         7.79 o                         
   7   6   2          1.25          9.80        10.64 o                         
   8   6   2         17.34         34.20        28.85 o                         
   9   6   2         68.81         42.79         9.81 o                         
  10   6   2         72.27         71.95        13.03 o                         
  11   6   2         64.44         53.30        13.73 o                         
  12   6   2          5.20         10.62        10.78 o                         
  13   6   2          0.67         -0.83         9.28 o                         
  14   6   2          0.49         15.67        11.49 o                         
  15   6   2          5.86          4.74        20.54 o                         
 -13   7   2          9.50         15.83        26.32 o                         
 -12   7   2         51.53         39.54        16.15 o                         
 -11   7   2         11.92         14.89        19.32 o                         
 -10   7   2          1.46          3.29         9.12 o                         
  -9   7   2         25.00         42.21        22.65 o                         
  -8   7   2          7.11         13.66        12.69 o                         
  -7   7   2         33.76         29.02        12.10 o                         
  -6   7   2         93.47         77.78        22.60 o                         
  -5   7   2         92.39         97.52        15.30 o                         
  -4   7   2         27.54         46.99        11.28 o                         
  -3   7   2         51.65         71.97        13.10 o                         
  -2   7   2          0.35          1.47         6.25 o                         
  -1   7   2         21.51         11.06         8.31 o                         
   0   7   2        114.63        120.84        27.79 o                         
   1   7   2         22.61         18.62        10.28 o                         
   2   7   2         15.37          5.58         8.60 o                         
   3   7   2          0.08          6.90         7.16 o                         
   4   7   2         23.88         32.71         9.50 o                         
   5   7   2          8.67         16.84         9.08 o                         
   6   7   2         51.21         38.81        10.52 o                         
   7   7   2         47.35         59.32        25.39 o                         
   8   7   2          1.20         10.70        25.89 o                         
   9   7   2         28.25         12.53         7.31 o                         
  10   7   2          0.10          7.97        12.58 o                         
  11   7   2         10.07         -7.45        17.67 o                         
  12   7   2         32.61         32.85        12.99 o                         
  13   7   2         13.85         13.06        15.35 o                         
 -10   8   2          0.19         13.02        11.12 o                         
  -9   8   2          4.92         11.25        18.13 o                         
  -8   8   2         71.03         87.78        22.31 o                         
  -7   8   2         62.97        103.99        24.00 o                         
  -6   8   2          0.97         14.65        37.28 o                         
  -5   8   2         26.72         15.71        12.27 o                         
  -4   8   2          7.61          2.66         9.38 o                         
  -3   8   2         30.92         20.79         9.17 o                         
  -2   8   2         43.83         37.60        11.60 o                         
  -1   8   2         24.58         22.19         9.91 o                         
   0   8   2          4.42          1.28         7.53 o                         
   1   8   2         70.55         68.22        15.33 o                         
   2   8   2          4.69         14.59         8.08 o                         
   3   8   2          1.52          6.42         7.31 o                         
   4   8   2          0.23         13.54         9.39 o                         
   5   8   2          0.04         10.59         7.52 o                         
   6   8   2          3.92         -2.82         7.40 o                         
   7   8   2         32.82         58.68        26.48 o                         
   8   8   2         57.74         64.25        17.00 o                         
   9   8   2          1.06          0.06         7.60 o                         
  10   8   2          0.99          6.79         9.00 o                         
  -6   9   2          0.77         -0.37        11.54 o                         
  -5   9   2          5.29          8.64         9.42 o                         
  -4   9   2         34.50         39.69        14.40 o                         
  -3   9   2         82.91         77.95        26.61 o                         
  -2   9   2         53.44         66.34        15.12 o                         
  -1   9   2          9.61          5.95         8.57 o                         
   0   9   2          5.03          4.40        11.64 o                         
   1   9   2         19.30         11.58         7.86 o                         
   2   9   2         50.25         41.11        11.13 o                         
   3   9   2         81.37         66.25        14.00 o                         
   4   9   2         31.40         34.88        12.53 o                         
   5   9   2          0.12         -1.27         8.09 o                         
   6   9   2          0.07         11.56        10.24 o                         
 -19   1   3          2.54         11.01        10.41 o                         
 -18   1   3          0.06         11.31         7.55 o                         
 -17   1   3         16.94         47.63        12.07 o                         
 -16   1   3         11.59         27.45         9.55 o                         
 -15   1   3         28.98         43.21        11.90 o                         
 -14   1   3        159.54        201.29        19.99 o                         
 -13   1   3          1.43         -0.62         4.07 o                         
 -12   1   3        363.99        348.44        17.65 o                         
 -11   1   3        305.33        296.78        12.59 o                         
 -10   1   3        434.52        414.04        15.23 o                         
  -9   1   3        452.38        471.55        15.65 o                         
  -8   1   3       2281.17       2301.67        42.32 o                         
  -7   1   3         10.87         12.91         2.51 o                         
  -6   1   3        159.71        159.68         9.98 o                         
  -5   1   3          8.65          8.90         2.75 o                         
  -4   1   3       1799.36       1773.03        29.62 o                         
  -3   1   3        518.70        521.97        12.03 o                         
  -2   1   3      11528.00      12253.82       106.23 o                         
  -1   1   3       4576.31       4664.01        45.04 o                         
   0   1   3       1446.03       1583.78        20.21 o                         
   1   1   3       6889.26       6522.31        87.29 o                         
   2   1   3      14696.08      14592.30       214.21 o                         
   3   1   3        579.31        654.91        12.85 o                         
   4   1   3         19.91         13.85         3.07 o                         
   5   1   3       1487.27       1583.56        23.18 o                         
   6   1   3        126.47        119.06         6.26 o                         
   7   1   3        267.53        301.60        11.92 o                         
   8   1   3        158.51        160.66        10.39 o                         
   9   1   3        130.99        149.44        11.53 o                         
  10   1   3        103.94        105.58         8.64 o                         
  11   1   3        120.74        119.42         8.32 o                         
  12   1   3        304.19        281.96        13.44 o                         
  13   1   3         16.45         14.98         3.91 o                         
  14   1   3          2.65          6.15         4.45 o                         
  15   1   3          5.03         13.58         6.51 o                         
  16   1   3         30.92         52.21        11.10 o                         
  17   1   3         70.47         97.08        18.89 o                         
  18   1   3         21.79         28.72        12.54 o                         
  19   1   3          0.33          8.50         8.83 o                         
 -19   2   3         51.80         38.10        13.85 o                         
 -18   2   3         12.08         15.14         6.95 o                         
 -17   2   3          6.43         22.05         8.68 o                         
 -16   2   3         94.48         69.88        13.31 o                         
 -15   2   3        103.27        113.47        16.24 o                         
 -14   2   3        118.31        121.34        14.93 o                         
 -13   2   3          5.38         22.90         8.72 o                         
 -12   2   3         14.86         12.01         8.42 o                         
 -11   2   3          5.77          6.11         4.58 o                         
 -10   2   3         51.57         39.49         5.24 o                         
  -9   2   3       1158.02       1151.21        39.02 o                         
  -8   2   3          9.39          9.54         4.50 o                         
  -7   2   3        290.61        296.12        11.83 o                         
  -6   2   3         20.06         35.29         4.46 o                         
  -5   2   3        372.08        325.62         8.63 o                         
  -4   2   3         16.25          9.80         3.85 o                         
  -3   2   3         38.47         46.38         4.09 o                         
  -2   2   3       1646.89       1780.25        46.09 o                         
  -1   2   3       5738.01       5608.33       101.01 o                         
   0   2   3      12793.16      12334.91       193.13 o                         
   1   2   3       3320.41       3214.03        44.44 o                         
   2   2   3       2538.80       2645.05        41.57 o                         
   3   2   3         62.86         48.51         5.71 o                         
   4   2   3        872.35        764.84        20.40 o                         
   5   2   3       6764.00       6595.17        74.30 o                         
   6   2   3       2444.99       2345.55        39.82 o                         
   7   2   3       1381.18       1387.17        30.38 o                         
   8   2   3        458.22        422.11        15.41 o                         
   9   2   3        507.16        503.51        17.52 o                         
  10   2   3        795.03        825.73        23.66 o                         
  11   2   3        597.12        613.68        20.97 o                         
  12   2   3       1041.03       1054.89        36.10 o                         
  13   2   3       1089.45       1205.13        39.95 o                         
  14   2   3        142.85        176.69        15.60 o                         
  15   2   3         13.27         12.05         6.19 o                         
  16   2   3          0.36          5.26         5.64 o                         
  17   2   3         89.70         83.91        17.88 o                         
  18   2   3         47.40         70.17        32.39 o                         
  19   2   3         14.56         13.87        13.24 o                         
 -18   3   3          0.18          3.22         6.13 o                         
 -17   3   3         56.75         57.19        13.97 o                         
 -16   3   3        223.15        260.09        40.19 o                         
 -15   3   3        180.01        189.00        17.57 o                         
 -14   3   3        142.55        156.39        15.29 o                         
 -13   3   3        319.93        333.12        24.96 o                         
 -12   3   3        729.79        786.15        31.93 o                         
 -11   3   3       1530.87       1581.05        58.94 o                         
 -10   3   3       3000.40       3074.10        62.83 o                         
  -9   3   3       2470.50       2414.27       112.79 o                         
  -8   3   3        864.91        910.38        28.82 o                         
  -7   3   3        967.23       1022.68        29.33 o                         
  -6   3   3       3674.67       3685.54        65.86 o                         
  -5   3   3       5458.91       5290.76        65.29 o                         
  -4   3   3       5605.53       5446.24        74.17 o                         
  -3   3   3       1051.26       1013.08        24.71 o                         
  -2   3   3        330.69        307.17        14.84 o                         
  -1   3   3       2313.29       2343.48        48.01 o                         
   0   3   3       8081.34       8157.76       118.09 o                         
   1   3   3       6502.92       6152.93        95.82 o                         
   2   3   3       4588.22       4343.34        93.33 o                         
   3   3   3       1650.19       1712.87        40.99 o                         
   4   3   3        208.77        179.19        16.08 o                         
   5   3   3         45.64         51.59         7.97 o                         
   6   3   3        500.74        465.71        22.00 o                         
   7   3   3         58.12         50.02         3.80 o                         
   8   3   3        164.38        172.63        12.82 o                         
   9   3   3          6.70         16.68         6.03 o                         
  10   3   3        515.58        514.58        23.48 o                         
  11   3   3        773.29        787.88        27.04 o                         
  12   3   3        189.93        213.33        14.46 o                         
  13   3   3          4.47          5.33         6.05 o                         
  14   3   3         15.23          9.78         7.82 o                         
  15   3   3         30.78         31.97        13.89 o                         
  16   3   3        183.43        164.89        16.30 o                         
  17   3   3        269.77        286.54        25.95 o                         
  18   3   3         32.74         32.47        13.60 o                         
 -18   4   3         13.54         19.47        10.71 o                         
 -17   4   3         39.86         31.08        13.02 o                         
 -16   4   3         61.51         57.77        11.92 o                         
 -15   4   3        262.23        262.15        24.85 o                         
 -14   4   3        161.62        174.14        25.76 o                         
 -13   4   3        128.91        129.24        16.18 o                         
 -12   4   3         15.06         19.57         6.33 o                         
 -11   4   3         14.96         29.29         6.92 o                         
 -10   4   3          3.12          8.74         4.85 o                         
  -9   4   3        235.03        241.60        16.19 o                         
  -8   4   3        421.54        415.02        20.66 o                         
  -7   4   3         11.26         13.16         3.98 o                         
  -6   4   3       1053.50       1060.85        28.14 o                         
  -5   4   3       1341.21       1302.32        31.97 o                         
  -4   4   3        149.27        137.31        10.70 o                         
  -3   4   3        228.76        225.59        12.54 o                         
  -2   4   3        660.75        594.96        23.88 o                         
  -1   4   3       2877.65       2923.99        60.37 o                         
   0   4   3       5721.73       5649.72        94.90 o                         
   1   4   3       9395.73       9081.81       160.47 o                         
   2   4   3       3273.80       3168.11        75.00 o                         
   3   4   3        970.38       1072.45        34.79 o                         
   4   4   3       1313.80       1350.79        40.28 o                         
   5   4   3       4017.27       3940.23        99.14 o                         
   6   4   3       5088.00       5090.60       140.39 o                         
   7   4   3       6471.08       6677.09       118.80 o                         
   8   4   3       1126.61       1176.74        41.88 o                         
   9   4   3        486.29        508.98        24.04 o                         
  10   4   3        433.21        466.32        29.15 o                         
  11   4   3       1613.51       1661.21        54.49 o                         
  12   4   3       1392.13       1486.81        45.98 o                         
  13   4   3       1059.50       1136.45        42.37 o                         
  14   4   3        255.85        242.87        20.29 o                         
  15   4   3         36.32         37.19         8.42 o                         
  16   4   3         20.68         23.27         8.37 o                         
  17   4   3         72.44         58.33        12.92 o                         
  18   4   3         85.81         66.01        14.10 o                         
 -16   5   3        138.19        114.56        18.13 o                         
 -15   5   3        166.77        142.36        22.56 o                         
 -14   5   3        217.18        204.77        22.39 o                         
 -13   5   3        248.06        252.83        37.79 o                         
 -12   5   3        285.50        313.07        32.99 o                         
 -11   5   3       1343.59       1429.63        57.38 o                         
 -10   5   3       1735.84       1881.95        78.18 o                         
  -9   5   3       1379.73       1477.92        49.59 o                         
  -8   5   3       1660.05       1770.60        69.92 o                         
  -7   5   3        514.44        538.61        27.33 o                         
  -6   5   3       2390.30       2447.97        50.88 o                         
  -5   5   3       4520.37       4757.80        78.12 o                         
  -4   5   3       3515.62       3755.35        73.59 o                         
  -3   5   3       3409.60       3656.30        79.92 o                         
  -2   5   3       2044.91       2130.92        53.66 o                         
  -1   5   3       1260.57       1329.76        53.00 o                         
   0   5   3       1285.35       1307.58        52.72 o                         
   1   5   3       2961.40       2941.10        85.91 o                         
   2   5   3       3487.86       3585.56        95.65 o                         
   3   5   3       1127.05       1065.97        38.34 o                         
   4   5   3        278.19        276.29        22.95 o                         
   5   5   3        200.60        215.57        17.64 o                         
   6   5   3         47.77         45.56        12.85 o                         
   7   5   3        855.24        758.64        44.25 o                         
   8   5   3         29.19         18.89         8.65 o                         
   9   5   3          2.98         12.98         7.31 o                         
  10   5   3        130.70        158.54        14.97 o                         
  11   5   3        268.17        332.02        25.42 o                         
  12   5   3        129.82        153.28        23.25 o                         
  13   5   3         10.70         41.23        18.18 o                         
  14   5   3         12.76         23.52         8.98 o                         
  15   5   3         72.30         78.87        14.52 o                         
  16   5   3        122.48        131.43        23.35 o                         
 -15   6   3        103.28         72.62        20.29 o                         
 -14   6   3         90.78        103.90        21.54 o                         
 -13   6   3         57.95         65.89        27.54 o                         
 -12   6   3         45.85         73.17        18.19 o                         
 -11   6   3          3.26        -10.96        10.96 o                         
 -10   6   3         18.39         16.10        13.54 o                         
  -9   6   3        215.07        250.24        29.92 o                         
  -8   6   3          3.39          2.98        19.36 o                         
  -7   6   3        297.46        283.75        30.11 o                         
  -6   6   3        210.65        216.05        25.94 o                         
  -5   6   3        122.66        116.64        11.34 o                         
  -4   6   3        182.99        173.34        13.53 o                         
  -3   6   3        191.20        181.32        17.55 o                         
  -2   6   3        660.97        670.37        40.64 o                         
  -1   6   3       1202.81       1224.74        55.59 o                         
   0   6   3       1093.42       1132.73        53.61 o                         
   1   6   3       1787.30       1867.89        73.30 o                         
   2   6   3       2172.19       2320.83        80.42 o                         
   3   6   3        528.95        647.99        32.48 o                         
   4   6   3       1620.67       1697.85        54.82 o                         
   5   6   3       2208.30       2455.91        68.37 o                         
   6   6   3       2256.06       2402.19        98.18 o                         
   7   6   3       1395.59       1534.56        88.86 o                         
   8   6   3        899.83       1012.78        52.87 o                         
   9   6   3        614.96        635.04        36.17 o                         
  10   6   3        535.01        554.84        34.49 o                         
  11   6   3        458.42        499.20        29.20 o                         
  12   6   3        470.85        521.48        44.84 o                         
  13   6   3        332.45        349.50        37.69 o                         
  14   6   3        188.51        231.49        31.85 o                         
  15   6   3          8.70         -0.53         8.98 o                         
 -13   7   3        109.56        127.31        25.67 o                         
 -12   7   3         97.63         89.80        21.45 o                         
 -11   7   3        254.81        281.38        37.07 o                         
 -10   7   3        431.87        451.55        52.21 o                         
  -9   7   3        558.44        638.69        60.64 o                         
  -8   7   3        459.64        528.49        45.00 o                         
  -7   7   3        328.20        404.10        39.18 o                         
  -6   7   3        783.31        933.11        71.36 o                         
  -5   7   3       1181.14       1252.46        77.43 o                         
  -4   7   3        890.76        995.43        58.45 o                         
  -3   7   3        989.76       1183.54        53.12 o                         
  -2   7   3        867.96        994.97        54.34 o                         
  -1   7   3        718.28        783.55        48.23 o                         
   0   7   3        311.61        355.92        32.29 o                         
   1   7   3        558.90        524.81        39.25 o                         
   2   7   3        562.53        522.97        31.63 o                         
   3   7   3        302.14        322.30        24.70 o                         
   4   7   3         77.87         66.97        14.19 o                         
   5   7   3         18.19         13.20         7.41 o                         
   6   7   3         52.10         37.25         9.86 o                         
   7   7   3         31.42         42.34        14.64 o                         
   8   7   3          3.76         -3.36         8.32 o                         
   9   7   3         10.85          5.23         6.36 o                         
  10   7   3         10.28         13.85         8.43 o                         
  11   7   3         23.51         20.85        16.11 o                         
  12   7   3         46.27         70.07        18.60 o                         
  13   7   3         22.06         28.88        19.99 o                         
 -10   8   3          0.48          6.17        25.94 o                         
  -9   8   3          1.23         10.53        14.51 o                         
  -8   8   3          0.00         16.83        11.63 o                         
  -7   8   3          3.71         10.03        31.63 o                         
  -6   8   3         16.61         15.17        14.00 o                         
  -5   8   3        119.20        112.96        23.00 o                         
  -4   8   3         45.23         57.38        17.56 o                         
  -3   8   3         84.58         74.61        13.93 o                         
  -2   8   3        105.85         99.30        16.07 o                         
  -1   8   3        119.32         97.59        18.85 o                         
   0   8   3        264.76        264.80        48.75 o                         
   1   8   3        304.02        305.05        32.88 o                         
   2   8   3        394.98        386.65        29.42 o                         
   3   8   3        275.28        256.32        24.26 o                         
   4   8   3        285.16        299.87        26.76 o                         
   5   8   3        383.89        381.64        30.21 o                         
   6   8   3        313.70        316.39        35.43 o                         
   7   8   3        341.00        382.81        52.76 o                         
   8   8   3        179.80        192.28        28.83 o                         
   9   8   3        198.16        157.86        21.15 o                         
  10   8   3        183.08        174.84        28.90 o                         
  -6   9   3        106.06         89.55        22.44 o                         
  -5   9   3        127.04        135.39        26.74 o                         
  -4   9   3         87.84         49.01        27.75 o                         
  -3   9   3        101.73         98.46        21.21 o                         
  -2   9   3        148.27        146.49        25.91 o                         
  -1   9   3        123.13        108.03        18.54 o                         
   0   9   3         79.36         51.18        16.48 o                         
   1   9   3         76.38         45.83        12.11 o                         
   2   9   3         13.91         10.73         7.70 o                         
   3   9   3         48.88         28.93         9.84 o                         
   4   9   3         43.92         30.68        17.00 o                         
   5   9   3          7.33         15.05        12.53 o                         
   6   9   3         17.48         -5.76         9.99 o                         
 -19   0   4          6.40        -10.21        15.94 o                         
 -18   0   4         13.28          9.11         7.99 o                         
 -17   0   4         74.05         52.13        15.66 o                         
 -16   0   4         79.30         26.58        11.20 o                         
 -15   0   4          6.47          4.37         8.56 o                         
 -14   0   4        358.19        317.63        29.75 o                         
 -13   0   4        451.90        432.42        33.47 o                         
 -12   0   4       1507.14       1527.07        63.11 o                         
 -11   0   4        894.06        868.00        32.22 o                         
 -10   0   4       1337.29       1408.31        40.73 o                         
  -9   0   4        966.49       1037.38        40.58 o                         
  -8   0   4        938.86        903.11        29.21 o                         
  -7   0   4       4357.31       4229.25        71.87 o                         
  -6   0   4      21948.09      22320.97       235.14 o                         
  -5   0   4      27575.73      28572.48       294.61 o                         
  -4   0   4      15601.98      15997.06       198.84 o                         
  -3   0   4      21699.87      22833.27       243.55 o                         
  -2   0   4      86181.41      81759.05       952.48 o                         
  -1   0   4      13694.14      13343.27       141.25 o                         
   0   0   4      65435.48      58648.23       993.49 o                         
   1   0   4      25656.32      26335.99       387.71 o                         
   2   0   4      23405.84      25053.79       487.55 o                         
   3   0   4      13524.68      13922.07       156.21 o                         
   4   0   4      12059.58      12041.20       169.26 o                         
   5   0   4       3782.06       3513.46        99.19 o                         
   6   0   4      15365.75      15685.11       254.18 o                         
   7   0   4      10081.33      10590.61       187.67 o                         
   8   0   4       3778.09       3903.46        93.87 o                         
   9   0   4       2182.14       2245.07        94.85 o                         
  10   0   4       8782.72       8488.35       169.32 o                         
  11   0   4       2793.04       2762.46        83.08 o                         
  12   0   4        724.28        716.36        32.49 o                         
  13   0   4         91.36        103.69        13.28 o                         
  14   0   4         34.82         40.00         8.05 o                         
  15   0   4         31.05         33.89         9.33 o                         
  16   0   4          2.81         -1.74         5.99 o                         
  17   0   4         11.15         10.90        11.60 o                         
  18   0   4          0.11          5.40        11.64 o                         
  19   0   4          5.03         17.71        13.83 o                         
 -19   1   4         65.13         48.40        17.40 o                         
 -18   1   4        308.06        348.71        29.44 o                         
 -17   1   4        998.44       1037.57        49.56 o                         
 -16   1   4       1281.02       1327.75        54.82 o                         
 -15   1   4       1171.95       1244.10        51.72 o                         
 -14   1   4        647.32        657.34        36.12 o                         
 -13   1   4       1103.51       1100.78        37.32 o                         
 -12   1   4       2711.78       2669.21        53.44 o                         
 -11   1   4       4739.57       4756.70        74.60 o                         
 -10   1   4       4878.18       4887.15        81.77 o                         
  -9   1   4       4383.86       4513.73        78.66 o                         
  -8   1   4        967.64        908.92        31.92 o                         
  -7   1   4        701.61        581.73        13.29 o                         
  -6   1   4       3707.32       3410.50        46.78 o                         
  -5   1   4       9284.09       9360.65        88.62 o                         
  -4   1   4      10144.70      10701.34        90.94 o                         
  -3   1   4       4759.73       4997.79        47.24 o                         
  -2   1   4       1688.95       1783.76        23.64 o                         
  -1   1   4       2008.27       2203.11        28.94 o                         
   0   1   4        387.39        431.15        10.73 o                         
   1   1   4        641.48        627.93        12.66 o                         
   2   1   4       1601.91       1578.98        31.86 o                         
   3   1   4        463.66        506.51        15.86 o                         
   4   1   4       3580.86       3419.18        46.45 o                         
   5   1   4      10125.15      10334.92       111.13 o                         
   6   1   4       2718.05       2700.60        42.67 o                         
   7   1   4       1612.31       1569.18        30.05 o                         
   8   1   4       2418.68       2398.21        40.11 o                         
   9   1   4       3915.31       3895.27        55.98 o                         
  10   1   4       7398.00       7276.12        84.59 o                         
  11   1   4       2345.87       2363.79        40.89 o                         
  12   1   4       1152.84       1236.02        31.04 o                         
  13   1   4       1292.75       1290.74        35.79 o                         
  14   1   4       1265.27       1313.19        37.16 o                         
  15   1   4       1435.52       1425.97        39.77 o                         
  16   1   4        855.89        862.13        35.40 o                         
  17   1   4        577.58        598.79        35.32 o                         
  18   1   4        178.02        171.35        24.25 o                         
  19   1   4         81.06         51.97        15.20 o                         
 -19   2   4          2.75          2.71         5.53 o                         
 -18   2   4         19.39         27.64        10.23 o                         
 -17   2   4         40.49         26.64        12.18 o                         
 -16   2   4          0.01          7.93         6.99 o                         
 -15   2   4         50.34         72.66        12.10 o                         
 -14   2   4         25.87         28.86         6.86 o                         
 -13   2   4        760.37        769.55        37.67 o                         
 -12   2   4       1592.02       1498.11        50.84 o                         
 -11   2   4        854.05        814.29        33.24 o                         
 -10   2   4        317.08        291.21        13.49 o                         
  -9   2   4        508.31        501.04        29.90 o                         
  -8   2   4       1669.71       1596.73        38.85 o                         
  -7   2   4       6510.15       6486.80        92.02 o                         
  -6   2   4       9184.53       9049.13       114.67 o                         
  -5   2   4      15096.23      15338.36       162.27 o                         
  -4   2   4       8189.33       8413.07       103.15 o                         
  -3   2   4       9677.86       9606.17       112.60 o                         
  -2   2   4      18165.62      17955.78       225.89 o                         
  -1   2   4      35905.65      35507.93       417.73 o                         
   0   2   4      30080.62      28711.55       294.11 o                         
   1   2   4      12366.14      12047.50       133.87 o                         
   2   2   4      11083.27      10808.33       109.09 o                         
   3   2   4      12215.52      11879.01       234.25 o                         
   4   2   4       5072.70       4620.56        91.08 o                         
   5   2   4       7876.42       7378.60        93.52 o                         
   6   2   4       7838.52       7357.03       103.53 o                         
   7   2   4       6895.25       6701.60        94.03 o                         
   8   2   4       2633.38       2684.15        47.46 o                         
   9   2   4       1979.14       2048.64        38.57 o                         
  10   2   4       1212.30       1182.69        29.42 o                         
  11   2   4       1801.15       1823.47        38.59 o                         
  12   2   4       1771.80       1745.74        42.85 o                         
  13   2   4        111.25         92.90         9.91 o                         
  14   2   4          2.78         11.26         6.15 o                         
  15   2   4          1.55          9.63         6.42 o                         
  16   2   4          1.08         -1.25         6.08 o                         
  17   2   4         14.86          2.28         7.89 o                         
  18   2   4         12.84         15.58         9.23 o                         
  19   2   4         16.96         10.84         7.35 o                         
 -18   3   4        128.37        120.07        20.78 o                         
 -17   3   4        314.41        310.87        30.01 o                         
 -16   3   4        450.16        468.04        36.72 o                         
 -15   3   4        527.12        500.18        33.75 o                         
 -14   3   4        141.37        118.94        13.80 o                         
 -13   3   4        711.75        685.67        40.57 o                         
 -12   3   4       1314.50       1294.39        67.02 o                         
 -11   3   4        894.84        873.94        42.43 o                         
 -10   3   4        803.87        779.53        29.75 o                         
  -9   3   4       1153.96       1180.95        35.51 o                         
  -8   3   4       2466.30       2418.45        51.19 o                         
  -7   3   4       1692.77       1709.51        40.13 o                         
  -6   3   4       1183.13       1171.92        24.20 o                         
  -5   3   4       2417.68       2513.03        39.70 o                         
  -4   3   4       1599.80       1543.37        32.93 o                         
  -3   3   4       2686.20       2744.36        47.19 o                         
  -2   3   4          1.05          8.18         4.21 o                         
  -1   3   4         70.92         74.97         8.54 o                         
   0   3   4         11.10         27.73         6.14 o                         
   1   3   4        369.02        416.33        13.81 o                         
   2   3   4        334.38        299.17        28.08 o                         
   3   3   4       2422.44       2417.59        83.32 o                         
   4   3   4        601.57        550.93        23.37 o                         
   5   3   4        356.70        358.17        19.30 o                         
   6   3   4       1016.19       1080.32        35.59 o                         
   7   3   4       1225.39       1246.24        33.21 o                         
   8   3   4        765.55        791.18        27.64 o                         
   9   3   4       1329.61       1284.90        37.44 o                         
  10   3   4       1267.97       1253.36        34.40 o                         
  11   3   4       1228.37       1299.98        36.09 o                         
  12   3   4        779.25        838.91        29.53 o                         
  13   3   4       1153.76       1196.07        36.75 o                         
  14   3   4        489.14        493.24        27.58 o                         
  15   3   4        418.82        415.68        25.66 o                         
  16   3   4        325.47        331.60        23.60 o                         
  17   3   4        201.39        185.64        20.55 o                         
  18   3   4        100.28         95.34        19.55 o                         
 -17   4   4          0.88         -8.42        10.71 o                         
 -16   4   4          0.81          0.08         8.31 o                         
 -15   4   4          8.08         12.64         7.97 o                         
 -14   4   4         82.58         70.99        12.44 o                         
 -13   4   4         60.79         49.92         9.74 o                         
 -12   4   4         67.94         71.96        10.49 o                         
 -11   4   4        298.07        261.55        23.99 o                         
 -10   4   4        478.71        414.53        24.85 o                         
  -9   4   4       1255.08       1207.94        37.41 o                         
  -8   4   4        996.68        944.04        31.68 o                         
  -7   4   4        160.93        161.30        10.17 o                         
  -6   4   4       1331.91       1374.22        33.35 o                         
  -5   4   4       3633.59       3753.43        62.86 o                         
  -4   4   4       1789.54       1848.73        40.12 o                         
  -3   4   4       2587.40       2723.02        50.91 o                         
  -2   4   4       2923.39       3156.54        64.48 o                         
  -1   4   4       3151.26       3173.88        65.25 o                         
   0   4   4       4799.72       4800.32        86.57 o                         
   1   4   4       4768.18       4784.32       103.91 o                         
   2   4   4       3204.82       3030.99        81.09 o                         
   3   4   4       2310.21       2351.13        94.61 o                         
   4   4   4       3046.44       3116.96        73.39 o                         
   5   4   4       1972.42       2051.32        66.49 o                         
   6   4   4       1769.45       1816.69        52.09 o                         
   7   4   4       1742.34       1718.60        51.06 o                         
   8   4   4        158.76        170.17        17.06 o                         
   9   4   4        771.03        761.48        34.62 o                         
  10   4   4        661.31        644.35        32.77 o                         
  11   4   4        200.84        177.57        17.71 o                         
  12   4   4         79.58         66.26        10.41 o                         
  13   4   4         48.40         34.06         8.35 o                         
  14   4   4         66.93         61.45        10.99 o                         
  15   4   4         36.52         32.98         9.38 o                         
  16   4   4          3.09          1.87         5.98 o                         
  17   4   4          0.13          0.12         6.86 o                         
 -16   5   4         40.99         23.91         9.23 o                         
 -15   5   4         40.60         27.23         9.28 o                         
 -14   5   4         95.44         74.65        13.90 o                         
 -13   5   4         64.84         73.41        39.35 o                         
 -12   5   4        106.31        100.14        26.19 o                         
 -11   5   4          3.91         -5.53         7.80 o                         
 -10   5   4        202.27        205.80        18.98 o                         
  -9   5   4        147.69        140.79        15.75 o                         
  -8   5   4        347.27        341.77        23.46 o                         
  -7   5   4        134.56        154.49        15.16 o                         
  -6   5   4        554.21        575.53        23.13 o                         
  -5   5   4        199.47        213.66        19.48 o                         
  -4   5   4        181.51        191.79        13.67 o                         
  -3   5   4         47.13         46.04         7.41 o                         
  -2   5   4          1.42          7.32         4.96 o                         
  -1   5   4         18.44         26.54         7.66 o                         
   0   5   4         10.57         19.34         9.77 o                         
   1   5   4        546.80        585.33        35.21 o                         
   2   5   4        114.79         78.75        13.77 o                         
   3   5   4         11.91          5.54         6.61 o                         
   4   5   4         57.33         56.27        10.32 o                         
   5   5   4        312.38        339.33        30.41 o                         
   6   5   4         63.87         64.91        13.62 o                         
   7   5   4          4.88         11.97         9.23 o                         
   8   5   4         65.06         74.14        19.54 o                         
   9   5   4         45.68         49.21        10.36 o                         
  10   5   4        277.91        254.66        22.02 o                         
  11   5   4        131.19        160.80        17.93 o                         
  12   5   4        150.50        152.07        17.81 o                         
  13   5   4        123.76        136.69        22.61 o                         
  14   5   4        141.28        107.27        16.90 o                         
  15   5   4         17.97         11.52         7.82 o                         
  16   5   4         37.77         25.32         9.41 o                         
 -15   6   4         14.79         25.17        28.04 o                         
 -14   6   4         18.26         15.32        10.95 o                         
 -13   6   4          1.41         -0.69         7.71 o                         
 -12   6   4          0.11          5.04         9.87 o                         
 -11   6   4          4.65        -10.37        11.54 o                         
 -10   6   4        157.16        117.47        39.14 o                         
  -9   6   4        148.32        115.16        35.72 o                         
  -8   6   4         28.17         15.35        12.17 o                         
  -7   6   4        122.16        123.55        21.10 o                         
  -6   6   4          6.55         17.51         8.04 o                         
  -5   6   4          3.83          4.51         4.07 o                         
  -4   6   4         79.74        104.55        11.32 o                         
  -3   6   4        430.75        457.83        22.53 o                         
  -2   6   4        392.02        421.01        32.05 o                         
  -1   6   4         54.52         36.80         9.12 o                         
   0   6   4         10.03          9.95         6.42 o                         
   1   6   4         66.76         85.93        16.01 o                         
   2   6   4        435.22        439.56        33.71 o                         
   3   6   4        730.25        725.16        34.94 o                         
   4   6   4         55.65         63.62        11.13 o                         
   5   6   4         12.08         18.19         8.64 o                         
   6   6   4         15.64         24.50        11.10 o                         
   7   6   4        174.36        186.54        19.65 o                         
   8   6   4        155.06        155.52        18.20 o                         
   9   6   4         63.07         59.98        12.73 o                         
  10   6   4          2.36          9.27         8.18 o                         
  11   6   4          6.17         11.82         7.46 o                         
  12   6   4          1.11         13.37        11.31 o                         
  13   6   4         18.12         27.03        13.31 o                         
  14   6   4         35.26         19.23         8.26 o                         
  15   6   4         20.68         11.21         7.63 o                         
 -13   7   4          5.89         11.01        10.43 o                         
 -12   7   4          5.84          9.91        11.34 o                         
 -11   7   4         20.49         38.15        13.96 o                         
 -10   7   4         37.78         54.22        15.98 o                         
  -9   7   4          5.71         25.00        17.71 o                         
  -8   7   4         55.52         71.99        18.83 o                         
  -7   7   4         29.38         32.86        14.35 o                         
  -6   7   4         19.05         64.48        20.96 o                         
  -5   7   4         58.47         95.19        19.19 o                         
  -4   7   4          2.47          5.03         6.63 o                         
  -3   7   4          0.48         20.94         9.40 o                         
  -2   7   4         49.16         57.71        11.82 o                         
  -1   7   4         27.13         45.03        18.81 o                         
   0   7   4         45.13         36.58        12.31 o                         
   1   7   4         14.99         18.87        10.80 o                         
   2   7   4         21.73         24.86         8.73 o                         
   3   7   4          0.11         -3.87         6.72 o                         
   4   7   4         92.72         85.75        14.39 o                         
   5   7   4         15.10         15.14         8.84 o                         
   6   7   4          0.08         -2.22        10.12 o                         
   7   7   4         37.04        150.20       115.89 o                         
   8   7   4          0.11         -7.14         7.14 o                         
   9   7   4          9.27         12.56         8.78 o                         
  10   7   4         13.82         14.62         7.46 o                         
  11   7   4         12.50         27.57        10.83 o                         
  12   7   4         12.63         14.20        11.07 o                         
  13   7   4          8.39         -1.43         7.35 o                         
 -10   8   4          1.86          5.99        10.17 o                         
  -9   8   4          7.98          4.14        22.56 o                         
  -8   8   4          0.03          0.07        21.85 o                         
  -7   8   4         30.70         34.36        22.94 o                         
  -6   8   4         67.80         93.03        21.97 o                         
  -5   8   4          0.26         15.25        17.54 o                         
  -4   8   4          4.60          9.33        14.76 o                         
  -3   8   4          2.44          4.11        17.50 o                         
  -2   8   4          8.69         15.73         7.84 o                         
  -1   8   4         47.64         39.35        13.40 o                         
   0   8   4         43.74         57.15        15.30 o                         
   1   8   4          7.32          5.05        10.33 o                         
   2   8   4          2.39          5.58         6.75 o                         
   3   8   4          0.63          6.74         7.23 o                         
   4   8   4         11.33         12.33         6.37 o                         
   5   8   4         20.18         37.15        11.69 o                         
   6   8   4         22.91         30.17        12.36 o                         
   7   8   4          4.54          4.94         8.44 o                         
   8   8   4          3.63          4.26         7.11 o                         
   9   8   4          1.97          8.63        10.61 o                         
  10   8   4          0.21         15.30        11.56 o                         
  -5   9   4         19.43         45.12        17.76 o                         
  -4   9   4         34.08         38.94        16.07 o                         
  -3   9   4          1.61          2.99         8.94 o                         
  -2   9   4          6.52         10.79        10.12 o                         
  -1   9   4          2.77          9.31         8.78 o                         
   0   9   4          0.29          0.80         7.27 o                         
   1   9   4          4.75          4.05         4.96 o                         
   2   9   4          1.43         -5.63         6.79 o                         
   3   9   4         13.52         15.58         8.83 o                         
   4   9   4         26.00         24.73        10.27 o                         
   5   9   4         10.80         -0.35         7.52 o                         
 -19   1   5          8.49         14.76         6.27 o                         
 -18   1   5         39.37         48.58        12.10 o                         
 -17   1   5         12.15          1.70         6.68 o                         
 -16   1   5        114.00        103.14        16.44 o                         
 -15   1   5         35.97         43.88        10.90 o                         
 -14   1   5          4.54         25.19        14.42 o                         
 -13   1   5        248.31        246.73        18.91 o                         
 -12   1   5        312.31        303.72        17.15 o                         
 -11   1   5          6.52          6.21         6.63 o                         
 -10   1   5         59.68         52.99         7.57 o                         
  -9   1   5        226.05        241.77        14.82 o                         
  -8   1   5          0.13          1.02         2.47 o                         
  -7   1   5          0.15          5.64         2.52 o                         
  -6   1   5         20.95         17.24         2.12 o                         
  -5   1   5         58.78         63.96         3.63 o                         
  -4   1   5          9.93         24.96         2.98 o                         
  -3   1   5        219.26        233.33         8.69 o                         
  -2   1   5       3772.98       3842.45        42.81 o                         
  -1   1   5         26.83         45.07         2.98 o                         
   0   1   5        216.30        236.81        12.97 o                         
   1   1   5        837.07        914.54        24.66 o                         
   2   1   5       2053.07       1947.10        28.71 o                         
   3   1   5       9287.40       9487.99        91.35 o                         
   4   1   5       3007.66       3092.45        37.02 o                         
   5   1   5         53.30         80.88         6.72 o                         
   6   1   5        158.00        158.68         9.79 o                         
   7   1   5         97.10         90.08         7.81 o                         
   8   1   5       1205.99       1221.23        28.05 o                         
   9   1   5        656.37        650.83        19.63 o                         
  10   1   5        918.71        870.74        29.64 o                         
  11   1   5         87.69         86.26         9.12 o                         
  12   1   5          0.51         11.72         5.20 o                         
  13   1   5         74.89         69.58         8.10 o                         
  14   1   5        103.97        110.86        11.20 o                         
  15   1   5         92.14        106.85        10.91 o                         
  16   1   5         43.71         38.50         8.63 o                         
  17   1   5          2.00         11.50         7.01 o                         
  18   1   5          7.64          0.56         7.68 o                         
  19   1   5          3.55          3.76         6.20 o                         
 -19   2   5         52.14         47.62        10.54 o                         
 -18   2   5         33.08         50.28        12.71 o                         
 -17   2   5         16.19         13.14         7.51 o                         
 -16   2   5          4.49          9.96         7.34 o                         
 -15   2   5         52.78         71.60        12.79 o                         
 -14   2   5        285.43        332.10        24.12 o                         
 -13   2   5        311.22        366.74        23.18 o                         
 -12   2   5        329.00        386.77        22.17 o                         
 -11   2   5         10.78         19.35         7.05 o                         
 -10   2   5         52.98         45.82         7.04 o                         
  -9   2   5       2413.51       2356.22        87.05 o                         
  -8   2   5       2499.95       2541.42        52.33 o                         
  -7   2   5       3256.16       3298.28        57.16 o                         
  -6   2   5       1612.12       1485.66        40.20 o                         
  -5   2   5       1955.81       1830.80        37.61 o                         
  -4   2   5       2812.97       2850.44        47.62 o                         
  -3   2   5       1400.57       1501.59        27.16 o                         
  -2   2   5       3121.12       3058.94        48.57 o                         
  -1   2   5       4037.27       3758.06        55.96 o                         
   0   2   5        929.13        909.11        22.60 o                         
   1   2   5         98.32        102.68         7.13 o                         
   2   2   5        297.76        340.05        10.87 o                         
   3   2   5        618.00        597.04        18.21 o                         
   4   2   5        539.00        448.61        22.63 o                         
   5   2   5       2193.55       2078.85        64.43 o                         
   6   2   5        553.71        583.32        20.97 o                         
   7   2   5          2.88          2.45         3.89 o                         
   8   2   5          8.80         10.97         4.55 o                         
   9   2   5          2.13          1.21         3.98 o                         
  10   2   5         62.27         75.00         8.78 o                         
  11   2   5        107.46        126.05        12.81 o                         
  12   2   5         34.42         50.92         7.58 o                         
  13   2   5        186.19        190.83        14.43 o                         
  14   2   5        429.40        443.85        22.24 o                         
  15   2   5         78.20         62.95        10.39 o                         
  16   2   5         23.11         20.15         7.05 o                         
  17   2   5         11.07          4.95         6.46 o                         
  18   2   5         18.22          5.00         8.44 o                         
  19   2   5         20.71          7.16         7.31 o                         
 -18   3   5        125.30        134.35        20.08 o                         
 -17   3   5        129.26        142.10        17.59 o                         
 -16   3   5         73.92         90.23        16.85 o                         
 -15   3   5         51.84         56.97        13.05 o                         
 -14   3   5         60.61         61.95        10.60 o                         
 -13   3   5        114.83        125.66        13.45 o                         
 -12   3   5        404.56        374.75        22.41 o                         
 -11   3   5        473.53        454.76        28.24 o                         
 -10   3   5          0.39          2.18         4.08 o                         
  -9   3   5        712.94        679.38        29.57 o                         
  -8   3   5        281.31        251.95        15.88 o                         
  -7   3   5         12.06         12.42         5.08 o                         
  -6   3   5        394.41        402.57        14.11 o                         
  -5   3   5         45.23         55.65         5.34 o                         
  -4   3   5       1597.77       1667.12        35.83 o                         
  -3   3   5       1937.39       1827.23        46.21 o                         
  -2   3   5       1021.93        933.42        25.63 o                         
  -1   3   5        734.56        726.35        32.06 o                         
   0   3   5        331.22        303.26        19.02 o                         
   1   3   5       1101.34        972.72        24.01 o                         
   2   3   5       3125.48       2971.77        54.15 o                         
   3   3   5       9209.33       8887.88       132.60 o                         
   4   3   5       4479.48       4194.74        77.99 o                         
   5   3   5       3614.65       3392.88        61.11 o                         
   6   3   5       1635.26       1543.62        39.17 o                         
   7   3   5       1045.24       1060.66        41.99 o                         
   8   3   5       2338.16       2243.96        51.42 o                         
   9   3   5       2001.35       2038.00        44.46 o                         
  10   3   5       1393.81       1481.48        35.25 o                         
  11   3   5        829.88        825.78        29.10 o                         
  12   3   5        177.22        169.13        13.60 o                         
  13   3   5         57.90         70.86         9.64 o                         
  14   3   5        214.94        215.84        18.55 o                         
  15   3   5        404.02        410.39        26.04 o                         
  16   3   5        175.83        168.47        17.02 o                         
  17   3   5         33.64         15.12         7.49 o                         
  18   3   5         10.26          6.01         5.84 o                         
 -17   4   5          6.28         28.36        13.08 o                         
 -16   4   5         31.83         32.27        11.43 o                         
 -15   4   5        132.61        141.29        19.21 o                         
 -14   4   5        311.03        317.64        22.62 o                         
 -13   4   5        739.26        726.05        33.83 o                         
 -12   4   5        609.56        627.69        30.01 o                         
 -11   4   5        359.04        421.01        25.08 o                         
 -10   4   5        286.38        330.99        20.35 o                         
  -9   4   5       1269.78       1328.00        40.05 o                         
  -8   4   5       3415.66       3343.49        66.41 o                         
  -7   4   5       7257.64       7142.76       124.33 o                         
  -6   4   5       2556.34       2508.28        49.35 o                         
  -5   4   5       1028.20       1092.91        30.59 o                         
  -4   4   5        796.55        844.20        26.46 o                         
  -3   4   5       4371.46       4332.46        70.61 o                         
  -2   4   5       4558.34       4349.88        81.76 o                         
  -1   4   5       6189.72       6127.53       104.00 o                         
   0   4   5       2673.54       2620.78        59.66 o                         
   1   4   5        177.83        168.46         9.75 o                         
   2   4   5         44.43         47.62         8.06 o                         
   3   4   5        796.11        764.72        29.79 o                         
   4   4   5       2427.39       2384.52        89.79 o                         
   5   4   5       2939.24       3025.09        69.49 o                         
   6   4   5         61.51         68.54        11.46 o                         
   7   4   5        111.92        113.67        13.46 o                         
   8   4   5        155.90        166.68        13.61 o                         
   9   4   5          9.30         29.56         8.84 o                         
  10   4   5         97.31         83.53        12.87 o                         
  11   4   5          2.79          0.73         5.39 o                         
  12   4   5         78.17         71.49        10.34 o                         
  13   4   5        393.40        441.20        26.12 o                         
  14   4   5        254.09        232.58        23.12 o                         
  15   4   5        146.37        155.82        19.11 o                         
  16   4   5         18.75         16.15         8.39 o                         
  17   4   5          8.35         17.67         8.33 o                         
 -16   5   5         25.81         33.00        10.69 o                         
 -15   5   5         24.39         26.35        10.51 o                         
 -14   5   5         48.50         59.20        13.04 o                         
 -13   5   5        148.85        154.00        24.97 o                         
 -12   5   5        240.57        241.99        29.45 o                         
 -11   5   5         83.64         94.45        18.70 o                         
 -10   5   5         61.11         68.25        11.48 o                         
  -9   5   5        180.08        171.49        17.74 o                         
  -8   5   5         39.41         31.19        11.16 o                         
  -7   5   5        104.00        119.40        13.93 o                         
  -6   5   5         26.77         22.42         8.81 o                         
  -5   5   5         43.79         38.25         6.78 o                         
  -4   5   5        418.58        425.26        20.49 o                         
  -3   5   5       1790.70       1854.11        46.56 o                         
  -2   5   5       1955.61       1977.80        53.65 o                         
  -1   5   5        934.48        892.53        34.60 o                         
   0   5   5        421.93        381.58        25.53 o                         
   1   5   5       1138.43       1131.82        49.58 o                         
   2   5   5       1936.85       1948.57        54.25 o                         
   3   5   5       4595.56       4555.81       115.39 o                         
   4   5   5       4347.31       4396.69        91.17 o                         
   5   5   5        947.40        958.14        47.86 o                         
   6   5   5       1205.93       1313.66        47.55 o                         
   7   5   5       1106.86       1144.41        44.94 o                         
   8   5   5       1583.53       1700.20        56.95 o                         
   9   5   5       2136.22       2315.86        59.45 o                         
  10   5   5       1446.29       1585.75        68.32 o                         
  11   5   5        473.97        512.45        32.48 o                         
  12   5   5        189.77        178.40        19.66 o                         
  13   5   5        139.02        132.23        17.32 o                         
  14   5   5        281.68        286.77        26.85 o                         
  15   5   5        247.78        186.76        22.77 o                         
  16   5   5        126.54        107.30        18.04 o                         
 -14   6   5        143.44         93.58        31.67 o                         
 -13   6   5        311.02        320.94        37.15 o                         
 -12   6   5        508.71        535.17        47.23 o                         
 -11   6   5        218.42        303.26        34.74 o                         
 -10   6   5        407.36        400.30        39.42 o                         
  -9   6   5        707.00        771.84        52.90 o                         
  -8   6   5       1271.40       1413.04        70.23 o                         
  -7   6   5       1303.88       1318.51        59.66 o                         
  -6   6   5       1391.67       1494.70        79.19 o                         
  -5   6   5        916.23        954.08        34.08 o                         
  -4   6   5       1016.98       1084.15        36.50 o                         
  -3   6   5       1096.60       1169.19        41.30 o                         
  -2   6   5       1524.09       1685.48        60.85 o                         
  -1   6   5       1772.09       1733.13        68.46 o                         
   0   6   5       1843.40       1806.30        86.79 o                         
   1   6   5        215.68        220.18        24.14 o                         
   2   6   5        574.08        607.78        31.58 o                         
   3   6   5        568.44        578.22        31.29 o                         
   4   6   5        283.87        267.44        21.66 o                         
   5   6   5        328.75        279.09        27.66 o                         
   6   6   5         80.69         68.75        13.85 o                         
   7   6   5          8.61         -6.05         6.05 o                         
   8   6   5          2.10         10.92         5.49 o                         
   9   6   5         49.44         62.96        13.32 o                         
  10   6   5         16.87         18.53         7.53 o                         
  11   6   5          0.19          1.56         7.14 o                         
  12   6   5          0.64          0.86         9.49 o                         
  13   6   5        138.35        146.55        25.04 o                         
  14   6   5        123.47        123.72        19.61 o                         
 -12   7   5         67.03         72.52        15.52 o                         
 -11   7   5         47.99         51.01        17.54 o                         
 -10   7   5         16.18         15.34        37.62 o                         
  -9   7   5          3.96          6.97        17.46 o                         
  -8   7   5         11.52          7.71        10.59 o                         
  -7   7   5          1.65         -2.67        11.30 o                         
  -6   7   5          1.73         27.53        14.79 o                         
  -5   7   5         11.12         20.18        11.85 o                         
  -4   7   5        226.83        241.27        29.66 o                         
  -3   7   5        355.93        345.08        40.35 o                         
  -2   7   5        490.20        453.11        36.84 o                         
  -1   7   5        449.56        459.79        37.27 o                         
   0   7   5        272.61        306.73        30.97 o                         
   1   7   5        328.85        334.87        31.84 o                         
   2   7   5        767.56        736.53        37.98 o                         
   3   7   5       1137.60       1138.01        47.95 o                         
   4   7   5        471.57        467.64        30.75 o                         
   5   7   5        409.57        403.82        36.22 o                         
   6   7   5        684.61        768.76        53.64 o                         
   7   7   5        441.03        441.87        32.14 o                         
   8   7   5        433.03        439.19        32.61 o                         
   9   7   5        454.45        446.87        36.04 o                         
  10   7   5        381.31        394.22        32.10 o                         
  11   7   5        252.56        229.33        24.94 o                         
  12   7   5        114.68        121.09        23.86 o                         
  -9   8   5        185.99        178.88        31.09 o                         
  -8   8   5        180.64        174.96        29.24 o                         
  -7   8   5        263.76        235.51        33.04 o                         
  -6   8   5        197.48        225.19        32.57 o                         
  -5   8   5        250.28        354.32        39.01 o                         
  -4   8   5        339.21        414.10        55.79 o                         
  -3   8   5        198.44        220.31        31.28 o                         
  -2   8   5        264.63        273.90        40.21 o                         
  -1   8   5        284.88        336.66        29.25 o                         
   0   8   5        298.56        289.23        31.78 o                         
   1   8   5        187.25        165.75        20.04 o                         
   2   8   5         86.86         79.44        13.82 o                         
   3   8   5         90.69         68.92        13.18 o                         
   4   8   5         87.12         62.26        17.37 o                         
   5   8   5         77.58         56.61        15.73 o                         
   6   8   5          5.07         11.32         9.48 o                         
   7   8   5          0.48          0.42        11.03 o                         
   8   8   5          7.62         11.73        10.60 o                         
   9   8   5          0.94          9.49         7.56 o                         
  -4   9   5          5.75         13.22        21.34 o                         
  -3   9   5          4.70          8.27        11.56 o                         
  -2   9   5         51.61         69.01        18.78 o                         
  -1   9   5         71.65         57.73        30.07 o                         
   0   9   5        138.44        120.04        15.86 o                         
   1   9   5         83.17         55.20        12.02 o                         
   2   9   5         21.41         15.33        12.51 o                         
   3   9   5        111.35         89.17        16.26 o                         
   4   9   5         91.20         59.23        13.70 o                         
 -19   0   6        335.94        300.52        50.86 o                         
 -18   0   6        138.36        122.08        21.66 o                         
 -17   0   6         69.30         73.78        17.11 o                         
 -16   0   6        655.23        676.56        48.85 o                         
 -15   0   6        454.64        476.47        48.41 o                         
 -14   0   6       2218.45       2343.09       104.04 o                         
 -13   0   6       1790.02       1866.66        76.42 o                         
 -12   0   6       1912.98       2066.96        78.30 o                         
 -11   0   6       2652.50       2569.16       115.22 o                         
 -10   0   6       4042.20       3738.24       104.36 o                         
  -9   0   6       2066.70       1919.17        68.49 o                         
  -8   0   6       5603.25       5604.15       124.94 o                         
  -7   0   6       7748.84       7820.01       119.79 o                         
  -6   0   6       4851.80       4902.54        73.69 o                         
  -5   0   6          7.17         12.51         4.67 o                         
  -4   0   6       3958.20       4000.06        52.51 o                         
  -3   0   6        356.82        443.29        13.68 o                         
  -2   0   6       1274.57       1192.96        39.62 o                         
  -1   0   6       1468.62       1343.73        24.46 o                         
   0   0   6         69.89         62.76         4.59 o                         
   1   0   6        303.41        269.60        16.08 o                         
   2   0   6        490.99        475.99        12.36 o                         
   3   0   6        797.05        954.11        27.99 o                         
   4   0   6          5.52          7.29         3.14 o                         
   5   0   6        793.89        718.27        26.00 o                         
   6   0   6       6889.13       6976.22       135.10 o                         
   7   0   6       7198.96       7353.54       144.76 o                         
   8   0   6       3031.10       3094.92        93.71 o                         
   9   0   6       1497.29       1526.88        56.86 o                         
  10   0   6       2236.09       2218.32        73.10 o                         
  11   0   6       2252.24       2241.69        76.00 o                         
  12   0   6       3532.67       3504.79       101.55 o                         
  13   0   6       1790.97       2013.56        75.53 o                         
  14   0   6       1232.12       1254.76        62.10 o                         
  15   0   6        637.88        646.88        34.97 o                         
  16   0   6        286.02        273.76        29.10 o                         
  17   0   6        178.10        158.49        23.14 o                         
  18   0   6        570.34        531.46        42.02 o                         
  19   0   6        285.23        194.33        37.03 o                         
 -19   1   6         44.07         29.95         9.46 o                         
 -18   1   6         96.97         95.47        14.10 o                         
 -17   1   6         20.94         24.32         8.54 o                         
 -16   1   6         71.63         86.33        13.53 o                         
 -15   1   6        102.49        132.24        15.33 o                         
 -14   1   6         32.19         48.07        10.21 o                         
 -13   1   6         56.21         64.03         8.64 o                         
 -12   1   6        342.08        358.21        18.46 o                         
 -11   1   6        877.54        906.70        27.46 o                         
 -10   1   6       2847.33       2999.66        48.44 o                         
  -9   1   6       5486.84       5779.00       123.49 o                         
  -8   1   6       4179.44       4419.05        64.77 o                         
  -7   1   6       4112.73       4232.34        75.93 o                         
  -6   1   6       4402.06       4518.21        67.15 o                         
  -5   1   6       4560.13       4610.70        55.81 o                         
  -4   1   6      17512.39      17970.96       187.84 o                         
  -3   1   6      11438.84      11673.68       125.46 o                         
  -2   1   6       6593.65       6550.20        86.65 o                         
  -1   1   6      12592.84      12979.30       186.57 o                         
   0   1   6      17700.14      18299.41       209.41 o                         
   1   1   6      30509.19      30267.58       324.23 o                         
   2   1   6      23504.18      22641.85       265.85 o                         
   3   1   6      25094.04      24546.23       331.52 o                         
   4   1   6      12541.52      12434.23       202.22 o                         
   5   1   6       7409.12       7548.36        87.36 o                         
   6   1   6       6341.56       6532.85        82.88 o                         
   7   1   6       5435.63       5405.61        74.77 o                         
   8   1   6       6548.05       6713.21        89.58 o                         
   9   1   6       1764.86       1783.99        38.67 o                         
  10   1   6        119.82        134.67        14.16 o                         
  11   1   6        497.64        505.52        21.76 o                         
  12   1   6        168.92        187.39        15.96 o                         
  13   1   6        678.25        682.68        26.79 o                         
  14   1   6        373.42        368.47        18.34 o                         
  15   1   6        212.88        211.75        15.78 o                         
  16   1   6          1.68         16.45         5.56 o                         
  17   1   6         22.71         19.12         7.90 o                         
  18   1   6         19.83         21.84         8.54 o                         
  19   1   6          0.39         -6.19         6.19 o                         
 -18   2   6        165.83        168.14        23.19 o                         
 -17   2   6         87.52         90.15        14.41 o                         
 -16   2   6        152.39        175.37        18.27 o                         
 -15   2   6        856.89        861.55        45.30 o                         
 -14   2   6       1291.70       1353.85        83.67 o                         
 -13   2   6       1218.02       1117.32        54.93 o                         
 -12   2   6       1165.00       1168.59        56.91 o                         
 -11   2   6       1635.14       1517.84        72.43 o                         
 -10   2   6       1362.89       1349.49        40.19 o                         
  -9   2   6       3361.05       3479.14        77.23 o                         
  -8   2   6       3633.37       3548.68        66.51 o                         
  -7   2   6       2791.01       2611.99        50.07 o                         
  -6   2   6        503.51        490.94        19.32 o                         
  -5   2   6        254.57        273.55        13.59 o                         
  -4   2   6        793.26        775.50        19.80 o                         
  -3   2   6       2367.86       2289.57        36.64 o                         
  -2   2   6       3283.57       3372.50        44.28 o                         
  -1   2   6        400.19        478.60        13.84 o                         
   0   2   6        557.39        624.79        18.63 o                         
   1   2   6        217.44        246.52         9.77 o                         
   2   2   6        155.53        167.26         8.17 o                         
   3   2   6        157.47        194.51         9.02 o                         
   4   2   6        877.50        808.38        19.74 o                         
   5   2   6       2211.03       2025.39        50.48 o                         
   6   2   6       3343.52       3239.89        59.31 o                         
   7   2   6       3529.80       3408.87        55.85 o                         
   8   2   6       1942.53       1937.47        41.04 o                         
   9   2   6       1444.56       1448.74        36.18 o                         
  10   2   6        538.24        553.41        22.51 o                         
  11   2   6       2262.39       2279.16        49.79 o                         
  12   2   6       1721.89       1756.76        40.48 o                         
  13   2   6       1175.62       1258.33        37.93 o                         
  14   2   6        703.27        712.36        28.90 o                         
  15   2   6        331.97        327.63        19.93 o                         
  16   2   6        176.39        181.74        14.98 o                         
  17   2   6        296.67        273.48        21.59 o                         
  18   2   6        291.07        246.08        24.23 o                         
 -18   3   6          0.45         18.29         9.05 o                         
 -17   3   6          7.81          7.54         8.40 o                         
 -16   3   6         19.83         26.82         9.69 o                         
 -15   3   6         41.43         33.29         7.66 o                         
 -14   3   6         13.06          8.98         6.87 o                         
 -13   3   6         58.73         42.76         8.51 o                         
 -12   3   6        103.13        105.87        18.47 o                         
 -11   3   6        475.04        467.80        24.89 o                         
 -10   3   6        500.40        535.91        25.46 o                         
  -9   3   6        974.28        955.18        33.05 o                         
  -8   3   6       2909.47       2839.89        58.43 o                         
  -7   3   6       2454.52       2252.06        69.63 o                         
  -6   3   6       2003.29       1931.40        36.24 o                         
  -5   3   6       2886.48       2783.26        45.36 o                         
  -4   3   6       5336.94       5323.12        92.82 o                         
  -3   3   6       6100.78       6052.05        99.99 o                         
  -2   3   6       3281.27       3221.91        64.12 o                         
  -1   3   6       8469.49       8588.53       110.54 o                         
   0   3   6       4325.52       4331.12        66.53 o                         
   1   3   6       5242.10       5444.75        70.29 o                         
   2   3   6       6924.76       6847.09        86.22 o                         
   3   3   6       7013.94       6638.92        78.34 o                         
   4   3   6       6344.04       6181.37       104.06 o                         
   5   3   6       4388.51       4296.46        82.42 o                         
   6   3   6       1864.88       1801.62        39.67 o                         
   7   3   6       1742.73       1616.16        47.55 o                         
   8   3   6       2192.21       2110.79        50.62 o                         
   9   3   6       1517.62       1445.34        37.93 o                         
  10   3   6        395.22        386.45        19.69 o                         
  11   3   6        167.29        157.81        11.45 o                         
  12   3   6        201.57        181.92        12.84 o                         
  13   3   6        120.18        112.60        12.02 o                         
  14   3   6         92.96         91.65        11.11 o                         
  15   3   6         22.77         28.18         8.24 o                         
  16   3   6         20.55         19.04         8.79 o                         
  17   3   6          0.51          6.67         5.99 o                         
  18   3   6          6.50         -3.19         5.67 o                         
 -17   4   6         60.05         46.75        20.37 o                         
 -16   4   6        134.72        108.65        21.36 o                         
 -15   4   6        165.33        132.26        18.45 o                         
 -14   4   6        211.26        198.33        18.65 o                         
 -13   4   6        417.63        367.73        27.92 o                         
 -12   4   6        359.51        344.06        22.46 o                         
 -11   4   6        383.97        349.37        22.03 o                         
 -10   4   6        577.69        519.95        26.20 o                         
  -9   4   6        246.57        204.78        16.02 o                         
  -8   4   6        306.79        307.64        18.80 o                         
  -7   4   6        701.41        745.24        33.36 o                         
  -6   4   6         58.89         54.84         9.17 o                         
  -5   4   6        285.06        254.76        14.81 o                         
  -4   4   6        337.42        357.01        17.53 o                         
  -3   4   6         59.56         65.87         8.38 o                         
  -2   4   6        233.74        237.29        14.52 o                         
  -1   4   6        422.37        435.81        23.13 o                         
   0   4   6        242.76        238.87        13.11 o                         
   1   4   6         10.88         15.14         5.25 o                         
   2   4   6        236.45        196.33        15.81 o                         
   3   4   6        356.01        345.59        20.35 o                         
   4   4   6        352.38        371.23        22.59 o                         
   5   4   6          3.23          2.51         7.27 o                         
   6   4   6       1375.20       1338.14        45.04 o                         
   7   4   6        994.23        985.10        39.20 o                         
   8   4   6        383.67        410.32        25.41 o                         
   9   4   6        376.89        397.61        25.95 o                         
  10   4   6        291.26        291.27        22.80 o                         
  11   4   6        312.36        321.44        21.51 o                         
  12   4   6        244.34        258.61        19.91 o                         
  13   4   6         94.02        110.22        13.91 o                         
  14   4   6        176.09        163.76        19.64 o                         
  15   4   6        140.81        141.07        18.35 o                         
  16   4   6        175.87        149.48        19.76 o                         
  17   4   6         44.91         23.50        10.03 o                         
 -16   5   6          1.84         -6.64         6.64 o                         
 -15   5   6          1.09          3.82         6.55 o                         
 -14   5   6          0.98         -6.40         6.40 o                         
 -13   5   6         52.02         45.15        31.55 o                         
 -12   5   6         33.80         20.74        11.75 o                         
 -11   5   6         13.78          7.80         8.53 o                         
 -10   5   6        110.26        103.11        15.11 o                         
  -9   5   6        231.61        224.80        20.90 o                         
  -8   5   6        119.01        105.39        14.38 o                         
  -7   5   6        148.04        146.14        15.70 o                         
  -6   5   6       1002.93        955.61        39.53 o                         
  -5   5   6        712.50        662.02        26.47 o                         
  -4   5   6        895.14        907.07        36.69 o                         
  -3   5   6        358.17        351.55        18.99 o                         
  -2   5   6        361.87        389.66        19.98 o                         
  -1   5   6        800.20        804.14        35.07 o                         
   0   5   6       1351.60       1317.53        58.12 o                         
   1   5   6        364.14        355.49        22.72 o                         
   2   5   6        450.94        471.74        25.49 o                         
   3   5   6        510.01        526.84        27.66 o                         
   4   5   6        940.39        966.17        69.16 o                         
   5   5   6        419.99        384.75        25.41 o                         
   6   5   6        588.56        552.85        30.52 o                         
   7   5   6        252.76        250.20        21.17 o                         
   8   5   6        393.02        385.00        26.99 o                         
   9   5   6         57.18         47.66         9.32 o                         
  10   5   6        122.08        128.36        16.46 o                         
  11   5   6        137.65        117.85        15.82 o                         
  12   5   6         98.05         74.27        11.65 o                         
  13   5   6          1.43          3.30         8.27 o                         
  14   5   6          2.02          1.41         7.62 o                         
  15   5   6          6.95          8.93         6.14 o                         
 -14   6   6          0.13          1.00        18.30 o                         
 -13   6   6          3.31          2.84         8.22 o                         
 -12   6   6         34.80         29.39        14.18 o                         
 -11   6   6        116.86         90.00        22.82 o                         
 -10   6   6          6.22         45.88        24.00 o                         
  -9   6   6          1.08          1.46         8.29 o                         
  -8   6   6          5.41         16.46         8.59 o                         
  -7   6   6          6.30         17.61         7.72 o                         
  -6   6   6         24.15         44.35        10.54 o                         
  -5   6   6         17.49         26.43        11.68 o                         
  -4   6   6         36.90         43.27         8.20 o                         
  -3   6   6         14.26          8.56         5.01 o                         
  -2   6   6         13.95         13.87         6.07 o                         
  -1   6   6          0.17         12.79         7.59 o                         
   0   6   6         53.95         48.96        12.39 o                         
   1   6   6        125.69        114.27        17.81 o                         
   2   6   6         11.30          5.69         5.90 o                         
   3   6   6         38.36         31.01        13.07 o                         
   4   6   6         83.27         53.51        12.63 o                         
   5   6   6         45.51         34.62         9.41 o                         
   6   6   6          3.67         11.51         8.92 o                         
   7   6   6          6.21          8.12         8.05 o                         
   8   6   6         58.51         49.10        10.69 o                         
   9   6   6         70.17         58.88        12.34 o                         
  10   6   6         31.54         14.83         9.65 o                         
  11   6   6          6.58          1.17         9.82 o                         
  12   6   6          5.34          9.23         9.09 o                         
  13   6   6          1.01          9.16         7.66 o                         
  14   6   6         16.65         12.04         8.37 o                         
 -12   7   6         18.90         18.26        11.44 o                         
 -11   7   6          3.01         21.09        16.19 o                         
 -10   7   6         18.74         26.42        14.01 o                         
  -9   7   6          4.39          8.64        11.98 o                         
  -8   7   6         21.78         28.65        14.76 o                         
  -7   7   6        108.89        131.12        23.60 o                         
  -6   7   6          2.29         23.02        20.12 o                         
  -5   7   6          5.62         33.01        13.70 o                         
  -4   7   6          4.17          9.48        13.16 o                         
  -3   7   6          1.05          7.65         5.42 o                         
  -2   7   6         33.50         22.77         8.16 o                         
  -1   7   6         18.01         24.02        19.02 o                         
   0   7   6          0.21          2.93         6.28 o                         
   1   7   6          5.23          4.09         8.75 o                         
   2   7   6         45.27         35.56        12.45 o                         
   3   7   6          0.08         -2.40         6.49 o                         
   4   7   6         17.04         -0.12         7.46 o                         
   5   7   6         65.22         81.39        18.10 o                         
   6   7   6         16.14         25.52         8.24 o                         
   7   7   6          6.78         28.21         9.99 o                         
   8   7   6          1.28          0.10        11.18 o                         
   9   7   6          1.77          7.45         7.77 o                         
  10   7   6         20.99         17.56         8.07 o                         
  11   7   6         29.86         38.67        12.16 o                         
  12   7   6          3.96         16.53        16.28 o                         
  -9   8   6          9.17          3.36        13.33 o                         
  -8   8   6         30.62         48.66        18.80 o                         
  -7   8   6         15.47         31.96        14.14 o                         
  -6   8   6          0.34          3.96        21.55 o                         
  -5   8   6          1.06          8.41        11.29 o                         
  -4   8   6          0.16          3.60        10.39 o                         
  -3   8   6         19.64         24.27        11.73 o                         
  -2   8   6         16.01         19.11         7.63 o                         
  -1   8   6          0.06          2.60         8.03 o                         
   0   8   6          0.25         -1.55         8.39 o                         
   1   8   6         18.36         17.28         8.33 o                         
   2   8   6         16.33         13.62         8.36 o                         
   3   8   6          7.08          5.47         7.89 o                         
   4   8   6          2.36          3.18         7.51 o                         
   5   8   6          4.37         23.83        11.31 o                         
   6   8   6         26.74         30.28        11.05 o                         
   7   8   6         17.11         14.92         8.61 o                         
   8   8   6          9.38          6.70        12.56 o                         
   9   8   6          0.45          1.72         9.08 o                         
  -2   9   6         25.25         48.69        17.88 o                         
  -1   9   6          1.82          1.00        11.26 o                         
   0   9   6          1.42          1.40         6.95 o                         
   1   9   6         34.61         24.64         8.34 o                         
   2   9   6         46.56         27.82         9.66 o                         
 -18   1   7          1.11         18.18         8.76 o                         
 -17   1   7         44.80         60.31        12.63 o                         
 -16   1   7         73.00         89.82        14.15 o                         
 -15   1   7          0.56          8.42         6.07 o                         
 -14   1   7         34.42         49.60        10.15 o                         
 -13   1   7         34.75         41.96         8.23 o                         
 -12   1   7        194.64        224.83        14.69 o                         
 -11   1   7        372.05        381.14        18.11 o                         
 -10   1   7        258.03        288.43        16.02 o                         
  -9   1   7          2.21          5.53         4.62 o                         
  -8   1   7        218.98        239.02        12.13 o                         
  -7   1   7          4.49          7.20         3.18 o                         
  -6   1   7        381.27        371.13        11.81 o                         
  -5   1   7        471.96        445.13        11.68 o                         
  -4   1   7       2954.72       3243.97        41.37 o                         
  -3   1   7        105.74        131.49         7.42 o                         
  -2   1   7        830.22        752.98        20.79 o                         
  -1   1   7       1147.83       1230.53        18.98 o                         
   0   1   7        510.11        508.68        13.61 o                         
   1   1   7        608.18        543.52        17.46 o                         
   2   1   7       1301.06       1346.78        29.19 o                         
   3   1   7         40.59         39.73         3.53 o                         
   4   1   7         87.13        110.96         6.84 o                         
   5   1   7         76.41         78.78         5.10 o                         
   6   1   7          3.26          7.33         3.26 o                         
   7   1   7          1.19          6.02         3.79 o                         
   8   1   7        195.94        219.73        13.32 o                         
   9   1   7         39.09         41.91         6.80 o                         
  10   1   7        294.08        288.19        16.23 o                         
  11   1   7          7.07          8.00         5.46 o                         
  12   1   7         16.05          9.74         4.45 o                         
  13   1   7          7.59         15.83         6.51 o                         
  14   1   7         27.24         22.34         6.49 o                         
  15   1   7         81.74         88.54        11.90 o                         
  16   1   7         10.05         15.21         5.85 o                         
  17   1   7          0.07         -3.24         5.20 o                         
  18   1   7         13.42         17.31         6.46 o                         
 -18   2   7          0.76          3.70         5.53 o                         
 -17   2   7          2.23          5.15         7.07 o                         
 -16   2   7         65.29         67.40        13.76 o                         
 -15   2   7        113.92        144.24        16.78 o                         
 -14   2   7         93.92        114.83        14.42 o                         
 -13   2   7         54.76         46.21        12.24 o                         
 -12   2   7         14.44          2.37         5.98 o                         
 -11   2   7         20.46          6.61         5.89 o                         
 -10   2   7         56.87         62.47         9.45 o                         
  -9   2   7        876.26        847.63        38.67 o                         
  -8   2   7        393.44        404.48        28.84 o                         
  -7   2   7        301.21        320.73        17.10 o                         
  -6   2   7        857.22        912.96        28.08 o                         
  -5   2   7        715.64        737.15        19.01 o                         
  -4   2   7        600.73        573.77        16.27 o                         
  -3   2   7         20.28         36.51         4.14 o                         
  -2   2   7        448.93        483.36        16.09 o                         
  -1   2   7       1226.80       1162.35        22.31 o                         
   0   2   7       3654.05       3546.99        76.87 o                         
   1   2   7       1013.11        937.17        26.53 o                         
   2   2   7       1320.27       1265.47        34.56 o                         
   3   2   7        512.43        458.00        18.08 o                         
   4   2   7         89.89         75.94         7.64 o                         
   5   2   7        744.80        688.16        27.96 o                         
   6   2   7       2515.79       2375.97        50.75 o                         
   7   2   7       2208.77       2114.35        48.94 o                         
   8   2   7       1445.75       1402.87        39.97 o                         
   9   2   7        162.98        156.67        11.97 o                         
  10   2   7        253.90        251.71        15.84 o                         
  11   2   7        698.72        727.27        30.48 o                         
  12   2   7        623.75        682.61        27.27 o                         
  13   2   7        307.16        302.69        18.83 o                         
  14   2   7         17.13         34.57         7.09 o                         
  15   2   7         13.26          5.68         6.42 o                         
  16   2   7         19.54         12.69         7.56 o                         
  17   2   7         30.25         16.70         6.52 o                         
  18   2   7         21.39         16.80         8.05 o                         
 -17   3   7         82.65         96.02        15.24 o                         
 -16   3   7        173.41        192.14        20.27 o                         
 -15   3   7        236.55        221.02        33.39 o                         
 -14   3   7         99.53         98.55        13.79 o                         
 -13   3   7         44.62         43.31         9.28 o                         
 -12   3   7        277.23        297.60        20.92 o                         
 -11   3   7       1555.72       1676.71        65.98 o                         
 -10   3   7       1947.93       2056.59        66.70 o                         
  -9   3   7       1209.74       1259.71        39.11 o                         
  -8   3   7         80.95        113.28        16.62 o                         
  -7   3   7         52.38         56.02         6.66 o                         
  -6   3   7       2035.80       2043.41        50.75 o                         
  -5   3   7       4062.32       4114.90        68.84 o                         
  -4   3   7       4904.86       4821.71        88.93 o                         
  -3   3   7       3524.10       3555.96        71.59 o                         
  -2   3   7       1164.39       1158.33        27.42 o                         
  -1   3   7        445.00        394.78        15.75 o                         
   0   3   7       1842.97       1778.49        39.29 o                         
   1   3   7       4845.55       4709.50        62.95 o                         
   2   3   7       2604.20       2494.60        40.67 o                         
   3   3   7        445.55        427.31        14.51 o                         
   4   3   7        152.56        135.42         8.29 o                         
   5   3   7        256.52        246.69        13.91 o                         
   6   3   7         55.46         52.69         9.93 o                         
   7   3   7         26.96         17.36         9.19 o                         
   8   3   7         40.43         38.27         6.93 o                         
   9   3   7         18.64         16.32         4.88 o                         
  10   3   7         15.12         23.21         5.60 o                         
  11   3   7        315.24        293.96        18.21 o                         
  12   3   7         73.89         76.45         9.47 o                         
  13   3   7          1.18          5.92         4.33 o                         
  14   3   7          0.58          4.11         5.51 o                         
  15   3   7         86.08         65.14        12.90 o                         
  16   3   7         73.74         82.40        12.32 o                         
  17   3   7        158.37        132.66        15.90 o                         
 -16   4   7         72.58         37.81        14.29 o                         
 -15   4   7        230.26        213.92        23.65 o                         
 -14   4   7        187.41        180.80        18.07 o                         
 -13   4   7         26.81         30.09         7.99 o                         
 -12   4   7         28.48         25.71         6.75 o                         
 -11   4   7         29.57         31.37         9.52 o                         
 -10   4   7        246.30        283.51        19.87 o                         
  -9   4   7        550.64        516.08        25.40 o                         
  -8   4   7          0.69          4.10         5.70 o                         
  -7   4   7        129.03        133.56        15.31 o                         
  -6   4   7        530.53        494.62        21.25 o                         
  -5   4   7        523.56        496.88        21.58 o                         
  -4   4   7        211.36        194.83        13.82 o                         
  -3   4   7        138.62        153.32        12.20 o                         
  -2   4   7        281.78        273.09        16.07 o                         
  -1   4   7       1897.28       1811.52        41.49 o                         
   0   4   7       3709.21       3494.26        78.33 o                         
   1   4   7       3593.37       3434.37        73.23 o                         
   2   4   7       1014.24        922.40        31.45 o                         
   3   4   7        195.40        135.42        20.72 o                         
   4   4   7       1874.64       1804.59        51.40 o                         
   5   4   7       4297.15       4119.80        95.31 o                         
   6   4   7       1876.20       1857.92        55.07 o                         
   7   4   7       2032.71       1981.71        48.72 o                         
   8   4   7        892.43        888.49        38.18 o                         
   9   4   7        941.80        984.11        41.70 o                         
  10   4   7        604.73        613.72        29.52 o                         
  11   4   7        984.77       1021.67        39.72 o                         
  12   4   7        601.23        602.33        31.13 o                         
  13   4   7        367.29        389.81        25.63 o                         
  14   4   7        115.18        122.05        17.46 o                         
  15   4   7         39.55         34.22        10.33 o                         
  16   4   7         54.87         33.80        17.08 o                         
 -15   5   7         97.77         64.95        13.29 o                         
 -14   5   7         53.81         52.78        18.43 o                         
 -13   5   7        147.32        120.96        23.07 o                         
 -12   5   7        236.23        253.16        24.34 o                         
 -11   5   7        907.62        987.35        51.29 o                         
 -10   5   7       1274.26       1299.13        52.42 o                         
  -9   5   7        384.68        398.29        28.27 o                         
  -8   5   7        856.43        920.34        41.45 o                         
  -7   5   7       1096.60       1181.06        46.36 o                         
  -6   5   7       1121.48       1245.83        46.60 o                         
  -5   5   7       2080.54       2157.56        52.36 o                         
  -4   5   7       2793.42       2936.33        78.76 o                         
  -3   5   7       2620.95       2661.39        58.41 o                         
  -2   5   7       1319.75       1196.42        43.20 o                         
  -1   5   7        537.46        542.69        22.71 o                         
   0   5   7        730.35        708.08        39.58 o                         
   1   5   7       1965.51       1913.07        56.74 o                         
   2   5   7       2264.58       2181.87        59.35 o                         
   3   5   7        301.69        300.55        21.71 o                         
   4   5   7         87.64         89.25        11.91 o                         
   5   5   7         20.75         29.03         8.68 o                         
   6   5   7         10.94         11.56         6.78 o                         
   7   5   7        223.79        182.66        18.71 o                         
   8   5   7        100.37         92.56        11.72 o                         
   9   5   7          9.25         12.49         7.91 o                         
  10   5   7         77.01         76.68        16.28 o                         
  11   5   7        121.59        109.79        15.95 o                         
  12   5   7         52.80         60.23        11.35 o                         
  13   5   7          1.46          9.80         6.11 o                         
  14   5   7         13.70         11.53         9.81 o                         
  15   5   7         76.27         68.53        18.77 o                         
 -14   6   7        140.68        137.56        60.10 o                         
 -13   6   7          4.16          8.00        10.13 o                         
 -12   6   7          2.58         -1.95         8.18 o                         
 -11   6   7          1.40         12.90         9.83 o                         
 -10   6   7          7.24         24.73        13.44 o                         
  -9   6   7         69.93         96.80        20.69 o                         
  -8   6   7         33.50         38.00        10.65 o                         
  -7   6   7         37.22         48.37        11.25 o                         
  -6   6   7        151.74        166.34        18.60 o                         
  -5   6   7        167.27        172.33        18.58 o                         
  -4   6   7        166.82        155.26        14.64 o                         
  -3   6   7         86.61         72.70        10.12 o                         
  -2   6   7         32.95         40.91         8.25 o                         
  -1   6   7        981.67       1016.65        44.84 o                         
   0   6   7       1572.77       1500.20        52.83 o                         
   1   6   7        811.66        786.20        47.16 o                         
   2   6   7       1243.33       1226.05        46.57 o                         
   3   6   7        569.08        599.30        38.63 o                         
   4   6   7        864.75        893.93        42.23 o                         
   5   6   7       1009.54       1074.24        56.50 o                         
   6   6   7       1103.14       1088.19        47.76 o                         
   7   6   7       1116.63       1128.30        49.53 o                         
   8   6   7        688.51        704.81        39.69 o                         
   9   6   7        314.72        308.30        22.44 o                         
  10   6   7        174.60        140.08        17.82 o                         
  11   6   7        340.10        366.62        37.72 o                         
  12   6   7        475.56        454.86        42.62 o                         
  13   6   7        159.70        116.24        23.54 o                         
 -11   7   7        248.78        223.76        32.92 o                         
 -10   7   7        279.42        281.97        38.63 o                         
  -9   7   7        286.28        299.02        36.36 o                         
  -8   7   7        349.79        395.95        40.70 o                         
  -7   7   7        271.90        371.98        39.26 o                         
  -6   7   7        470.73        539.71        55.08 o                         
  -5   7   7        800.18        938.64        59.78 o                         
  -4   7   7        693.87        747.64        40.48 o                         
  -3   7   7        513.59        515.41        27.97 o                         
  -2   7   7        322.54        305.71        31.13 o                         
  -1   7   7        326.77        301.20        31.43 o                         
   0   7   7        321.07        327.17        32.56 o                         
   1   7   7        592.38        534.53        31.87 o                         
   2   7   7        249.85        219.32        27.37 o                         
   3   7   7         89.21         68.72        15.16 o                         
   4   7   7        101.67        101.07        16.13 o                         
   5   7   7         67.10         69.74        14.53 o                         
   6   7   7         40.66         30.16        10.50 o                         
   7   7   7         19.17         17.00         7.23 o                         
   8   7   7          1.52          0.52         6.59 o                         
   9   7   7          5.16          5.46        10.13 o                         
  10   7   7          9.31          3.04         7.29 o                         
  11   7   7         26.39         12.96        12.95 o                         
  -8   8   7          3.00         11.21        11.55 o                         
  -7   8   7          8.24         35.56        15.85 o                         
  -6   8   7          2.68         17.66        12.46 o                         
  -5   8   7         21.83         30.13        14.58 o                         
  -4   8   7         63.83         72.08        20.32 o                         
  -3   8   7         64.93         59.93        18.28 o                         
  -2   8   7         61.77         74.03        19.61 o                         
  -1   8   7         89.24         77.86        15.80 o                         
   0   8   7        167.57        136.82        23.87 o                         
   1   8   7        244.27        198.08        20.85 o                         
   2   8   7        210.99        177.60        20.07 o                         
   3   8   7        165.20        159.34        23.81 o                         
   4   8   7        224.73        169.64        21.01 o                         
   5   8   7        281.75        257.25        26.11 o                         
   6   8   7        145.98        122.13        18.31 o                         
   7   8   7        170.88        131.66        22.09 o                         
   8   8   7        145.00        119.17        18.77 o                         
 -18   0   8          0.12         -1.74         6.78 o                         
 -17   0   8         22.99         22.38        15.60 o                         
 -16   0   8         21.26         15.99        11.71 o                         
 -15   0   8         31.38         27.73        14.28 o                         
 -14   0   8        135.69        140.11        18.64 o                         
 -13   0   8        444.15        457.23        43.42 o                         
 -12   0   8        307.26        343.87        26.25 o                         
 -11   0   8        156.18        187.16        18.62 o                         
 -10   0   8        188.20        199.56        18.84 o                         
  -9   0   8       1296.72       1305.28        47.38 o                         
  -8   0   8       4293.74       4326.63        74.39 o                         
  -7   0   8       7297.91       7538.15       108.61 o                         
  -6   0   8       6581.16       6710.33        98.71 o                         
  -5   0   8       8404.39       8489.58        98.78 o                         
  -4   0   8      10129.11      10369.59       125.85 o                         
  -3   0   8       7311.12       7169.91        86.84 o                         
  -2   0   8      19959.13      20409.04       203.03 o                         
  -1   0   8      13127.97      13653.35       194.60 o                         
   0   0   8      16387.06      16358.01       236.98 o                         
   1   0   8       9660.46       9646.36       150.21 o                         
   2   0   8       3054.79       3227.24        70.04 o                         
   3   0   8       1305.48       1260.41        28.73 o                         
   4   0   8      17156.30      17284.01       237.86 o                         
   5   0   8      16878.40      16752.60       194.90 o                         
   6   0   8       9394.73       9488.88       171.92 o                         
   7   0   8       2248.61       2342.60        67.57 o                         
   8   0   8       1792.61       1854.94        61.59 o                         
   9   0   8       1299.00       1339.64        57.19 o                         
  10   0   8       3027.89       2939.79       167.64 o                         
  11   0   8       1888.55       1899.16       109.61 o                         
  12   0   8        531.72        539.89        37.44 o                         
  13   0   8         13.20         17.99         7.93 o                         
  14   0   8         16.15         15.34         8.93 o                         
  15   0   8         56.73         83.41        17.64 o                         
  16   0   8         67.26         65.80        15.66 o                         
  17   0   8         77.74         54.83        14.12 o                         
  18   0   8          2.06         -1.10        12.48 o                         
 -18   1   8        318.19        301.69        29.31 o                         
 -17   1   8        586.60        587.45        45.35 o                         
 -16   1   8        520.62        497.26        37.33 o                         
 -15   1   8        420.54        411.71        28.10 o                         
 -14   1   8        481.71        455.83        28.60 o                         
 -13   1   8        995.88       1010.79        53.56 o                         
 -12   1   8       1459.66       1484.36        68.81 o                         
 -11   1   8       2193.81       2281.73        65.48 o                         
 -10   1   8       1259.36       1359.01        39.89 o                         
  -9   1   8       1057.82       1069.77        29.02 o                         
  -8   1   8       1555.52       1460.78        33.26 o                         
  -7   1   8       2656.05       2520.28        38.30 o                         
  -6   1   8       6246.88       6415.34        70.61 o                         
  -5   1   8       4084.22       4325.97        53.03 o                         
  -4   1   8        369.00        354.16        12.87 o                         
  -3   1   8       1329.17       1330.09        23.92 o                         
  -2   1   8          1.48          8.82         2.69 o                         
  -1   1   8        616.03        685.22        17.31 o                         
   0   1   8         65.48         69.83         7.12 o                         
   1   1   8          1.64         -3.78         3.78 o                         
   2   1   8       1140.39       1185.66        28.84 o                         
   3   1   8       2750.04       2829.44        48.77 o                         
   4   1   8       2423.89       2307.00        37.32 o                         
   5   1   8       1404.46       1334.88        22.22 o                         
   6   1   8         49.99         68.54         8.08 o                         
   7   1   8        331.44        315.11        15.28 o                         
   8   1   8       3706.34       3674.49        61.67 o                         
   9   1   8       2318.28       2383.88        48.96 o                         
  10   1   8       2711.47       2751.61        60.47 o                         
  11   1   8       1242.95       1274.46        36.59 o                         
  12   1   8        833.73        892.55        31.09 o                         
  13   1   8        664.14        616.43        26.45 o                         
  14   1   8        672.95        666.03        33.72 o                         
  15   1   8        901.46        878.27        54.51 o                         
  16   1   8        706.51        693.35        47.10 o                         
  17   1   8        266.34        224.14        19.34 o                         
  18   1   8         61.97         35.58        13.00 o                         
 -17   2   8          2.75          5.38         6.30 o                         
 -16   2   8          8.23          4.56         8.62 o                         
 -15   2   8         29.34         25.98         8.22 o                         
 -14   2   8         97.12         90.87        15.08 o                         
 -13   2   8         72.20         77.30        11.61 o                         
 -12   2   8        233.32        214.64        18.44 o                         
 -11   2   8        452.99        417.78        27.03 o                         
 -10   2   8        373.33        355.20        23.57 o                         
  -9   2   8        492.53        477.47        20.68 o                         
  -8   2   8       1640.59       1679.67        39.06 o                         
  -7   2   8       5086.37       5274.88        76.43 o                         
  -6   2   8       4648.13       4696.98        61.68 o                         
  -5   2   8       4118.89       4200.13        52.30 o                         
  -4   2   8       2331.07       2419.26        38.45 o                         
  -3   2   8      10826.09      11207.96       126.07 o                         
  -2   2   8      13563.20      13709.96       146.44 o                         
  -1   2   8       8616.29       8523.45       126.90 o                         
   0   2   8       5616.92       5281.81       156.82 o                         
   1   2   8       5208.14       5128.16       100.58 o                         
   2   2   8       4819.94       4825.80        75.90 o                         
   3   2   8       6370.14       6180.18       114.00 o                         
   4   2   8       5680.55       5517.67        66.60 o                         
   5   2   8       6034.81       5933.62        71.78 o                         
   6   2   8       4267.66       4244.55        74.13 o                         
   7   2   8       2755.53       2694.64        57.58 o                         
   8   2   8        802.05        797.62        30.02 o                         
   9   2   8       2110.36       2111.23        52.98 o                         
  10   2   8       1715.23       1657.50        41.72 o                         
  11   2   8        381.43        416.44        21.01 o                         
  12   2   8        368.49        355.96        19.91 o                         
  13   2   8         75.61         73.68        10.63 o                         
  14   2   8          2.82          7.32         7.01 o                         
  15   2   8          0.12         -3.89         4.37 o                         
  16   2   8         11.86         -0.45         9.42 o                         
  17   2   8          6.25         -0.96         5.11 o                         
 -17   3   8        187.61        168.94        24.71 o                         
 -16   3   8         84.02        102.92        15.34 o                         
 -15   3   8        239.63        219.20        25.34 o                         
 -14   3   8        253.83        181.21        25.65 o                         
 -13   3   8        346.72        317.66        25.68 o                         
 -12   3   8        499.67        484.59        28.60 o                         
 -11   3   8        573.90        580.64        50.40 o                         
 -10   3   8       1223.85       1155.18        39.67 o                         
  -9   3   8       1199.30       1141.22        37.94 o                         
  -8   3   8        451.11        475.56        23.15 o                         
  -7   3   8        477.97        498.81        22.70 o                         
  -6   3   8       1681.40       1649.76        41.58 o                         
  -5   3   8       2837.26       2674.04        66.65 o                         
  -4   3   8        208.78        207.98        12.49 o                         
  -3   3   8         10.67         14.67         7.18 o                         
  -2   3   8         11.75         14.48         3.98 o                         
  -1   3   8          2.30         -4.09         4.09 o                         
   0   3   8         10.38         13.59         4.87 o                         
   1   3   8         49.60         49.79         5.64 o                         
   2   3   8          1.73          7.04         3.64 o                         
   3   3   8        235.10        227.10        14.93 o                         
   4   3   8       1048.93        989.31        23.46 o                         
   5   3   8        723.80        690.99        28.61 o                         
   6   3   8         23.71         21.94         6.79 o                         
   7   3   8        259.88        237.26        15.88 o                         
   8   3   8        568.56        513.27        24.49 o                         
   9   3   8       1561.08       1555.90        45.69 o                         
  10   3   8       1121.28       1177.13        40.39 o                         
  11   3   8        664.35        717.92        28.92 o                         
  12   3   8        264.46        253.67        17.71 o                         
  13   3   8        413.50        427.01        23.46 o                         
  14   3   8        297.27        292.80        22.82 o                         
  15   3   8        251.04        249.53        31.09 o                         
  16   3   8        213.44        187.40        35.68 o                         
  17   3   8        146.82        135.01        19.10 o                         
 -16   4   8          0.56         -1.38         7.11 o                         
 -15   4   8         15.56         25.06         9.45 o                         
 -14   4   8         55.72         51.72        14.05 o                         
 -13   4   8         65.30         56.76        11.19 o                         
 -12   4   8         60.29         53.55         9.99 o                         
 -11   4   8        174.99        170.84        16.41 o                         
 -10   4   8        226.28        220.41        18.02 o                         
  -9   4   8         44.35         40.30         8.91 o                         
  -8   4   8        601.94        565.32        31.60 o                         
  -7   4   8        689.50        715.49        34.48 o                         
  -6   4   8        504.91        505.70        22.56 o                         
  -5   4   8       1313.12       1259.35        41.12 o                         
  -4   4   8       1114.75       1117.52        34.42 o                         
  -3   4   8       1561.89       1530.40        35.89 o                         
  -2   4   8       2349.86       2344.89        45.22 o                         
  -1   4   8       1963.96       1882.40        50.17 o                         
   0   4   8       2356.52       2302.43        60.94 o                         
   1   4   8       2162.44       2067.29        42.70 o                         
   2   4   8       2374.53       2237.93        50.76 o                         
   3   4   8        538.24        519.88        22.60 o                         
   4   4   8       1078.65       1071.61        39.01 o                         
   5   4   8       1569.74       1524.57        54.47 o                         
   6   4   8        671.87        612.81        23.05 o                         
   7   4   8        906.68        892.43        43.72 o                         
   8   4   8        328.47        352.37        21.50 o                         
   9   4   8        272.86        253.10        17.27 o                         
  10   4   8        328.65        288.30        20.36 o                         
  11   4   8        158.62        148.78        20.08 o                         
  12   4   8        113.68        112.81        16.74 o                         
  13   4   8         52.61         70.71        13.86 o                         
  14   4   8         21.40         10.33         8.76 o                         
  15   4   8          4.61         12.53         7.50 o                         
  16   4   8          0.70          0.66        12.19 o                         
 -15   5   8         26.85         17.28        10.66 o                         
 -14   5   8         76.15         56.96        15.11 o                         
 -13   5   8         26.74         14.88        10.75 o                         
 -12   5   8         68.99         62.63        16.55 o                         
 -11   5   8         48.41         57.54        12.71 o                         
 -10   5   8        169.31        189.84        20.42 o                         
  -9   5   8         91.88        117.76        16.04 o                         
  -8   5   8        312.53        261.09        22.63 o                         
  -7   5   8        113.74        107.83        15.20 o                         
  -6   5   8        136.68        119.24        15.04 o                         
  -5   5   8          1.16         -5.40         5.40 o                         
  -4   5   8         11.00         18.95         6.59 o                         
  -3   5   8         97.26         94.35        11.10 o                         
  -2   5   8         91.04         95.46         9.46 o                         
  -1   5   8         40.12         32.37         6.29 o                         
   0   5   8         15.46         19.10         8.76 o                         
   1   5   8         40.61         39.19         6.46 o                         
   2   5   8         10.70          7.09         8.84 o                         
   3   5   8         13.69         25.62         8.60 o                         
   4   5   8         45.35         67.47        12.77 o                         
   5   5   8         49.88         53.49        10.41 o                         
   6   5   8        111.44        123.10        15.10 o                         
   7   5   8        188.19        209.12        16.68 o                         
   8   5   8        136.68        134.76        16.82 o                         
   9   5   8          6.19         12.96         9.00 o                         
  10   5   8         23.56         24.60        15.48 o                         
  11   5   8        142.84        157.21        24.19 o                         
  12   5   8        227.50        234.48        25.11 o                         
  13   5   8         44.86         45.33        14.64 o                         
  14   5   8         31.62         22.46        11.80 o                         
 -13   6   8          0.03         19.79        11.41 o                         
 -12   6   8         21.15         18.39        11.63 o                         
 -11   6   8         21.55         12.79        12.16 o                         
 -10   6   8         45.22         26.08        13.54 o                         
  -9   6   8         40.73         42.22        11.56 o                         
  -8   6   8          3.56         16.27         8.82 o                         
  -7   6   8          0.27          7.79         8.24 o                         
  -6   6   8         67.51         57.36        12.04 o                         
  -5   6   8        111.62        122.74        16.60 o                         
  -4   6   8        139.06        166.27        18.49 o                         
  -3   6   8        123.37        132.64        14.09 o                         
  -2   6   8         37.89         30.51        11.63 o                         
  -1   6   8         10.56         10.29         7.24 o                         
   0   6   8        156.92        138.82        16.44 o                         
   1   6   8        303.89        306.23        24.98 o                         
   2   6   8        107.71        111.50        19.72 o                         
   3   6   8        112.01        102.37        14.57 o                         
   4   6   8         35.63         30.18         8.63 o                         
   5   6   8          1.02          8.53         9.76 o                         
   6   6   8         12.78         14.77         7.46 o                         
   7   6   8         91.93         97.07        15.17 o                         
   8   6   8         94.94        105.80        15.76 o                         
   9   6   8         89.19         61.28        16.88 o                         
  10   6   8          0.11         -3.49        11.85 o                         
  11   6   8          0.11         12.57        11.99 o                         
  12   6   8          4.94         -0.24         8.38 o                         
  13   6   8         42.47         16.01         8.63 o                         
 -11   7   8          2.46          3.36         8.32 o                         
 -10   7   8          0.02         -4.24        10.33 o                         
  -9   7   8          9.91         29.61        13.72 o                         
  -8   7   8          5.03         17.72        13.57 o                         
  -7   7   8          1.66         17.69        14.41 o                         
  -6   7   8          8.69          1.70        15.90 o                         
  -5   7   8         18.35         23.65         9.77 o                         
  -4   7   8          3.33         19.40        18.17 o                         
  -3   7   8         21.57         24.67        17.70 o                         
  -2   7   8          0.09          1.19         6.14 o                         
  -1   7   8          0.84          6.49         7.54 o                         
   0   7   8         47.58         47.49        14.42 o                         
   1   7   8         13.46         29.53         9.38 o                         
   2   7   8         32.59         21.54        24.97 o                         
   3   7   8         18.62          5.00         7.72 o                         
   4   7   8         11.12          7.36         8.76 o                         
   5   7   8          4.69         -3.83         7.27 o                         
   6   7   8          0.01         -0.57         7.37 o                         
   7   7   8          3.92          3.19         8.49 o                         
   8   7   8          0.41          1.89        12.14 o                         
   9   7   8         10.25          9.18        13.12 o                         
  10   7   8          2.16          8.81        13.07 o                         
  -7   8   8          7.32         14.82        10.92 o                         
  -6   8   8         31.16         23.31        14.09 o                         
  -5   8   8          3.08          4.22        18.77 o                         
  -4   8   8         18.59         23.54        12.86 o                         
  -3   8   8          0.09          9.49        16.15 o                         
  -2   8   8         23.98         40.57        14.78 o                         
  -1   8   8         49.12         52.90        13.13 o                         
   0   8   8         54.92         57.62        10.95 o                         
   1   8   8          0.39         10.08         7.44 o                         
   2   8   8          9.59          6.83         7.96 o                         
   3   8   8          2.11          6.57         6.81 o                         
   4   8   8         38.25         17.23         9.50 o                         
   5   8   8         29.22         28.00        10.52 o                         
   6   8   8          2.12         13.18        15.31 o                         
   7   8   8          0.11         17.24         9.72 o                         
 -17   1   9          1.47          5.25         6.08 o                         
 -16   1   9          4.71         -0.36         6.24 o                         
 -15   1   9          8.13          4.26         6.50 o                         
 -14   1   9          3.49          4.72         6.02 o                         
 -13   1   9          6.83          9.20         5.03 o                         
 -12   1   9         57.66         49.11         8.02 o                         
 -11   1   9         11.61          2.68         5.11 o                         
 -10   1   9         15.39         25.87         5.24 o                         
  -9   1   9          2.18          2.20         4.62 o                         
  -8   1   9          2.27          1.46         5.01 o                         
  -7   1   9         79.25         86.45         7.24 o                         
  -6   1   9        218.91        227.58        10.27 o                         
  -5   1   9          1.30         -0.14         3.26 o                         
  -4   1   9        116.72        135.05         7.89 o                         
  -3   1   9         17.19         22.43         4.04 o                         
  -2   1   9        308.95        329.32        12.18 o                         
  -1   1   9        480.79        464.45        14.84 o                         
   0   1   9        362.54        335.30        12.21 o                         
   1   1   9        345.30        378.78        12.73 o                         
   2   1   9         59.13         64.42         7.08 o                         
   3   1   9        337.57        345.14        14.10 o                         
   4   1   9       1003.53       1003.84        24.04 o                         
   5   1   9        257.01        222.30        10.15 o                         
   6   1   9        166.84        148.77        11.37 o                         
   7   1   9         30.88         23.77         6.20 o                         
   8   1   9        387.92        384.69        20.90 o                         
   9   1   9         30.88         47.41         7.46 o                         
  10   1   9        159.86        187.27        14.77 o                         
  11   1   9         45.32         53.41        10.93 o                         
  12   1   9         33.92         42.50         7.97 o                         
  13   1   9         99.89         89.73        10.59 o                         
  14   1   9         50.65         39.16         9.04 o                         
  15   1   9          0.73         12.83         7.48 o                         
  16   1   9         24.79         41.05        14.66 o                         
  17   1   9          3.80          4.07         7.53 o                         
 -17   2   9          8.17          8.77         7.68 o                         
 -16   2   9          0.16         15.13        10.21 o                         
 -15   2   9         25.56         52.91        11.77 o                         
 -14   2   9        207.23        249.30        29.39 o                         
 -13   2   9        164.09        196.09        19.16 o                         
 -12   2   9        243.83        263.32        24.31 o                         
 -11   2   9        199.54        219.13        18.36 o                         
 -10   2   9         51.61         52.01         9.02 o                         
  -9   2   9        648.76        646.26        31.35 o                         
  -8   2   9       1807.34       1816.13        42.31 o                         
  -7   2   9       1797.21       1796.65        35.65 o                         
  -6   2   9       1228.86       1216.27        28.20 o                         
  -5   2   9        122.60        106.49         8.69 o                         
  -4   2   9        127.02        113.42         8.00 o                         
  -3   2   9        568.19        614.37        20.79 o                         
  -2   2   9       1566.91       1607.90        34.42 o                         
  -1   2   9       1627.21       1666.71        33.79 o                         
   0   2   9        230.53        227.13        12.08 o                         
   1   2   9        188.47        203.94        12.60 o                         
   2   2   9        266.78        271.04        14.68 o                         
   3   2   9        831.71        789.82        24.97 o                         
   4   2   9        623.68        555.64        15.46 o                         
   5   2   9        417.63        380.80        14.31 o                         
   6   2   9         89.54        115.97        10.74 o                         
   7   2   9          5.12         15.91         8.58 o                         
   8   2   9        135.59        157.64        22.24 o                         
   9   2   9         48.19         38.93         8.14 o                         
  10   2   9          8.98         22.46        13.98 o                         
  11   2   9          3.24          8.21         8.08 o                         
  12   2   9        148.26        145.38        17.88 o                         
  13   2   9        102.86        121.27        16.74 o                         
  14   2   9         61.46         48.24        11.46 o                         
  15   2   9          1.31         16.14        14.40 o                         
  16   2   9          2.79          1.27         8.25 o                         
  17   2   9          4.36          0.36         5.26 o                         
 -16   3   9         25.61         42.46        10.73 o                         
 -15   3   9          2.03          9.58         9.64 o                         
 -14   3   9          4.97          6.31         7.85 o                         
 -13   3   9        182.19        163.81        17.12 o                         
 -12   3   9        216.17        210.38        18.37 o                         
 -11   3   9         72.11         56.92         9.38 o                         
 -10   3   9          0.56          6.15         4.88 o                         
  -9   3   9        248.11        263.30        20.00 o                         
  -8   3   9          0.56          5.11         5.65 o                         
  -7   3   9         27.87         23.44         6.72 o                         
  -6   3   9        103.38         95.49         8.14 o                         
  -5   3   9         21.07         12.64         4.56 o                         
  -4   3   9        220.15        234.86        12.49 o                         
  -3   3   9       1870.09       1852.09        39.71 o                         
  -2   3   9       1123.47       1121.26        29.40 o                         
  -1   3   9        169.57        159.14        10.85 o                         
   0   3   9        126.43        110.81        10.42 o                         
   1   3   9       2207.70       2136.89        47.36 o                         
   2   3   9       2167.78       1892.95        65.71 o                         
   3   3   9       3606.33       3221.64       107.74 o                         
   4   3   9        787.75        707.93        33.30 o                         
   5   3   9        699.56        581.29        40.28 o                         
   6   3   9       1209.29       1043.09        58.58 o                         
   7   3   9        865.52        776.00        29.98 o                         
   8   3   9        753.53        753.75        38.80 o                         
   9   3   9       1175.83       1188.66        50.44 o                         
  10   3   9        535.69        588.34        36.31 o                         
  11   3   9        194.48        208.44        22.43 o                         
  12   3   9        116.64        123.39        15.62 o                         
  13   3   9        254.33        271.65        22.69 o                         
  14   3   9        216.69        208.35        23.32 o                         
  15   3   9        196.52        205.13        32.27 o                         
  16   3   9         41.60         68.96        18.22 o                         
 -15   4   9         49.47         56.24        12.90 o                         
 -14   4   9        266.04        273.26        24.15 o                         
 -13   4   9        508.14        466.63        35.34 o                         
 -12   4   9        284.51        306.42        22.63 o                         
 -11   4   9         96.02         98.12        12.79 o                         
 -10   4   9        505.76        531.27        27.99 o                         
  -9   4   9       1403.76       1500.64        49.89 o                         
  -8   4   9        994.41       1082.68        49.99 o                         
  -7   4   9       1715.17       1823.25        58.77 o                         
  -6   4   9       1528.78       1496.54        51.37 o                         
  -5   4   9       1339.41       1305.77        36.84 o                         
  -4   4   9        434.03        457.27        19.91 o                         
  -3   4   9       1134.59       1172.63        32.77 o                         
  -2   4   9       1653.51       1705.65        39.56 o                         
  -1   4   9       2274.03       2299.24        50.85 o                         
   0   4   9       1405.60       1364.34        42.96 o                         
   1   4   9        313.40        272.87        13.25 o                         
   2   4   9        284.21        229.85        12.10 o                         
   3   4   9       1254.52       1128.43        39.87 o                         
   4   4   9        388.44        361.75        24.04 o                         
   5   4   9        396.24        381.54        29.83 o                         
   6   4   9         42.25         27.54         9.22 o                         
   7   4   9          7.90         23.47        20.13 o                         
   8   4   9          6.23         -8.84        10.10 o                         
   9   4   9         16.54          1.14         8.67 o                         
  10   4   9          0.07        -10.45        10.45 o                         
  11   4   9          8.03         14.64        13.76 o                         
  12   4   9         66.71         74.74        14.66 o                         
  13   4   9        173.76        178.33        22.55 o                         
  14   4   9         49.41         53.00        13.43 o                         
  15   4   9         10.06         27.37        14.30 o                         
 -14   5   9          6.26          1.36        19.40 o                         
 -13   5   9         83.36         85.75        16.47 o                         
 -12   5   9        285.11        267.08        30.05 o                         
 -11   5   9         37.55         44.55        11.72 o                         
 -10   5   9          0.62         12.88         7.34 o                         
  -9   5   9          8.92         24.65         8.99 o                         
  -8   5   9         31.55         47.53        11.86 o                         
  -7   5   9         11.42         10.46         7.81 o                         
  -6   5   9          0.36         -5.90         5.92 o                         
  -5   5   9         76.37         78.97        12.99 o                         
  -4   5   9        129.08        129.95        11.54 o                         
  -3   5   9        581.38        572.70        26.09 o                         
  -2   5   9       1053.07        981.17        40.83 o                         
  -1   5   9        500.83        531.26        23.82 o                         
   0   5   9        199.36        184.53        18.48 o                         
   1   5   9        772.53        717.95        29.04 o                         
   2   5   9       1345.07       1239.93        39.56 o                         
   3   5   9       1375.62       1326.30        55.46 o                         
   4   5   9       1783.35       1705.20        75.11 o                         
   5   5   9        845.00        808.20        48.21 o                         
   6   5   9        510.89        490.63        30.23 o                         
   7   5   9        752.95        824.80        53.69 o                         
   8   5   9       1016.89       1112.89        63.40 o                         
   9   5   9        853.59        929.49        59.13 o                         
  10   5   9        596.96        649.00        41.32 o                         
  11   5   9        138.24        136.66        21.59 o                         
  12   5   9        140.58        133.09        21.13 o                         
  13   5   9        180.47        175.26        23.10 o                         
  14   5   9        207.10        202.36        31.64 o                         
 -12   6   9        247.65        199.28        29.77 o                         
 -11   6   9         99.15         86.22        22.23 o                         
 -10   6   9        141.45        131.41        22.85 o                         
  -9   6   9        372.57        392.69        31.24 o                         
  -8   6   9        847.51        886.03        45.45 o                         
  -7   6   9        766.08        805.79        45.26 o                         
  -6   6   9        512.20        558.57        34.80 o                         
  -5   6   9        407.24        394.10        28.63 o                         
  -4   6   9        467.39        524.82        33.07 o                         
  -3   6   9        881.97        925.37        59.92 o                         
  -2   6   9       1367.74       1583.07        59.23 o                         
  -1   6   9        565.82        617.51        30.91 o                         
   0   6   9        742.88        772.70        34.90 o                         
   1   6   9        187.75        186.85        18.55 o                         
   2   6   9        215.17        206.67        20.05 o                         
   3   6   9        347.01        289.33        34.34 o                         
   4   6   9        174.29        162.19        18.04 o                         
   5   6   9        182.04        177.65        20.52 o                         
   6   6   9         44.44         64.48        17.75 o                         
   7   6   9          3.46         21.40        10.85 o                         
   8   6   9         11.57         20.28        15.81 o                         
   9   6   9          0.05         17.13        10.98 o                         
  10   6   9         15.26         29.10        27.67 o                         
  11   6   9          9.80        -11.42        11.42 o                         
  12   6   9         21.25          7.71        10.98 o                         
 -10   7   9          6.25          1.62         8.35 o                         
  -9   7   9          0.02          7.34         9.60 o                         
  -8   7   9          2.22          5.36        18.81 o                         
  -7   7   9          2.91         12.14        14.93 o                         
  -6   7   9         15.49         24.07         8.69 o                         
  -5   7   9         14.64         16.37         8.03 o                         
  -4   7   9        107.74        101.03        15.62 o                         
  -3   7   9        171.26        157.27        19.27 o                         
  -2   7   9        167.85        148.78        16.24 o                         
  -1   7   9         88.37         81.24        12.34 o                         
   0   7   9        220.02        220.37        28.20 o                         
   1   7   9        286.82        275.66        32.76 o                         
   2   7   9        265.65        250.54        57.52 o                         
   3   7   9        440.58        444.06        73.09 o                         
   4   7   9        358.32        324.91        36.20 o                         
   5   7   9        263.80        246.31        32.47 o                         
   6   7   9        390.51        399.54        40.87 o                         
   7   7   9        249.94        228.48        44.79 o                         
   8   7   9        227.63        190.75        31.33 o                         
   9   7   9        256.04        195.39        55.88 o                         
  10   7   9        209.28        145.98        26.17 o                         
  -6   8   9        209.24        188.71        41.67 o                         
  -5   8   9        193.91        215.41        57.23 o                         
  -4   8   9        134.77        136.76        26.26 o                         
  -3   8   9        101.37        107.04        22.93 o                         
  -2   8   9        149.54        125.76        25.48 o                         
  -1   8   9        229.90        294.30        37.76 o                         
   0   8   9        146.92        160.81        21.84 o                         
   1   8   9         55.47         45.66        14.99 o                         
   2   8   9         71.66         44.91        15.33 o                         
   3   8   9         64.79         48.14        16.64 o                         
   4   8   9         16.30          7.30        16.45 o                         
   5   8   9         19.10         10.04        10.68 o                         
 -17   0  10         30.03         43.14        12.56 o                         
 -16   0  10        497.50        460.04        43.43 o                         
 -15   0  10        685.54        772.38        66.85 o                         
 -14   0  10        967.56        984.59        79.48 o                         
 -13   0  10        948.30        965.14        66.67 o                         
 -12   0  10        695.36        708.47        43.85 o                         
 -11   0  10        540.81        522.46        32.77 o                         
 -10   0  10       2845.08       2831.06       111.83 o                         
  -9   0  10       3183.02       3020.58        96.88 o                         
  -8   0  10       2172.00       2034.43        61.06 o                         
  -7   0  10        437.61        425.20        21.75 o                         
  -6   0  10        303.74        324.78        18.64 o                         
  -5   0  10         17.95         24.20         5.94 o                         
  -4   0  10       2850.98       2679.03        47.78 o                         
  -3   0  10       2661.52       2650.22        46.83 o                         
  -2   0  10        984.91       1042.03        26.10 o                         
  -1   0  10         54.44         81.35         8.36 o                         
   0   0  10          0.01          1.83         4.94 o                         
   1   0  10        957.92       1051.52        38.21 o                         
   2   0  10         32.97         22.50         7.61 o                         
   3   0  10        101.22        113.17        13.42 o                         
   4   0  10         99.25        101.37        21.99 o                         
   5   0  10       1731.36       1645.56        62.17 o                         
   6   0  10       4122.74       4182.65       109.51 o                         
   7   0  10       3194.42       3189.36       146.51 o                         
   8   0  10       1249.58       1102.20        94.05 o                         
   9   0  10        348.89        308.50        28.59 o                         
  10   0  10        565.90        488.83        78.74 o                         
  11   0  10       1202.28       1338.48        97.00 o                         
  12   0  10       1531.05       1605.43       107.96 o                         
  13   0  10       1172.01       1353.07        99.87 o                         
  14   0  10        317.12        330.55        50.19 o                         
  15   0  10         95.95        126.92        22.72 o                         
  16   0  10        266.26        290.47        33.51 o                         
  17   0  10        242.33        274.63        47.15 o                         
 -17   1  10          1.46         12.20         6.11 o                         
 -16   1  10         40.69         49.50        10.60 o                         
 -15   1  10         16.49         14.23         5.93 o                         
 -14   1  10         16.74         20.86         6.32 o                         
 -13   1  10         17.62         34.81         8.60 o                         
 -12   1  10        207.71        219.81        17.41 o                         
 -11   1  10        668.98        704.96        27.28 o                         
 -10   1  10       1331.28       1378.99        37.57 o                         
  -9   1  10       1741.59       1767.20        41.70 o                         
  -8   1  10        514.50        516.03        19.06 o                         
  -7   1  10        259.02        282.56        13.78 o                         
  -6   1  10       3544.28       3539.22        47.45 o                         
  -5   1  10       4145.18       4270.57        52.96 o                         
  -4   1  10       7765.43       8172.66        81.45 o                         
  -3   1  10       5563.11       5783.04        65.70 o                         
  -2   1  10       4391.78       4586.46        53.76 o                         
  -1   1  10       5445.51       5593.79        73.80 o                         
   0   1  10       7066.60       7189.81        76.91 o                         
   1   1  10      11102.87      11268.76       107.64 o                         
   2   1  10      10743.62      10936.83       118.88 o                         
   3   1  10       8708.61       8888.52       101.49 o                         
   4   1  10       3315.25       3436.06        52.45 o                         
   5   1  10       1186.43       1212.49        45.80 o                         
   6   1  10       2509.86       2515.25        57.54 o                         
   7   1  10       2304.15       2369.20        71.89 o                         
   8   1  10       2523.54       2651.99        77.61 o                         
   9   1  10       1566.94       1699.48        75.13 o                         
  10   1  10        309.75        365.53        33.09 o                         
  11   1  10        306.99        302.92        32.47 o                         
  12   1  10        103.24        107.17        13.17 o                         
  13   1  10        270.97        291.42        26.18 o                         
  14   1  10        248.37        282.99        26.89 o                         
  15   1  10         88.39         89.04        19.13 o                         
  16   1  10          4.04         24.82        13.12 o                         
  17   1  10         15.09          3.46        11.68 o                         
 -16   2  10        233.69        209.66        22.37 o                         
 -15   2  10        378.00        381.85        25.62 o                         
 -14   2  10        547.72        584.81        32.29 o                         
 -13   2  10        685.46        713.72        32.50 o                         
 -12   2  10        554.86        556.48        27.62 o                         
 -11   2  10        656.79        622.45        38.51 o                         
 -10   2  10        562.23        525.67        24.93 o                         
  -9   2  10       1568.62       1542.03        56.47 o                         
  -8   2  10       1850.71       1803.21        56.69 o                         
  -7   2  10        951.41        884.64        26.42 o                         
  -6   2  10          4.65         13.30         5.20 o                         
  -5   2  10        368.55        375.94        14.28 o                         
  -4   2  10       1331.55       1369.86        27.55 o                         
  -3   2  10        531.38        525.58        18.61 o                         
  -2   2  10       1125.67       1113.04        27.34 o                         
  -1   2  10        330.25        360.27        15.05 o                         
   0   2  10         30.65         28.45         4.78 o                         
   1   2  10        208.30        205.71        14.69 o                         
   2   2  10         76.97         71.26         9.12 o                         
   3   2  10         52.64         51.16         7.53 o                         
   4   2  10         77.43         74.70         9.32 o                         
   5   2  10        682.99        619.41        23.81 o                         
   6   2  10       2281.73       2210.30        68.54 o                         
   7   2  10       1496.64       1501.22        56.80 o                         
   8   2  10        348.62        408.42        29.38 o                         
   9   2  10       1090.84       1118.31        50.02 o                         
  10   2  10        393.04        416.93        31.36 o                         
  11   2  10        479.95        557.12        36.30 o                         
  12   2  10        548.48        615.16        47.28 o                         
  13   2  10        692.29        757.62        53.31 o                         
  14   2  10        425.98        494.68        43.47 o                         
  15   2  10        239.87        249.76        29.72 o                         
  16   2  10         64.92         78.82        21.18 o                         
 -16   3  10          2.53          6.98         7.79 o                         
 -15   3  10          3.84          7.60         9.44 o                         
 -14   3  10          1.17          4.40         7.45 o                         
 -13   3  10         28.37         42.24        13.55 o                         
 -12   3  10         43.84         48.45         9.91 o                         
 -11   3  10        222.69        225.18        19.08 o                         
 -10   3  10        692.03        684.27        31.53 o                         
  -9   3  10        656.67        633.57        24.04 o                         
  -8   3  10        471.09        457.60        19.63 o                         
  -7   3  10        582.99        599.41        23.86 o                         
  -6   3  10       1000.72       1023.19        35.55 o                         
  -5   3  10       1971.90       1928.02        43.65 o                         
  -4   3  10       2256.20       2193.75        46.27 o                         
  -3   3  10       2475.77       2456.93        48.75 o                         
  -2   3  10       1351.99       1481.99        35.81 o                         
  -1   3  10       2527.38       2683.18        50.01 o                         
   0   3  10       2262.49       2341.02        45.73 o                         
   1   3  10       2877.57       2769.70        58.66 o                         
   2   3  10       4709.75       4530.65        79.56 o                         
   3   3  10       4344.70       4255.95        75.94 o                         
   4   3  10        802.54        773.92        26.10 o                         
   5   3  10        961.86        920.74        38.37 o                         
   6   3  10       1407.23       1343.81        53.26 o                         
   7   3  10       1548.30       1556.84        58.39 o                         
   8   3  10        890.58        958.87        46.16 o                         
   9   3  10        299.45        361.66        29.16 o                         
  10   3  10        175.25        243.32        24.72 o                         
  11   3  10        152.57        156.81        20.49 o                         
  12   3  10        117.30        115.61        17.77 o                         
  13   3  10         67.85         77.54        13.71 o                         
  14   3  10         68.14         67.93        31.56 o                         
  15   3  10         38.48         15.09        23.53 o                         
 -15   4  10        124.15         79.52        17.46 o                         
 -14   4  10         93.13         58.44        15.82 o                         
 -13   4  10        104.65         75.45        12.22 o                         
 -12   4  10        195.55        182.51        17.92 o                         
 -11   4  10         81.65         66.72        11.08 o                         
 -10   4  10        224.59        183.69        16.53 o                         
  -9   4  10        313.96        288.12        20.96 o                         
  -8   4  10         42.09         44.83        10.37 o                         
  -7   4  10        302.82        273.88        17.48 o                         
  -6   4  10        260.83        263.98        16.77 o                         
  -5   4  10        219.75        233.11        14.76 o                         
  -4   4  10        259.67        243.59        17.20 o                         
  -3   4  10         66.38         67.77         9.07 o                         
  -2   4  10         90.06         96.82        10.63 o                         
  -1   4  10        102.82         89.74        11.96 o                         
   0   4  10         32.52         34.95         6.94 o                         
   1   4  10         35.32         26.42         5.82 o                         
   2   4  10        159.10        148.99        16.44 o                         
   3   4  10          1.52          9.80         6.87 o                         
   4   4  10        355.87        362.69        26.36 o                         
   5   4  10         74.40         72.39        16.49 o                         
   6   4  10        219.50        202.41        26.28 o                         
   7   4  10        227.05        213.04        21.81 o                         
   8   4  10        122.02        103.27        15.37 o                         
   9   4  10        123.07        134.25        15.58 o                         
  10   4  10        162.16        176.96        19.95 o                         
  11   4  10         90.62         64.47        16.30 o                         
  12   4  10        160.22        199.10        22.61 o                         
  13   4  10        114.42        133.51        20.04 o                         
  14   4  10        135.56        120.12        19.58 o                         
 -13   5  10         10.61         12.32         9.13 o                         
 -12   5  10         19.43         14.98         9.66 o                         
 -11   5  10         17.15         16.79         7.97 o                         
 -10   5  10         13.49          7.89        17.13 o                         
  -9   5  10        163.49        153.40        19.25 o                         
  -8   5  10        273.62        228.51        24.12 o                         
  -7   5  10        192.45        161.41        18.70 o                         
  -6   5  10        250.18        208.82        17.59 o                         
  -5   5  10         66.87         54.31        12.44 o                         
  -4   5  10         57.81         66.25         8.02 o                         
  -3   5  10        311.34        313.74        16.49 o                         
  -2   5  10        586.80        594.83        28.60 o                         
  -1   5  10        279.41        281.70        19.76 o                         
   0   5  10        361.35        380.62        27.34 o                         
   1   5  10        230.68        234.74        21.59 o                         
   2   5  10        187.53        174.83        18.83 o                         
   3   5  10        313.91        281.08        24.58 o                         
   4   5  10        614.15        637.81        46.65 o                         
   5   5  10        444.48        447.96        40.13 o                         
   6   5  10        286.97        319.85        34.77 o                         
   7   5  10         19.58         42.22        15.53 o                         
   8   5  10         49.05         66.03        17.83 o                         
   9   5  10         71.20         80.39        17.24 o                         
  10   5  10        157.54        180.60        23.30 o                         
  11   5  10         32.28         22.76        10.83 o                         
  12   5  10          9.90         12.72         9.57 o                         
  13   5  10          2.53          7.72         9.60 o                         
 -11   6  10         15.09         16.54        10.68 o                         
 -10   6  10          0.10         -0.42         7.28 o                         
  -9   6  10          1.49          6.17         6.75 o                         
  -8   6  10          5.55         15.77         8.86 o                         
  -7   6  10         36.41         46.29        12.52 o                         
  -6   6  10         35.91         52.48        12.73 o                         
  -5   6  10         25.03         49.83        12.20 o                         
  -4   6  10          0.25          2.19         7.91 o                         
  -3   6  10          0.28         -0.94         5.81 o                         
  -2   6  10          0.31          3.17         7.05 o                         
  -1   6  10         22.41         30.45         8.86 o                         
   0   6  10         10.38          8.87         5.67 o                         
   1   6  10          7.70          2.85         6.76 o                         
   2   6  10          8.19          6.45         9.39 o                         
   3   6  10         39.00         61.20        17.41 o                         
   4   6  10         21.99         27.64        11.81 o                         
   5   6  10          1.87          7.44         9.73 o                         
   6   6  10          1.44         13.75        11.67 o                         
   7   6  10         23.31         29.13        13.64 o                         
   8   6  10          7.68         27.67        40.36 o                         
   9   6  10         39.48         55.98        15.58 o                         
  10   6  10         16.13         14.09        14.09 o                         
  11   6  10          0.34         -8.35         8.35 o                         
  -9   7  10          2.14          8.10        21.51 o                         
  -8   7  10          1.15          4.68        13.20 o                         
  -7   7  10         29.34         18.71        11.31 o                         
  -6   7  10         15.67         15.26         8.84 o                         
  -5   7  10          7.62         20.83         9.85 o                         
  -4   7  10         14.09         39.84        12.01 o                         
  -3   7  10          9.76          9.11         8.42 o                         
  -2   7  10         12.63         17.54        10.32 o                         
  -1   7  10         88.21         66.62        11.37 o                         
   0   7  10          0.49          2.58        10.46 o                         
   1   7  10          7.12          8.03        10.37 o                         
   2   7  10          9.46          0.20         9.63 o                         
   3   7  10          5.13          7.41         7.99 o                         
   4   7  10         10.11          1.65        16.41 o                         
   5   7  10         12.41          4.12         8.84 o                         
   6   7  10         10.66         -2.25         9.56 o                         
   7   7  10          0.42         -0.44        12.95 o                         
   8   7  10          0.50          5.68         8.24 o                         
  -3   8  10         29.96         42.37        16.87 o                         
  -2   8  10         34.53         33.22        12.75 o                         
  -1   8  10          3.98          0.86        10.90 o                         
   0   8  10         39.59         34.68        20.75 o                         
   1   8  10          4.64         -8.41         8.41 o                         
   2   8  10          0.20          7.14         9.94 o                         
   3   8  10         10.22         10.21        11.36 o                         
 -16   1  11         47.46         41.70         8.62 o                         
 -15   1  11         19.99          2.45         6.72 o                         
 -14   1  11          0.11          7.35         6.43 o                         
 -13   1  11          2.05         18.08         6.42 o                         
 -12   1  11         24.67         27.42         7.11 o                         
 -11   1  11         99.25        103.59        10.94 o                         
 -10   1  11        118.44        124.18        11.52 o                         
  -9   1  11          3.02         13.84         6.47 o                         
  -8   1  11         69.43         85.86         7.98 o                         
  -7   1  11        122.11        116.93         9.19 o                         
  -6   1  11        438.50        415.03        16.36 o                         
  -5   1  11         11.10         15.13         3.90 o                         
  -4   1  11        712.89        736.15        19.87 o                         
  -3   1  11        475.08        524.60        19.32 o                         
  -2   1  11        167.99        173.20        10.84 o                         
  -1   1  11        104.19        100.40         7.63 o                         
   0   1  11         39.49         50.20         7.49 o                         
   1   1  11          7.76         21.13         5.95 o                         
   2   1  11        644.86        696.39        22.87 o                         
   3   1  11         10.44         18.88         6.03 o                         
   4   1  11         24.31         31.79         5.47 o                         
   5   1  11         33.64         21.85         5.34 o                         
   6   1  11        158.24        173.78        13.98 o                         
   7   1  11         13.50         29.96        12.06 o                         
   8   1  11          3.96         12.84        10.67 o                         
   9   1  11         12.52         17.96        23.66 o                         
  10   1  11         39.62         42.76        13.66 o                         
  11   1  11          8.70         17.78        13.04 o                         
  12   1  11          0.12         -5.04         8.63 o                         
  13   1  11          2.91         -8.93         8.93 o                         
  14   1  11          0.07        -10.49        12.61 o                         
  15   1  11          7.88         13.02         9.13 o                         
  16   1  11         38.96         55.47        16.77 o                         
 -16   2  11         41.96         35.90         8.90 o                         
 -15   2  11        133.57        137.63        19.92 o                         
 -14   2  11         51.85         63.17        14.32 o                         
 -13   2  11         11.68         14.81         6.21 o                         
 -12   2  11          4.64         10.79         7.20 o                         
 -11   2  11         39.03         30.98         7.11 o                         
 -10   2  11        102.54         96.13        11.35 o                         
  -9   2  11         30.88         21.33         5.84 o                         
  -8   2  11          5.83         16.71         8.33 o                         
  -7   2  11        110.43        119.51        10.77 o                         
  -6   2  11        191.88        200.92        11.12 o                         
  -5   2  11          0.20          6.19         4.35 o                         
  -4   2  11        167.00        156.92        11.51 o                         
  -3   2  11         21.41         26.09         7.04 o                         
  -2   2  11        193.79        212.30        12.28 o                         
  -1   2  11        330.26        362.75        15.66 o                         
   0   2  11        761.20        784.38        24.49 o                         
   1   2  11        137.01        129.14         9.27 o                         
   2   2  11        124.10         93.18        10.79 o                         
   3   2  11        342.85        322.29        19.26 o                         
   4   2  11       1205.04       1217.76        38.60 o                         
   5   2  11        835.07        813.51        28.90 o                         
   6   2  11       1054.16       1047.76        48.25 o                         
   7   2  11        132.06        161.42        20.49 o                         
   8   2  11        205.51        242.92        24.15 o                         
   9   2  11        269.28        312.55        28.25 o                         
  10   2  11        357.97        411.84        32.24 o                         
  11   2  11        276.90        323.72        29.26 o                         
  12   2  11        103.70        134.62        23.69 o                         
  13   2  11         28.95         62.32        18.43 o                         
  14   2  11         16.43         20.50        10.12 o                         
  15   2  11          7.13         14.92         9.87 o                         
 -15   3  11         43.97         42.52        12.25 o                         
 -14   3  11         11.84         22.53         8.79 o                         
 -13   3  11         61.79         51.30        10.02 o                         
 -12   3  11        136.29        158.06        20.12 o                         
 -11   3  11        496.27        522.41        29.13 o                         
 -10   3  11        240.81        263.19        19.92 o                         
  -9   3  11        287.45        291.54        18.11 o                         
  -8   3  11        470.36        475.05        27.05 o                         
  -7   3  11        430.18        466.44        25.64 o                         
  -6   3  11        822.25        895.45        41.37 o                         
  -5   3  11       1955.34       1998.49        46.24 o                         
  -4   3  11       1569.04       1509.79        39.01 o                         
  -3   3  11        748.94        743.20        26.10 o                         
  -2   3  11        418.26        421.25        19.44 o                         
  -1   3  11        924.02        929.89        28.52 o                         
   0   3  11        853.06        808.77        26.31 o                         
   1   3  11       1126.43       1171.00        32.00 o                         
   2   3  11        205.48        210.49        14.47 o                         
   3   3  11         21.19         18.70         5.68 o                         
   4   3  11        190.93        173.77        12.66 o                         
   5   3  11         69.98         52.86         9.83 o                         
   6   3  11        106.72        111.20        16.61 o                         
   7   3  11        154.09        169.51        21.65 o                         
   8   3  11         17.99         37.59        13.43 o                         
   9   3  11         97.50        122.28        19.60 o                         
  10   3  11         28.20         18.19         8.71 o                         
  11   3  11          4.96          4.36         9.97 o                         
  12   3  11          1.09         -2.54         8.31 o                         
  13   3  11          8.16          9.21        16.26 o                         
  14   3  11         24.71          6.52        11.05 o                         
  15   3  11        137.00        152.38        24.62 o                         
 -14   4  11         73.47         61.36        18.56 o                         
 -13   4  11         11.46          5.31         6.78 o                         
 -12   4  11          0.57         -1.41         7.95 o                         
 -11   4  11         54.17         55.08        10.58 o                         
 -10   4  11         13.65         20.94         7.19 o                         
  -9   4  11         56.63         59.67        10.13 o                         
  -8   4  11          4.34          8.00         6.16 o                         
  -7   4  11          4.74          4.09         5.57 o                         
  -6   4  11        193.55        182.96        16.30 o                         
  -5   4  11        260.35        224.78        19.48 o                         
  -4   4  11         41.34         47.40         8.29 o                         
  -3   4  11         19.71         27.79         6.19 o                         
  -2   4  11        245.66        276.24        17.85 o                         
  -1   4  11       1086.33        968.89        30.72 o                         
   0   4  11        874.21        836.44        27.83 o                         
   1   4  11        405.48        425.48        29.33 o                         
   2   4  11        837.92        807.08        40.21 o                         
   3   4  11        579.07        503.78        32.40 o                         
   4   4  11        609.55        511.64        32.76 o                         
   5   4  11       1434.71       1464.92        59.90 o                         
   6   4  11       1039.67       1092.17        51.40 o                         
   7   4  11        938.26        931.45        48.06 o                         
   8   4  11        305.68        305.51        27.45 o                         
   9   4  11        223.27        252.68        25.33 o                         
  10   4  11        298.00        328.99        25.81 o                         
  11   4  11        657.34        787.43        40.46 o                         
  12   4  11        298.76        314.41        26.10 o                         
  13   4  11         49.29         39.69        18.76 o                         
  14   4  11         33.00         52.34        16.79 o                         
 -12   5  11        182.02        175.68        22.59 o                         
 -11   5  11        257.38        303.74        28.96 o                         
 -10   5  11        549.33        530.87        31.58 o                         
  -9   5  11        316.85        299.59        24.60 o                         
  -8   5  11        196.17        197.03        16.08 o                         
  -7   5  11        533.78        505.22        31.48 o                         
  -6   5  11        812.15        849.62        33.92 o                         
  -5   5  11       1060.72       1115.93        54.77 o                         
  -4   5  11       1160.76       1148.29        42.20 o                         
  -3   5  11        537.25        534.02        36.63 o                         
  -2   5  11        318.65        326.85        32.85 o                         
  -1   5  11        565.05        563.80        30.43 o                         
   0   5  11        847.73        868.61        40.41 o                         
   1   5  11        555.75        551.32        34.03 o                         
   2   5  11        385.94        412.63        30.56 o                         
   3   5  11        163.26        185.93        21.30 o                         
   4   5  11         51.77         88.14        23.70 o                         
   5   5  11         44.68         49.29        17.36 o                         
   6   5  11         62.17         77.47        22.31 o                         
   7   5  11         55.00         87.95        20.93 o                         
   8   5  11         59.02         38.88        16.32 o                         
   9   5  11         24.94         36.98        11.46 o                         
  10   5  11         74.21         89.00        17.50 o                         
  11   5  11         14.57          8.35         8.84 o                         
  12   5  11          1.15         16.14        12.00 o                         
 -10   6  11         22.04          6.49         5.92 o                         
  -9   6  11         18.96         19.59         7.17 o                         
  -8   6  11          2.17         -4.41         6.51 o                         
  -7   6  11         16.78         17.40         6.50 o                         
  -6   6  11         51.40         42.45         8.98 o                         
  -5   6  11         24.23         25.13         8.42 o                         
  -4   6  11          2.33          0.58         5.88 o                         
  -3   6  11        160.75        181.45        21.18 o                         
  -2   6  11        173.94        189.07        18.41 o                         
  -1   6  11        379.93        376.70        25.13 o                         
   0   6  11        601.58        586.17        42.72 o                         
   1   6  11        183.51        167.30        19.88 o                         
   2   6  11        339.99        324.26        46.47 o                         
   3   6  11        379.76        368.08        38.24 o                         
   4   6  11        464.37        455.85        42.75 o                         
   5   6  11        505.53        509.62        45.41 o                         
   6   6  11        420.41        400.95        81.48 o                         
   7   6  11        320.50        329.20        57.57 o                         
   8   6  11        183.41        185.09        28.90 o                         
   9   6  11        218.22        190.35        25.09 o                         
  10   6  11        223.65        216.53        27.10 o                         
  -7   7  11        163.30        131.82        25.07 o                         
  -6   7  11        132.38         99.36        14.93 o                         
  -5   7  11        266.77        252.36        22.98 o                         
  -4   7  11        373.45        371.71        27.88 o                         
  -3   7  11        204.66        202.52        22.96 o                         
  -2   7  11        147.38        134.13        19.93 o                         
  -1   7  11        194.77        147.64        21.97 o                         
   0   7  11        128.25         99.66        17.86 o                         
   1   7  11        245.86        174.07        28.26 o                         
   2   7  11        170.37        145.95        25.54 o                         
   3   7  11         53.72         40.83        19.10 o                         
   4   7  11         47.27         44.59        17.60 o                         
   5   7  11         24.01          6.33        14.34 o                         
   6   7  11         10.68          8.50        11.27 o                         
   7   7  11         16.00          3.03        14.13 o                         
 -15   0  12          8.93         12.12         7.32 o                         
 -14   0  12         45.27         56.94        13.64 o                         
 -13   0  12        218.08        198.09        39.22 o                         
 -12   0  12         84.46         77.15        21.08 o                         
 -11   0  12         81.16        108.02        16.51 o                         
 -10   0  12        146.64        138.87        26.53 o                         
  -9   0  12        658.35        696.45        49.86 o                         
  -8   0  12       1749.81       1754.01        85.40 o                         
  -7   0  12       3579.87       3569.85       110.89 o                         
  -6   0  12       2519.07       2390.64       122.04 o                         
  -5   0  12       1179.06       1318.40        61.10 o                         
  -4   0  12       1796.94       1790.47        48.06 o                         
  -3   0  12       3057.02       3028.46        91.38 o                         
  -2   0  12       5154.81       5272.50        93.67 o                         
  -1   0  12       5934.19       6436.58       125.71 o                         
   0   0  12       3734.14       4053.55        79.45 o                         
   1   0  12       2436.00       2588.39        72.46 o                         
   2   0  12       3892.96       4034.28       110.94 o                         
   3   0  12       2476.80       2587.47        85.56 o                         
   4   0  12       4979.11       5181.03       131.82 o                         
   5   0  12       4259.85       4344.26       119.18 o                         
   6   0  12       2807.11       2832.95        93.09 o                         
   7   0  12       1227.05       1368.84        98.01 o                         
   8   0  12        845.67        919.20        80.97 o                         
   9   0  12        617.27        634.36        67.56 o                         
  10   0  12        503.67        555.75        64.78 o                         
  11   0  12        440.55        458.59        60.64 o                         
  12   0  12        160.22        190.62        39.73 o                         
  13   0  12          0.45         17.80        17.97 o                         
  14   0  12         25.16         37.11        18.22 o                         
  15   0  12         14.86         22.23        13.70 o                         
 -15   1  12         85.62         63.72        10.91 o                         
 -14   1  12        164.99        148.22        15.58 o                         
 -13   1  12        449.49        435.87        28.00 o                         
 -12   1  12        690.23        718.07        45.71 o                         
 -11   1  12       1118.58       1070.51        51.22 o                         
 -10   1  12        805.74        785.74        38.36 o                         
  -9   1  12        269.37        300.15        21.91 o                         
  -8   1  12        743.17        777.34        34.00 o                         
  -7   1  12       1221.38       1251.08        38.55 o                         
  -6   1  12       2343.54       2317.93        52.77 o                         
  -5   1  12       1967.46       1880.79        40.67 o                         
  -4   1  12        110.22        117.63         9.74 o                         
  -3   1  12         43.54         34.86         6.92 o                         
  -2   1  12         69.38         64.01         9.37 o                         
  -1   1  12         18.06         24.11         6.58 o                         
   0   1  12        123.84        128.83        11.12 o                         
   1   1  12        139.44        138.00        11.55 o                         
   2   1  12        175.24        179.04        13.30 o                         
   3   1  12        800.07        779.18        25.19 o                         
   4   1  12        430.08        406.76        21.30 o                         
   5   1  12        231.76        248.00        16.68 o                         
   6   1  12        226.44        230.22        16.11 o                         
   7   1  12        129.89        155.62        21.45 o                         
   8   1  12       1062.96       1052.04        61.52 o                         
   9   1  12        874.03        954.85        59.50 o                         
  10   1  12       1164.56       1213.72        67.78 o                         
  11   1  12        650.91        686.51        51.79 o                         
  12   1  12        326.60        394.82        31.99 o                         
  13   1  12        218.26        207.76        23.89 o                         
  14   1  12        385.64        423.03        35.71 o                         
  15   1  12        326.40        365.84        39.82 o                         
 -15   2  12          0.71          6.94         7.67 o                         
 -14   2  12         50.82         76.61        13.95 o                         
 -13   2  12        131.68        145.53        18.65 o                         
 -12   2  12        137.00        153.77        18.65 o                         
 -11   2  12         64.02         79.46        13.97 o                         
 -10   2  12         26.85         38.48        10.26 o                         
  -9   2  12        264.33        315.05        23.22 o                         
  -8   2  12       1433.48       1565.82        55.24 o                         
  -7   2  12       2059.85       2225.21        54.77 o                         
  -6   2  12        947.19        910.07        45.41 o                         
  -5   2  12       2011.12       1996.39        46.54 o                         
  -4   2  12       1112.74       1147.48        31.76 o                         
  -3   2  12       1626.35       1707.28        44.18 o                         
  -2   2  12       2951.26       2960.25        60.58 o                         
  -1   2  12       4513.30       4486.34        89.20 o                         
   0   2  12       3517.93       3571.98        75.02 o                         
   1   2  12       1951.18       1982.49        53.11 o                         
   2   2  12        794.57        903.21        34.46 o                         
   3   2  12       1833.93       1943.75        45.37 o                         
   4   2  12       3863.21       3832.57        90.40 o                         
   5   2  12       3064.02       3097.31        62.66 o                         
   6   2  12        924.51        963.73        33.04 o                         
   7   2  12       1298.68       1434.00        72.77 o                         
   8   2  12        526.64        519.87        36.60 o                         
   9   2  12        325.40        360.89        30.95 o                         
  10   2  12        439.01        497.06        36.31 o                         
  11   2  12        253.96        252.66        32.88 o                         
  12   2  12        158.33        188.24        28.89 o                         
  13   2  12         37.92         57.08        21.00 o                         
  14   2  12          0.47         19.48        12.69 o                         
  15   2  12          0.27        -10.23        17.42 o                         
 -14   3  12         76.35         87.69        15.54 o                         
 -13   3  12        111.41        131.28        24.32 o                         
 -12   3  12        450.46        393.81        32.71 o                         
 -11   3  12        547.59        563.89        38.41 o                         
 -10   3  12        148.28        128.28        17.75 o                         
  -9   3  12        197.60        194.86        21.04 o                         
  -8   3  12        476.73        496.50        28.44 o                         
  -7   3  12        607.02        585.36        30.18 o                         
  -6   3  12        304.69        273.35        20.10 o                         
  -5   3  12        239.55        207.99        15.47 o                         
  -4   3  12        139.41        136.24        11.15 o                         
  -3   3  12        104.83        105.13         9.64 o                         
  -2   3  12         24.39         18.96        11.18 o                         
  -1   3  12          7.75          6.63         5.20 o                         
   0   3  12         19.39          9.11         5.41 o                         
   1   3  12        105.11        117.41        11.74 o                         
   2   3  12         40.00         37.43         6.71 o                         
   3   3  12        226.19        190.04        14.52 o                         
   4   3  12         86.19         62.09        10.84 o                         
   5   3  12        116.15        114.53        14.86 o                         
   6   3  12         35.71         37.43        14.46 o                         
   7   3  12        488.38        514.61        36.08 o                         
   8   3  12        361.72        412.41        32.95 o                         
   9   3  12        267.39        279.14        36.55 o                         
  10   3  12        274.59        316.84        29.75 o                         
  11   3  12        348.35        379.17        32.72 o                         
  12   3  12        156.39        184.09        24.08 o                         
  13   3  12         98.19         84.05        30.74 o                         
  14   3  12        125.68        125.65        23.84 o                         
 -13   4  12         27.05         21.50         9.71 o                         
 -12   4  12         49.13         25.25        16.49 o                         
 -11   4  12          5.34          3.33         6.99 o                         
 -10   4  12         97.27         89.70        15.74 o                         
  -9   4  12         45.48         71.97        12.49 o                         
  -8   4  12        143.08        111.23        13.94 o                         
  -7   4  12        312.99        264.21        20.76 o                         
  -6   4  12        216.57        216.79        18.00 o                         
  -5   4  12        582.88        621.19        30.05 o                         
  -4   4  12        968.62        978.30        37.16 o                         
  -3   4  12        585.86        551.99        27.08 o                         
  -2   4  12        513.55        451.24        21.57 o                         
  -1   4  12        534.45        516.79        22.69 o                         
   0   4  12       1076.01       1066.60        38.75 o                         
   1   4  12        472.39        484.25        26.26 o                         
   2   4  12        765.81        773.86        41.28 o                         
   3   4  12        371.47        383.50        25.54 o                         
   4   4  12        321.53        301.93        23.33 o                         
   5   4  12        573.03        572.55        38.29 o                         
   6   4  12        377.58        387.95        31.92 o                         
   7   4  12        282.13        323.76        29.49 o                         
   8   4  12        272.58        271.53        26.92 o                         
   9   4  12        117.47        100.35        17.08 o                         
  10   4  12        107.31         47.96        14.51 o                         
  11   4  12         70.27         94.27        15.38 o                         
  12   4  12         52.45         49.06        11.49 o                         
  13   4  12          9.82          2.67        10.40 o                         
 -11   5  12         36.60         22.75         9.03 o                         
 -10   5  12        141.11        121.20        18.51 o                         
  -9   5  12         48.11         33.81        13.94 o                         
  -8   5  12         34.68         18.28         6.08 o                         
  -7   5  12          4.69         -3.65         6.20 o                         
  -6   5  12         29.44         23.07         7.06 o                         
  -5   5  12         18.92         15.01         7.28 o                         
  -4   5  12         35.75         20.86        14.88 o                         
  -3   5  12          9.21          9.83         6.69 o                         
  -2   5  12         31.95         40.85         9.31 o                         
  -1   5  12          0.28         10.71         7.15 o                         
   0   5  12          2.36         24.01         8.49 o                         
   1   5  12          0.44         12.24         7.51 o                         
   2   5  12          3.75         13.13         8.44 o                         
   3   5  12          0.19         20.26        12.12 o                         
   4   5  12          0.08         18.93        40.74 o                         
   5   5  12         68.73         92.47        22.53 o                         
   6   5  12         51.01         94.90        16.74 o                         
   7   5  12         22.57         24.39        11.35 o                         
   8   5  12         16.05        -16.98        17.21 o                         
   9   5  12         43.90         66.52        15.47 o                         
  10   5  12         51.16         63.22        15.37 o                         
  11   5  12         23.92         33.90        14.65 o                         
  -9   6  12          4.40         -4.32         6.94 o                         
  -8   6  12          1.98         18.54         8.28 o                         
  -7   6  12          0.30          0.30         8.03 o                         
  -6   6  12         33.11         16.12        11.56 o                         
  -5   6  12         82.45         49.66        15.68 o                         
  -4   6  12         66.50         58.51        13.05 o                         
  -3   6  12         42.23         37.96        11.07 o                         
  -2   6  12         37.43         22.23         7.90 o                         
  -1   6  12          6.81          7.37         7.16 o                         
   0   6  12          7.66          6.75         6.39 o                         
   1   6  12         81.61         89.34        13.41 o                         
   2   6  12         68.59         74.15        15.09 o                         
   3   6  12         17.84         29.73        15.56 o                         
   4   6  12         29.54         39.86        15.15 o                         
   5   6  12          0.71         14.65        15.73 o                         
   6   6  12          5.25         12.87        13.46 o                         
   7   6  12         68.16         57.72        19.81 o                         
   8   6  12         35.88         29.18        13.62 o                         
   9   6  12         19.11         -2.79        10.63 o                         
  -5   7  12         14.39         13.70         8.10 o                         
  -4   7  12          1.56         12.89         9.13 o                         
  -3   7  12         57.52         49.66        12.92 o                         
  -2   7  12          0.70         -2.93         7.41 o                         
  -1   7  12          7.94          1.78         8.79 o                         
   0   7  12          5.61          7.82         6.34 o                         
   1   7  12          3.60          2.74         7.78 o                         
   2   7  12          4.47         -0.74         9.74 o                         
   3   7  12          8.81          0.56        10.97 o                         
   4   7  12         13.50         17.74        11.42 o                         
   5   7  12          0.68          4.26        10.19 o                         
 -14   1  13          1.56          0.39        10.61 o                         
 -13   1  13          2.40         12.32        12.23 o                         
 -12   1  13         79.95         77.87        16.70 o                         
 -11   1  13          0.34         15.35        10.13 o                         
 -10   1  13         14.61         12.23         8.73 o                         
  -9   1  13          1.13         22.35        10.87 o                         
  -8   1  13        139.90        156.34        19.39 o                         
  -7   1  13          1.71         24.14         9.11 o                         
  -6   1  13          3.61         17.11         7.86 o                         
  -5   1  13          0.59         -1.26         5.60 o                         
  -4   1  13        143.87        138.81        13.20 o                         
  -3   1  13         81.82         87.28        10.45 o                         
  -2   1  13          6.37          6.14         5.17 o                         
  -1   1  13         53.97         40.00         6.88 o                         
   0   1  13          9.92         17.81         6.14 o                         
   1   1  13        132.23        131.13        11.27 o                         
   2   1  13        320.77        312.31        16.91 o                         
   3   1  13        153.43        190.88        15.70 o                         
   4   1  13         25.77         23.14         7.06 o                         
   5   1  13          0.69          5.11         5.36 o                         
   6   1  13         81.60         83.30        10.79 o                         
   7   1  13         39.64         43.95        15.03 o                         
   8   1  13        228.99        256.14        31.76 o                         
   9   1  13        119.69        125.39        24.88 o                         
  10   1  13         17.02         14.70        12.94 o                         
  11   1  13          5.85          1.89        16.57 o                         
  12   1  13          2.88          3.89        12.31 o                         
  13   1  13         16.29         24.84        11.84 o                         
  14   1  13         76.64         49.38        18.12 o                         
 -14   2  13        107.61        104.58        16.14 o                         
 -13   2  13         91.78        123.80        19.47 o                         
 -12   2  13         39.53         34.47        10.62 o                         
 -11   2  13         76.27         91.89        14.26 o                         
 -10   2  13        184.69        224.19        21.23 o                         
  -9   2  13        218.96        247.83        21.60 o                         
  -8   2  13        457.76        463.82        27.87 o                         
  -7   2  13         84.52         94.53        10.97 o                         
  -6   2  13         95.66        111.47        14.28 o                         
  -5   2  13        122.32        110.21        12.26 o                         
  -4   2  13        333.26        345.60        18.72 o                         
  -3   2  13        528.56        551.63        23.73 o                         
  -2   2  13        467.56        514.61        22.78 o                         
  -1   2  13        288.69        296.46        17.58 o                         
   0   2  13        138.87        140.03        12.99 o                         
   1   2  13        111.17        113.28        11.90 o                         
   2   2  13        404.72        412.07        21.19 o                         
   3   2  13        313.08        331.47        21.88 o                         
   4   2  13        149.59        174.67        17.04 o                         
   5   2  13         13.09         19.61        12.77 o                         
   6   2  13         19.08         18.93         6.12 o                         
   7   2  13          0.02         30.70        14.83 o                         
   8   2  13         19.95         54.34        15.93 o                         
   9   2  13         19.86         52.53        15.15 o                         
  10   2  13          0.04          8.40        11.12 o                         
  11   2  13          6.89          6.14        10.87 o                         
  12   2  13         29.51         38.34        15.83 o                         
  13   2  13         22.61         35.16        16.99 o                         
  14   2  13         12.10         20.91        12.11 o                         
 -13   3  13         64.70         96.79        29.01 o                         
 -12   3  13         39.77         44.57        10.66 o                         
 -11   3  13          1.84         -1.81         6.26 o                         
 -10   3  13         31.79         31.29        15.01 o                         
  -9   3  13          1.29          9.69         7.13 o                         
  -8   3  13          0.29         11.78         6.92 o                         
  -7   3  13         43.45         48.31        10.08 o                         
  -6   3  13         18.10         24.71         6.35 o                         
  -5   3  13        150.35        171.40        14.50 o                         
  -4   3  13        272.69        281.09        18.85 o                         
  -3   3  13        233.40        211.09        16.25 o                         
  -2   3  13        106.50        115.88        12.47 o                         
  -1   3  13        116.14         95.52        10.86 o                         
   0   3  13        162.71        165.02        15.09 o                         
   1   3  13       1155.07       1079.51        37.52 o                         
   2   3  13        394.12        385.44        21.07 o                         
   3   3  13        619.17        580.16        31.92 o                         
   4   3  13        399.39        388.72        26.61 o                         
   5   3  13        151.43        140.01        16.89 o                         
   6   3  13        155.03        155.80        22.33 o                         
   7   3  13        701.01        731.84        44.68 o                         
   8   3  13        506.26        535.27        39.03 o                         
   9   3  13        365.45        383.03        33.23 o                         
  10   3  13        105.60        125.52        20.00 o                         
  11   3  13         75.89         93.89        18.63 o                         
  12   3  13         68.95         95.24        17.63 o                         
  13   3  13        166.71        168.63        51.32 o                         
 -12   4  13        141.55        103.75        23.44 o                         
 -11   4  13        108.94         88.33        16.49 o                         
 -10   4  13        140.37        166.15        21.45 o                         
  -9   4  13        443.50        507.60        36.07 o                         
  -8   4  13        466.46        465.28        29.13 o                         
  -7   4  13        510.46        470.18        32.48 o                         
  -6   4  13        249.79        231.62        23.53 o                         
  -5   4  13        190.93        230.56        23.11 o                         
  -4   4  13        285.14        322.21        26.17 o                         
  -3   4  13       1190.24       1137.12        42.40 o                         
  -2   4  13       1089.06       1017.81        39.47 o                         
  -1   4  13        288.86        253.48        23.49 o                         
   0   4  13        247.87        252.61        20.88 o                         
   1   4  13        273.56        279.37        22.48 o                         
   2   4  13        127.55        148.58        16.27 o                         
   3   4  13        481.89        441.85        28.39 o                         
   4   4  13        280.58        243.99        21.03 o                         
   5   4  13        130.71        133.35        18.97 o                         
   6   4  13          5.88         11.65         9.03 o                         
   7   4  13         58.84         55.02        12.70 o                         
   8   4  13          3.00          1.77         8.35 o                         
   9   4  13         51.59         34.60        11.78 o                         
  10   4  13         17.71         22.66        13.57 o                         
  11   4  13         32.62         29.88        12.06 o                         
  12   4  13         55.96         55.64        13.85 o                         
 -10   5  13          2.19         -1.21         7.43 o                         
  -9   5  13          1.30         -0.57         6.24 o                         
  -8   5  13          1.30          7.54         7.91 o                         
  -7   5  13          0.45          9.17         7.51 o                         
  -6   5  13          2.81          2.92         8.21 o                         
  -5   5  13         75.48         74.32        24.12 o                         
  -4   5  13        219.02        157.93        24.42 o                         
  -3   5  13        134.83        145.60        25.01 o                         
  -2   5  13         81.84         90.26        16.20 o                         
  -1   5  13         75.39         77.12        15.66 o                         
   0   5  13        205.85        195.59        22.48 o                         
   1   5  13        448.69        485.97        43.00 o                         
   2   5  13        637.59        648.50        49.65 o                         
   3   5  13        451.09        429.80        33.38 o                         
   4   5  13        302.23        311.03        30.19 o                         
   5   5  13        314.97        315.16        33.15 o                         
   6   5  13        214.60        230.12        31.20 o                         
   7   5  13        320.74        327.86        31.90 o                         
   8   5  13        530.08        509.24        40.00 o                         
   9   5  13        255.75        277.34        30.52 o                         
  10   5  13        143.54        163.93        23.82 o                         
  -8   6  13        199.49        133.27        50.73 o                         
  -7   6  13        266.49        200.33        48.46 o                         
  -6   6  13        210.63        171.13        44.91 o                         
  -5   6  13        221.92        162.19        26.73 o                         
  -4   6  13        239.71        255.83        33.02 o                         
  -3   6  13        258.03        258.52        32.77 o                         
  -2   6  13        547.38        516.37        46.04 o                         
  -1   6  13        205.97        196.48        26.41 o                         
   0   6  13        145.76        124.16        18.95 o                         
   1   6  13        102.29         83.43        15.91 o                         
   2   6  13        110.72         97.49        17.82 o                         
   3   6  13        164.25        156.34        27.74 o                         
   4   6  13         68.13         73.90        20.70 o                         
   5   6  13         28.49         43.03        16.09 o                         
   6   6  13          9.24         16.84        16.84 o                         
   7   6  13          1.96         -9.38        12.58 o                         
  -2   7  13         88.47         59.87        17.55 o                         
  -1   7  13         17.17         14.94        13.07 o                         
   0   7  13         43.16         37.20        14.81 o                         
   1   7  13        142.60         98.12        43.52 o                         
   2   7  13        139.40        108.75        23.77 o                         
 -14   0  14        380.72        382.16        45.31 o                         
 -13   0  14        244.64        234.57        34.49 o                         
 -12   0  14        238.66        202.43        31.16 o                         
 -11   0  14        118.71        131.31        23.95 o                         
 -10   0  14        552.02        609.77        50.52 o                         
  -9   0  14        896.89        876.96        58.72 o                         
  -8   0  14        629.97        562.79        45.12 o                         
  -7   0  14        123.43        109.88        20.12 o                         
  -6   0  14        348.21        352.29        34.97 o                         
  -5   0  14        261.04        307.35        30.95 o                         
  -4   0  14        355.94        351.53        32.18 o                         
  -3   0  14        673.35        637.57        53.00 o                         
  -2   0  14        682.65        685.91        42.07 o                         
  -1   0  14         21.69         17.57         9.41 o                         
   0   0  14         42.65         40.47        12.22 o                         
   1   0  14        213.76        179.09        23.35 o                         
   2   0  14         99.35        101.13        18.52 o                         
   3   0  14         26.73         16.95        10.28 o                         
   4   0  14        156.99        149.77        22.25 o                         
   5   0  14        468.22        437.90        37.12 o                         
   6   0  14        720.22        716.77        69.04 o                         
   7   0  14        396.00        390.18        56.76 o                         
   8   0  14        353.85        353.83        55.08 o                         
   9   0  14        313.55        310.31        51.37 o                         
  10   0  14        191.29        182.36        41.75 o                         
  11   0  14        388.75        434.13        61.99 o                         
  12   0  14        307.09        304.83        52.63 o                         
  13   0  14        257.60        273.87        50.27 o                         
 -13   1  14          2.17         -3.20         7.69 o                         
 -12   1  14         35.58         44.59        12.58 o                         
 -11   1  14        316.86        379.54        33.48 o                         
 -10   1  14        384.51        440.34        34.93 o                         
  -9   1  14        308.80        343.71        29.44 o                         
  -8   1  14        281.26        312.46        27.88 o                         
  -7   1  14        151.46        183.13        21.11 o                         
  -6   1  14       1244.10       1292.08        47.89 o                         
  -5   1  14       1365.69       1428.46        49.98 o                         
  -4   1  14       2206.56       2318.37        64.22 o                         
  -3   1  14       2224.55       2243.81        59.84 o                         
  -2   1  14       1799.21       1861.50        49.56 o                         
  -1   1  14       1269.87       1335.31        41.15 o                         
   0   1  14       1976.41       2080.38        47.31 o                         
   1   1  14       3102.50       3268.36        61.15 o                         
   2   1  14       2720.94       2807.91        63.05 o                         
   3   1  14       1509.23       1514.03        45.13 o                         
   4   1  14       1032.15       1108.95        38.47 o                         
   5   1  14        662.39        729.59        31.00 o                         
   6   1  14       1221.69       1260.87        43.62 o                         
   7   1  14        874.05       1012.63        64.28 o                         
   8   1  14        632.84        726.70        54.72 o                         
   9   1  14        460.82        471.68        44.46 o                         
  10   1  14        159.87        184.42        29.01 o                         
  11   1  14        106.50        134.98        20.54 o                         
  12   1  14        122.09        134.29        20.57 o                         
  13   1  14        100.70        107.60        18.61 o                         
 -13   2  14        204.30        226.77        28.16 o                         
 -12   2  14         63.56         74.98        16.03 o                         
 -11   2  14        159.18        186.68        25.68 o                         
 -10   2  14        407.23        419.84        34.70 o                         
  -9   2  14        538.24        520.36        37.05 o                         
  -8   2  14        201.19        216.42        23.18 o                         
  -7   2  14        441.69        399.34        27.40 o                         
  -6   2  14        128.19        134.59        15.87 o                         
  -5   2  14         88.83        114.12        12.60 o                         
  -4   2  14        453.04        454.54        24.83 o                         
  -3   2  14        400.12        416.42        21.45 o                         
  -2   2  14        275.67        255.08        17.06 o                         
  -1   2  14         62.01         65.94         9.29 o                         
   0   2  14         64.97         65.84         9.43 o                         
   1   2  14        128.86        118.03        14.02 o                         
   2   2  14         23.61         15.21         8.48 o                         
   3   2  14          5.96         17.25         6.76 o                         
   4   2  14        397.61        406.09        23.04 o                         
   5   2  14        256.41        219.73        17.20 o                         
   6   2  14        220.20        232.79        21.93 o                         
   7   2  14        452.59        485.41        37.58 o                         
   8   2  14         96.78        159.89        23.53 o                         
   9   2  14        192.55        244.92        28.05 o                         
  10   2  14        163.92        186.47        30.22 o                         
  11   2  14        248.11        263.24        35.15 o                         
  12   2  14        260.38        286.83        36.95 o                         
  13   2  14        235.88        242.99        34.63 o                         
 -12   3  14         36.55         42.02        17.91 o                         
 -11   3  14        101.06        108.13        18.61 o                         
 -10   3  14        143.50        139.94        20.77 o                         
  -9   3  14        176.43        198.02        24.15 o                         
  -8   3  14        129.88        140.03        20.57 o                         
  -7   3  14        297.95        290.47        34.89 o                         
  -6   3  14        290.74        322.57        27.71 o                         
  -5   3  14        365.80        381.03        29.91 o                         
  -4   3  14        600.23        555.43        32.27 o                         
  -3   3  14       1065.56       1022.94        37.23 o                         
  -2   3  14        697.00        674.81        33.29 o                         
  -1   3  14        609.56        597.80        27.86 o                         
   0   3  14       1024.67       1005.48        36.72 o                         
   1   3  14       1264.25       1165.93        39.37 o                         
   2   3  14        666.71        623.12        34.47 o                         
   3   3  14       1117.86       1142.86        47.16 o                         
   4   3  14        453.99        489.45        31.11 o                         
   5   3  14        517.82        540.17        32.67 o                         
   6   3  14        391.44        355.38        32.20 o                         
   7   3  14        189.85        227.29        26.87 o                         
   8   3  14        252.09        270.99        29.51 o                         
   9   3  14        271.14        334.57        33.33 o                         
  10   3  14        110.09        117.55        20.71 o                         
  11   3  14         25.95         41.33        15.42 o                         
  12   3  14         33.56         21.54        10.61 o                         
 -11   4  14         40.03         28.28         9.12 o                         
 -10   4  14         21.84         17.88        17.59 o                         
  -9   4  14        165.50        128.93        23.75 o                         
  -8   4  14         98.02        108.42        20.37 o                         
  -7   4  14         71.08         73.37        15.59 o                         
  -6   4  14        116.84        136.87        27.15 o                         
  -5   4  14         59.28         52.07        12.46 o                         
  -4   4  14         53.09         82.59        15.31 o                         
  -3   4  14         28.62         25.83         7.00 o                         
  -2   4  14         44.86         36.96        16.45 o                         
  -1   4  14          3.86         -1.52        12.48 o                         
   0   4  14          0.08         -3.48        12.65 o                         
   1   4  14          0.02          2.94        10.36 o                         
   2   4  14         64.59         52.88        10.52 o                         
   3   4  14          2.84          9.41         6.66 o                         
   4   4  14         25.17         18.24        11.86 o                         
   5   4  14         25.27         27.48        11.47 o                         
   6   4  14         30.73         14.96        12.15 o                         
   7   4  14         60.44         54.29        14.55 o                         
   8   4  14         99.96         91.19        17.99 o                         
   9   4  14         33.06         24.82        10.46 o                         
  10   4  14         38.74          5.80        14.34 o                         
  -9   5  14         41.51         31.16        12.70 o                         
  -8   5  14         48.01         14.27         8.26 o                         
  -7   5  14         26.58         30.40        23.95 o                         
  -6   5  14         37.72         22.67        12.07 o                         
  -5   5  14         73.84         83.03        20.08 o                         
  -4   5  14         43.09         24.15        12.37 o                         
  -3   5  14         38.28         61.93        17.83 o                         
  -2   5  14        176.27        169.80        28.25 o                         
  -1   5  14        142.96        153.92        26.78 o                         
   0   5  14        122.22        136.63        25.29 o                         
   1   5  14        169.07        165.30        32.71 o                         
   2   5  14        121.71        118.60        18.69 o                         
   3   5  14        107.59         85.95        22.31 o                         
   4   5  14        106.30         66.26        15.50 o                         
   5   5  14         73.06         72.45        13.22 o                         
   6   5  14         63.81         43.21        20.90 o                         
   7   5  14         32.01         31.91        16.39 o                         
   8   5  14         38.24         20.37        11.45 o                         
  -5   6  14          7.61         12.09        10.15 o                         
  -4   6  14          0.87          7.40        14.00 o                         
  -3   6  14          0.81          3.16         8.36 o                         
  -2   6  14          0.77          5.57        10.92 o                         
  -1   6  14          7.72         26.24        14.48 o                         
   0   6  14          6.01          7.17         7.38 o                         
   1   6  14          0.43          9.93         8.54 o                         
   2   6  14          0.14          5.08         8.76 o                         
   3   6  14          3.62          2.00        14.17 o                         
   4   6  14          9.47         11.44        12.49 o                         
   5   6  14          5.14        -14.25        14.25 o                         
 -12   1  15         26.95         31.03        12.29 o                         
 -11   1  15         12.02         41.55        13.63 o                         
 -10   1  15          8.40         29.87        12.35 o                         
  -9   1  15         17.52         21.52        12.78 o                         
  -8   1  15         66.93         68.22        13.35 o                         
  -7   1  15         13.13         37.56        12.51 o                         
  -6   1  15        197.56        187.53        19.48 o                         
  -5   1  15        140.14        128.00        15.99 o                         
  -4   1  15         30.11         39.06        10.07 o                         
  -3   1  15          5.89         18.03         8.88 o                         
  -2   1  15          1.34         14.24         7.48 o                         
  -1   1  15         54.17         60.78         9.88 o                         
   0   1  15        279.23        291.08        19.77 o                         
   1   1  15          4.99         20.11         7.51 o                         
   2   1  15          0.29         12.46         7.54 o                         
   3   1  15          1.83          9.70         7.16 o                         
   4   1  15         38.64         42.93         9.32 o                         
   5   1  15          0.79          9.56         6.10 o                         
   6   1  15         22.61         23.18         7.42 o                         
   7   1  15         35.11         68.06        19.71 o                         
   8   1  15          2.98          8.52         9.26 o                         
   9   1  15          2.89         15.48        13.56 o                         
  10   1  15          6.69         18.21        13.64 o                         
  11   1  15          5.57         28.52        11.83 o                         
  12   1  15          5.06         33.13        13.96 o                         
 -12   2  15         13.59         19.75         9.86 o                         
 -11   2  15          6.04         15.86        10.50 o                         
 -10   2  15          7.34         18.23         8.39 o                         
  -9   2  15          2.21         18.44        10.14 o                         
  -8   2  15          1.68         13.33        10.96 o                         
  -7   2  15          8.14         18.70        10.21 o                         
  -6   2  15         85.61         84.16        13.35 o                         
  -5   2  15          9.80         30.83        10.01 o                         
  -4   2  15         12.44         17.00         7.07 o                         
  -3   2  15          4.53         17.34         6.52 o                         
  -2   2  15        169.56        183.16        15.16 o                         
  -1   2  15        239.88        254.20        17.69 o                         
   0   2  15        160.56        151.28        15.13 o                         
   1   2  15         28.43         33.53         8.23 o                         
   2   2  15        108.83        117.19        13.84 o                         
   3   2  15         88.24         98.90        13.18 o                         
   4   2  15        389.17        409.49        29.46 o                         
   5   2  15        152.33        168.45        19.16 o                         
   6   2  15        309.14        329.96        26.70 o                         
   7   2  15         90.93        114.81        20.87 o                         
   8   2  15         31.70         29.33        12.03 o                         
   9   2  15         30.68         51.86        19.30 o                         
  10   2  15         82.02        108.21        24.08 o                         
  11   2  15         89.73        100.55        23.24 o                         
 -11   3  15        132.81        133.38        24.56 o                         
 -10   3  15        144.22        163.36        35.19 o                         
  -9   3  15         70.35        103.02        18.12 o                         
  -8   3  15         76.41        101.19        18.47 o                         
  -7   3  15        341.17        394.68        32.98 o                         
  -6   3  15        439.99        500.49        32.30 o                         
  -5   3  15        569.78        567.90        33.84 o                         
  -4   3  15        274.03        251.60        24.33 o                         
  -3   3  15         83.63         61.51        12.28 o                         
  -2   3  15         28.32         37.05         7.64 o                         
  -1   3  15        371.37        380.17        21.61 o                         
   0   3  15        236.54        242.62        18.71 o                         
   1   3  15        268.51        252.47        23.13 o                         
   2   3  15        243.76        227.82        22.55 o                         
   3   3  15          0.80          9.42        10.03 o                         
   4   3  15          0.95          1.82         9.08 o                         
   5   3  15         82.28         90.34        14.79 o                         
   6   3  15        104.90        126.64        22.14 o                         
   7   3  15         43.86         61.71        17.13 o                         
   8   3  15          6.32         40.85        14.56 o                         
   9   3  15         31.92         44.89        14.33 o                         
  10   3  15         22.79         23.06        12.67 o                         
  -9   4  15         11.99         24.21        13.15 o                         
  -8   4  15         16.82         24.15        18.60 o                         
  -7   4  15         41.62         20.63         9.44 o                         
  -6   4  15         16.32         11.68        15.34 o                         
  -5   4  15          2.04          6.95         8.94 o                         
  -4   4  15          0.41         -0.43        17.97 o                         
  -3   4  15         81.10         49.93        10.71 o                         
  -2   4  15        169.83        143.79        16.77 o                         
  -1   4  15        266.04        238.19        24.40 o                         
   0   4  15        347.75        316.56        25.49 o                         
   1   4  15         94.18         58.81        10.78 o                         
   2   4  15         98.94         87.26        13.67 o                         
   3   4  15        179.38        151.92        18.61 o                         
   4   4  15        308.30        275.86        28.67 o                         
   5   4  15        639.24        579.52        43.12 o                         
   6   4  15        338.42        352.26        37.18 o                         
   7   4  15         73.32         78.14        17.35 o                         
   8   4  15         50.76         51.37        15.90 o                         
   9   4  15        188.03        165.15        24.51 o                         
  -7   5  15        189.27        172.48        48.37 o                         
  -6   5  15        402.96        342.23       121.46 o                         
  -5   5  15        276.88        247.21        52.88 o                         
  -4   5  15        209.07        193.27        34.24 o                         
  -3   5  15        132.38        116.71        24.62 o                         
  -2   5  15        149.99        116.46        24.40 o                         
  -1   5  15        189.92        177.81        37.91 o                         
   0   5  15        248.14        241.94        27.88 o                         
   1   5  15        234.92        189.12        24.66 o                         
   2   5  15         95.72         85.20        16.49 o                         
   3   5  15         45.72         26.10         9.73 o                         
   4   5  15         17.01          0.75        10.02 o                         
   5   5  15          8.66          1.55        10.85 o                         
   6   5  15         75.49         25.38        10.18 o                         
  -1   6  15        108.77         90.76        24.46 o                         
   0   6  15        152.55         93.35        16.53 o                         
   1   6  15         78.31         47.25        11.16 o                         
 -11   0  16          5.58          6.47        15.69 o                         
 -10   0  16         21.19         43.75        39.94 o                         
  -9   0  16        320.52        388.37        77.30 o                         
  -8   0  16        511.81        587.60        59.51 o                         
  -7   0  16        379.35        399.96        40.26 o                         
  -6   0  16        463.21        444.75        41.44 o                         
  -5   0  16        584.48        586.37        64.36 o                         
  -4   0  16        525.04        656.21        66.38 o                         
  -3   0  16        986.15       1059.47        84.68 o                         
  -2   0  16       1020.74       1123.06        86.45 o                         
  -1   0  16       1510.20       1468.16        70.61 o                         
   0   0  16       1387.24       1369.16        68.82 o                         
   1   0  16        607.18        638.71        46.94 o                         
   2   0  16       1042.03       1104.59        62.69 o                         
   3   0  16       1115.75       1123.62        63.95 o                         
   4   0  16       1376.88       1404.23        72.61 o                         
   5   0  16        847.26        854.55        56.43 o                         
   6   0  16        437.89        433.06        64.31 o                         
   7   0  16        342.78        381.07        61.99 o                         
   8   0  16        176.57        208.67        45.97 o                         
   9   0  16        255.24        268.22        51.45 o                         
  10   0  16        201.17        176.03        43.52 o                         
  11   0  16         94.25         76.00        26.57 o                         
 -11   1  16        275.54        309.42        32.40 o                         
 -10   1  16        240.52        223.61        26.81 o                         
  -9   1  16        118.51        110.35        19.62 o                         
  -8   1  16        356.29        405.68        39.12 o                         
  -7   1  16        358.76        358.89        30.93 o                         
  -6   1  16        247.25        249.00        25.31 o                         
  -5   1  16        220.37        208.89        20.49 o                         
  -4   1  16         40.50         36.81         9.97 o                         
  -3   1  16         14.97         20.65        15.51 o                         
  -2   1  16         13.01         23.36         6.33 o                         
  -1   1  16         58.67         79.83        13.59 o                         
   0   1  16         35.41         34.96        10.37 o                         
   1   1  16          2.60         17.37         8.00 o                         
   2   1  16         48.40         36.66         8.35 o                         
   3   1  16         76.57         56.01        11.00 o                         
   4   1  16         21.82         15.67        10.86 o                         
   5   1  16         26.53         19.76         8.04 o                         
   6   1  16        181.62        139.23        16.41 o                         
   7   1  16        156.74        160.79        28.49 o                         
   8   1  16        350.72        382.90        42.89 o                         
   9   1  16        289.31        260.36        35.96 o                         
  10   1  16        198.31        192.71        31.25 o                         
 -10   2  16        110.48        105.57        19.06 o                         
  -9   2  16         85.58        115.86        19.59 o                         
  -8   2  16        163.00        209.68        25.21 o                         
  -7   2  16        566.64        595.87        40.72 o                         
  -6   2  16        275.30        319.86        29.67 o                         
  -5   2  16        381.77        362.15        27.27 o                         
  -4   2  16        411.47        409.44        28.28 o                         
  -3   2  16        587.29        615.78        30.77 o                         
  -2   2  16        819.14        781.63        36.34 o                         
  -1   2  16       1053.72       1006.08        39.84 o                         
   0   2  16        397.72        411.92        25.66 o                         
   1   2  16        525.25        539.91        28.78 o                         
   2   2  16        943.55        952.45        38.73 o                         
   3   2  16        766.44        867.03        44.00 o                         
   4   2  16        522.37        549.00        35.10 o                         
   5   2  16        718.55        718.63        40.23 o                         
   6   2  16        260.08        324.09        33.24 o                         
   7   2  16        270.09        351.13        34.59 o                         
   8   2  16        198.15        204.61        32.20 o                         
   9   2  16        128.77        163.12        29.13 o                         
  10   2  16        136.10        180.62        31.45 o                         
  -9   3  16         97.58         95.63        18.58 o                         
  -8   3  16         95.51         95.88        19.17 o                         
  -7   3  16         65.95         86.50        16.78 o                         
  -6   3  16         96.32         86.53        14.46 o                         
  -5   3  16        158.51        150.81        18.55 o                         
  -4   3  16         56.43         42.94        10.74 o                         
  -3   3  16          0.26          3.71         5.58 o                         
  -2   3  16          7.64          3.62         5.17 o                         
  -1   3  16         71.57         69.64        13.47 o                         
   0   3  16          1.15         14.22         8.89 o                         
   1   3  16          3.18         22.78        10.59 o                         
   2   3  16          6.87          1.13         8.34 o                         
   3   3  16         31.89         24.75        10.59 o                         
   4   3  16          8.29          7.24         8.02 o                         
   5   3  16        119.93        126.09        17.77 o                         
   6   3  16         32.10         36.16        14.04 o                         
   7   3  16         33.90         47.52        14.93 o                         
   8   3  16         89.40        107.27        20.01 o                         
   9   3  16        157.76        176.38        26.03 o                         
  -7   4  16         96.04         98.49        18.95 o                         
  -6   4  16        147.62        122.50        70.05 o                         
  -5   4  16        116.23         94.34        22.42 o                         
  -4   4  16        137.43         99.70        22.44 o                         
  -3   4  16        126.96         85.67        43.73 o                         
  -2   4  16        222.17        113.88        22.74 o                         
  -1   4  16        141.78        119.06        16.05 o                         
   0   4  16        235.95        167.31        23.43 o                         
   1   4  16         95.93         82.37        14.05 o                         
   2   4  16        147.09        165.66        19.31 o                         
   3   4  16        201.82        184.30        21.53 o                         
   4   4  16        166.69        168.81        20.56 o                         
   5   4  16        111.92        125.75        21.72 o                         
   6   4  16        177.48        151.06        23.05 o                         
   7   4  16         81.17         64.24        17.03 o                         
  -4   5  16         29.05         37.07        13.90 o                         
  -3   5  16         15.02         22.47        14.13 o                         
  -2   5  16          0.64         -6.66         9.63 o                         
  -1   5  16          0.71          1.09         9.02 o                         
   0   5  16          0.64         -4.69        11.52 o                         
   1   5  16          0.46         -7.21         7.38 o                         
   2   5  16          0.07         -1.46         8.41 o                         
   3   5  16          4.02         -5.94         7.96 o                         
  -9   1  17          8.43         16.19         9.88 o                         
  -8   1  17          4.16         20.80        11.18 o                         
  -7   1  17         11.80         16.74        10.13 o                         
  -6   1  17          8.10         16.93        10.45 o                         
  -5   1  17          7.24          6.42        14.93 o                         
  -4   1  17         15.84         19.70         7.18 o                         
  -3   1  17         32.93         27.87        11.10 o                         
  -2   1  17          4.62          2.32         9.25 o                         
  -1   1  17          3.07         45.21        15.89 o                         
   0   1  17         46.53         33.57        13.34 o                         
   1   1  17         16.05         32.90        12.43 o                         
   2   1  17          8.55         19.18         8.25 o                         
   3   1  17         33.98         33.12         8.82 o                         
   4   1  17         47.55         48.45        11.23 o                         
   5   1  17          1.04         -2.01        12.11 o                         
   6   1  17         26.68         13.93         8.43 o                         
   7   1  17         27.98         50.13        18.15 o                         
   8   1  17         19.86         23.82        16.65 o                         
   9   1  17         24.09         24.04        10.03 o                         
  -8   2  17        122.18        127.77        20.42 o                         
  -7   2  17         48.57         49.31        13.05 o                         
  -6   2  17         12.26         -1.30         7.26 o                         
  -5   2  17         21.23         21.34         8.63 o                         
  -4   2  17        127.16        143.84        17.90 o                         
  -3   2  17        230.60        230.71        22.23 o                         
  -2   2  17        206.62        200.73        21.36 o                         
  -1   2  17         49.11         56.16        12.81 o                         
   0   2  17         58.31         64.39        12.06 o                         
   1   2  17          3.06         17.18         9.02 o                         
   2   2  17         46.54         66.24        14.55 o                         
   3   2  17         53.50         59.47        14.34 o                         
   4   2  17         43.92         80.40        16.29 o                         
   5   2  17         12.16          5.37         9.22 o                         
   6   2  17         11.56         27.09        13.98 o                         
   7   2  17          1.36         14.18        16.33 o                         
   8   2  17          0.14         10.20        14.11 o                         
  -7   3  17          3.53         33.24        12.41 o                         
  -6   3  17          0.70         11.42         7.75 o                         
  -5   3  17         51.97         58.18        13.96 o                         
  -4   3  17        112.30         89.86        15.02 o                         
  -3   3  17         35.99         46.56        17.91 o                         
  -2   3  17         14.27          3.53         7.37 o                         
  -1   3  17         37.16         37.17        14.13 o                         
   0   3  17          1.72          8.75         8.52 o                         
   1   3  17        208.22        198.51        22.61 o                         
   2   3  17        288.35        268.86        25.47 o                         
   3   3  17        135.26        127.52        18.70 o                         
   4   3  17         41.41         38.66        12.64 o                         
   5   3  17         79.68         67.66        13.80 o                         
   6   3  17         48.96         64.33        18.58 o                         
   7   3  17        203.57        194.66        27.53 o                         
  -4   4  17        147.23        116.31        25.22 o                         
  -3   4  17        199.82        180.85        70.64 o                         
  -2   4  17        302.41        234.86        37.03 o                         
  -1   4  17        122.41        115.83        19.65 o                         
   0   4  17         40.62         29.19         8.54 o                         
   1   4  17         64.86         40.00        11.94 o                         
   2   4  17         38.69         34.34         9.91 o                         
   3   4  17        104.00        113.77        17.40 o                         
   4   4  17         70.36         59.93        13.50 o                         
  -7   0  18        113.94        105.85        31.63 o                         
  -6   0  18         84.56         59.97        25.89 o                         
  -5   0  18        172.20        184.38        39.22 o                         
  -4   0  18        188.47        216.85        41.58 o                         
  -3   0  18        130.64        116.65        31.21 o                         
  -2   0  18         85.81         67.05        24.54 o                         
  -1   0  18         47.66         61.57        25.56 o                         
   0   0  18         11.02         31.12        19.48 o                         
   1   0  18          4.05          0.44        11.72 o                         
   2   0  18          2.10         -2.62         9.85 o                         
   3   0  18         25.03         17.08        11.56 o                         
   4   0  18        134.20         96.94        21.54 o                         
   5   0  18         74.06         69.20        18.97 o                         
   6   0  18        123.03         74.57        29.48 o                         
   7   0  18         63.09         62.58        28.00 o                         
  -7   1  18         98.75         94.45        17.48 o                         
  -6   1  18        274.68        280.74        28.64 o                         
  -5   1  18        391.18        419.84        34.51 o                         
  -4   1  18        432.67        388.52        39.46 o                         
  -3   1  18        286.77        246.14        30.83 o                         
  -2   1  18        336.64        332.99        35.71 o                         
  -1   1  18        401.54        419.52        39.57 o                         
   0   1  18        734.89        721.35        51.40 o                         
   1   1  18        647.93        635.97        40.80 o                         
   2   1  18        409.43        367.09        31.34 o                         
   3   1  18        234.75        200.91        22.94 o                         
   4   1  18        329.79        304.26        37.63 o                         
   5   1  18        250.73        248.23        33.79 o                         
   6   1  18        310.21        300.64        36.88 o                         
  -6   2  18         88.19         63.26        15.96 o                         
  -5   2  18         57.26         58.73        14.75 o                         
  -4   2  18        102.27        113.20        19.52 o                         
  -3   2  18        130.50        130.14        20.33 o                         
  -2   2  18          2.60         22.21         8.78 o                         
  -1   2  18          1.55          7.51         7.46 o                         
   0   2  18          8.55         29.00        14.86 o                         
   1   2  18          8.63         20.92         9.98 o                         
   2   2  18         12.61         17.00         9.01 o                         
   3   2  18          0.09         12.17         9.56 o                         
   4   2  18         38.72         46.64        16.14 o                         
   5   2  18         83.71         87.91        17.85 o                         
  -3   3  18        146.19         95.86        28.21 o                         
  -2   3  18        195.69        200.35        33.38 o                         
  -1   3  18        198.69        185.85        29.23 o                         
   0   3  18        212.25        210.33        26.46 o                         
   1   3  18        360.01        330.99        32.38 o                         
   2   3  18        122.58        122.29        18.95 o                         
   3   3  18        221.26        210.33        23.76 o                         
  -3   1  19          3.65         25.80        12.97 o                         
  -2   1  19         26.46         32.05        13.87 o                         
  -1   1  19          0.59          6.98         8.44 o                         
   0   1  19          4.99         19.70        11.55 o                         
   1   1  19         24.87         48.80        15.92 o                         
   2   1  19         22.96         29.03        14.30 o                         
                                                                                
